# Supplementary material for: Sampling related individuals within ponds biases estimates of population structure in a pond‐breeding amphibian
Source: Ecol Evol. 2019 Mar 6;9(6):3620–36. doi: 10.1002/ece3.4994 (PMC6434569; doi:10.1002/ece3.4994)
Supplement: Supplementary file 10 [file ECE3-9-3620-s010.zip]

Archive with 5 entries (5 files):
- ece34994-sup-0010-n30_Random1_PaFilt.vcf
- ece34994-sup-0011-n30_Random2_PaFilt.vcf
- ece34994-sup-0012-n30_Random3_PaFilt.vcf
- ece34994-sup-0013-nosibs.vcf
- ece34994-sup-0014-siblings.vcf
