# Supplementary material for: Sampling related individuals within ponds biases estimates of population structure in a pond‐breeding amphibian
Source: Ecol Evol. 2019 Mar 6;9(6):3620–36. doi: 10.1002/ece3.4994 (PMC6434569; doi:10.1002/ece3.4994)
Supplement: Supplementary file 10 [file ECE3-9-3620-s010.zip › ece34994-sup-0010-n30_Random1_PaFilt.vcf]

##fileformat=VCFv4.2
##fileDate=20180614
##source=PLINKv1.90
##contig=<ID=locus_100475,length=23>
##contig=<ID=locus_100721,length=47>
##contig=<ID=locus_100780,length=136>
##contig=<ID=locus_100807,length=7>
##contig=<ID=locus_100816,length=17>
##contig=<ID=locus_100929,length=4>
##contig=<ID=locus_10093,length=5>
##contig=<ID=locus_101071,length=14>
##contig=<ID=locus_101191,length=51>
##contig=<ID=locus_101347,length=41>
##contig=<ID=locus_10136,length=59>
##contig=<ID=locus_101648,length=3>
##contig=<ID=locus_10190,length=144>
##contig=<ID=locus_10289,length=54>
##contig=<ID=locus_103279,length=36>
##contig=<ID=locus_103331,length=91>
##contig=<ID=locus_103493,length=31>
##contig=<ID=locus_103552,length=24>
##contig=<ID=locus_103762,length=170>
##contig=<ID=locus_103876,length=23>
##contig=<ID=locus_103999,length=28>
##contig=<ID=locus_104649,length=53>
##contig=<ID=locus_104684,length=21>
##contig=<ID=locus_10537,length=44>
##contig=<ID=locus_10549,length=46>
##contig=<ID=locus_105867,length=43>
##contig=<ID=locus_106002,length=6>
##contig=<ID=locus_10605,length=6>
##contig=<ID=locus_106468,length=69>
##contig=<ID=locus_106585,length=77>
##contig=<ID=locus_106904,length=31>
##contig=<ID=locus_107171,length=60>
##contig=<ID=locus_107741,length=3>
##contig=<ID=locus_107804,length=42>
##contig=<ID=locus_107976,length=128>
##contig=<ID=locus_108053,length=8>
##contig=<ID=locus_108144,length=26>
##contig=<ID=locus_108382,length=38>
##contig=<ID=locus_108485,length=29>
##contig=<ID=locus_108558,length=22>
##contig=<ID=locus_108985,length=137>
##contig=<ID=locus_109091,length=18>
##contig=<ID=locus_1092,length=17>
##contig=<ID=locus_109439,length=44>
##contig=<ID=locus_10967,length=13>
##contig=<ID=locus_110253,length=15>
##contig=<ID=locus_110580,length=30>
##contig=<ID=locus_110592,length=78>
##contig=<ID=locus_111076,length=115>
##contig=<ID=locus_111164,length=104>
##contig=<ID=locus_111277,length=89>
##contig=<ID=locus_111281,length=8>
##contig=<ID=locus_111335,length=90>
##contig=<ID=locus_111500,length=57>
##contig=<ID=locus_111652,length=199>
##contig=<ID=locus_111654,length=28>
##contig=<ID=locus_111661,length=148>
##contig=<ID=locus_111699,length=130>
##contig=<ID=locus_111811,length=88>
##contig=<ID=locus_111868,length=156>
##contig=<ID=locus_111915,length=26>
##contig=<ID=locus_112003,length=136>
##contig=<ID=locus_11217,length=37>
##contig=<ID=locus_112429,length=97>
##contig=<ID=locus_112633,length=133>
##contig=<ID=locus_112640,length=43>
##contig=<ID=locus_113037,length=49>
##contig=<ID=locus_113059,length=21>
##contig=<ID=locus_113830,length=38>
##contig=<ID=locus_113895,length=91>
##contig=<ID=locus_113918,length=29>
##contig=<ID=locus_113949,length=6>
##contig=<ID=locus_114299,length=13>
##contig=<ID=locus_114707,length=24>
##contig=<ID=locus_114757,length=11>
##contig=<ID=locus_114761,length=117>
##contig=<ID=locus_115018,length=36>
##contig=<ID=locus_115282,length=17>
##contig=<ID=locus_116029,length=81>
##contig=<ID=locus_116214,length=107>
##contig=<ID=locus_117395,length=126>
##contig=<ID=locus_118078,length=6>
##contig=<ID=locus_119410,length=2>
##contig=<ID=locus_119714,length=63>
##contig=<ID=locus_119736,length=45>
##contig=<ID=locus_119897,length=100>
##contig=<ID=locus_120458,length=37>
##contig=<ID=locus_12059,length=9>
##contig=<ID=locus_121154,length=117>
##contig=<ID=locus_121763,length=23>
##contig=<ID=locus_122010,length=44>
##contig=<ID=locus_122571,length=6>
##contig=<ID=locus_123081,length=16>
##contig=<ID=locus_123103,length=56>
##contig=<ID=locus_124002,length=5>
##contig=<ID=locus_124127,length=58>
##contig=<ID=locus_124196,length=33>
##contig=<ID=locus_12421,length=43>
##contig=<ID=locus_124404,length=22>
##contig=<ID=locus_124443,length=4>
##contig=<ID=locus_124743,length=54>
##contig=<ID=locus_124755,length=123>
##contig=<ID=locus_124890,length=24>
##contig=<ID=locus_124983,length=126>
##contig=<ID=locus_125141,length=66>
##contig=<ID=locus_125448,length=64>
##contig=<ID=locus_125531,length=144>
##contig=<ID=locus_125733,length=36>
##contig=<ID=locus_125974,length=40>
##contig=<ID=locus_126288,length=18>
##contig=<ID=locus_126359,length=76>
##contig=<ID=locus_126420,length=106>
##contig=<ID=locus_12685,length=7>
##contig=<ID=locus_126954,length=104>
##contig=<ID=locus_12714,length=110>
##contig=<ID=locus_12747,length=19>
##contig=<ID=locus_127661,length=11>
##contig=<ID=locus_127720,length=44>
##contig=<ID=locus_127783,length=6>
##contig=<ID=locus_128010,length=122>
##contig=<ID=locus_128273,length=91>
##contig=<ID=locus_128398,length=108>
##contig=<ID=locus_128444,length=137>
##contig=<ID=locus_128975,length=17>
##contig=<ID=locus_129052,length=11>
##contig=<ID=locus_129149,length=44>
##contig=<ID=locus_129183,length=135>
##contig=<ID=locus_129227,length=65>
##contig=<ID=locus_129481,length=18>
##contig=<ID=locus_129501,length=146>
##contig=<ID=locus_12953,length=100>
##contig=<ID=locus_129664,length=49>
##contig=<ID=locus_129896,length=31>
##contig=<ID=locus_12998,length=49>
##contig=<ID=locus_130274,length=74>
##contig=<ID=locus_130334,length=2>
##contig=<ID=locus_130444,length=2>
##contig=<ID=locus_131443,length=38>
##contig=<ID=locus_13160,length=6>
##contig=<ID=locus_132206,length=121>
##contig=<ID=locus_132333,length=75>
##contig=<ID=locus_132365,length=21>
##contig=<ID=locus_132781,length=167>
##contig=<ID=locus_133056,length=54>
##contig=<ID=locus_133194,length=41>
##contig=<ID=locus_133413,length=2>
##contig=<ID=locus_13365,length=42>
##contig=<ID=locus_133877,length=70>
##contig=<ID=locus_134267,length=9>
##contig=<ID=locus_134498,length=38>
##contig=<ID=locus_134532,length=44>
##contig=<ID=locus_134717,length=21>
##contig=<ID=locus_134834,length=130>
##contig=<ID=locus_135006,length=115>
##contig=<ID=locus_135154,length=12>
##contig=<ID=locus_135199,length=171>
##contig=<ID=locus_13531,length=54>
##contig=<ID=locus_135327,length=122>
##contig=<ID=locus_135341,length=3>
##contig=<ID=locus_135543,length=164>
##contig=<ID=locus_135597,length=3>
##contig=<ID=locus_13607,length=50>
##contig=<ID=locus_136772,length=127>
##contig=<ID=locus_13744,length=16>
##contig=<ID=locus_13800,length=50>
##contig=<ID=locus_138081,length=139>
##contig=<ID=locus_138495,length=13>
##contig=<ID=locus_138586,length=76>
##contig=<ID=locus_139205,length=201>
##contig=<ID=locus_139270,length=34>
##contig=<ID=locus_13940,length=9>
##contig=<ID=locus_139486,length=46>
##contig=<ID=locus_13949,length=33>
##contig=<ID=locus_139517,length=50>
##contig=<ID=locus_139694,length=71>
##contig=<ID=locus_140181,length=141>
##contig=<ID=locus_140208,length=54>
##contig=<ID=locus_140500,length=8>
##contig=<ID=locus_140669,length=30>
##contig=<ID=locus_142215,length=41>
##contig=<ID=locus_14310,length=34>
##contig=<ID=locus_143321,length=29>
##contig=<ID=locus_14438,length=11>
##contig=<ID=locus_144950,length=10>
##contig=<ID=locus_144963,length=5>
##contig=<ID=locus_145774,length=81>
##contig=<ID=locus_1459,length=43>
##contig=<ID=locus_14680,length=8>
##contig=<ID=locus_14688,length=18>
##contig=<ID=locus_147180,length=125>
##contig=<ID=locus_147343,length=67>
##contig=<ID=locus_147408,length=112>
##contig=<ID=locus_147478,length=24>
##contig=<ID=locus_14847,length=56>
##contig=<ID=locus_149310,length=68>
##contig=<ID=locus_149946,length=79>
##contig=<ID=locus_149947,length=7>
##contig=<ID=locus_150114,length=71>
##contig=<ID=locus_150379,length=82>
##contig=<ID=locus_15150,length=43>
##contig=<ID=locus_152136,length=58>
##contig=<ID=locus_152533,length=27>
##contig=<ID=locus_15337,length=44>
##contig=<ID=locus_153826,length=61>
##contig=<ID=locus_153843,length=10>
##contig=<ID=locus_15402,length=115>
##contig=<ID=locus_154076,length=68>
##contig=<ID=locus_15438,length=60>
##contig=<ID=locus_15548,length=120>
##contig=<ID=locus_155590,length=195>
##contig=<ID=locus_155621,length=19>
##contig=<ID=locus_15572,length=34>
##contig=<ID=locus_155780,length=28>
##contig=<ID=locus_156249,length=32>
##contig=<ID=locus_156655,length=98>
##contig=<ID=locus_15685,length=7>
##contig=<ID=locus_157476,length=142>
##contig=<ID=locus_157478,length=128>
##contig=<ID=locus_157480,length=3>
##contig=<ID=locus_15762,length=157>
##contig=<ID=locus_15806,length=173>
##contig=<ID=locus_158065,length=12>
##contig=<ID=locus_160343,length=145>
##contig=<ID=locus_160424,length=72>
##contig=<ID=locus_160623,length=73>
##contig=<ID=locus_16065,length=54>
##contig=<ID=locus_16091,length=23>
##contig=<ID=locus_161531,length=10>
##contig=<ID=locus_163000,length=55>
##contig=<ID=locus_16341,length=134>
##contig=<ID=locus_163546,length=64>
##contig=<ID=locus_163909,length=24>
##contig=<ID=locus_16425,length=42>
##contig=<ID=locus_16467,length=33>
##contig=<ID=locus_165245,length=23>
##contig=<ID=locus_16584,length=12>
##contig=<ID=locus_16615,length=20>
##contig=<ID=locus_166422,length=59>
##contig=<ID=locus_166786,length=57>
##contig=<ID=locus_16699,length=59>
##contig=<ID=locus_167294,length=34>
##contig=<ID=locus_16739,length=4>
##contig=<ID=locus_16807,length=151>
##contig=<ID=locus_16901,length=12>
##contig=<ID=locus_16988,length=38>
##contig=<ID=locus_17020,length=16>
##contig=<ID=locus_170868,length=2>
##contig=<ID=locus_17159,length=99>
##contig=<ID=locus_172203,length=32>
##contig=<ID=locus_17223,length=82>
##contig=<ID=locus_173169,length=6>
##contig=<ID=locus_17386,length=18>
##contig=<ID=locus_17429,length=31>
##contig=<ID=locus_17477,length=100>
##contig=<ID=locus_17500,length=145>
##contig=<ID=locus_176858,length=55>
##contig=<ID=locus_176928,length=11>
##contig=<ID=locus_177561,length=9>
##contig=<ID=locus_17773,length=63>
##contig=<ID=locus_178883,length=186>
##contig=<ID=locus_179439,length=14>
##contig=<ID=locus_179858,length=193>
##contig=<ID=locus_18001,length=171>
##contig=<ID=locus_180475,length=28>
##contig=<ID=locus_180781,length=122>
##contig=<ID=locus_18096,length=33>
##contig=<ID=locus_1818,length=9>
##contig=<ID=locus_181850,length=24>
##contig=<ID=locus_182406,length=95>
##contig=<ID=locus_182669,length=10>
##contig=<ID=locus_18323,length=103>
##contig=<ID=locus_183476,length=43>
##contig=<ID=locus_18401,length=46>
##contig=<ID=locus_18495,length=92>
##contig=<ID=locus_18498,length=63>
##contig=<ID=locus_185182,length=44>
##contig=<ID=locus_185482,length=20>
##contig=<ID=locus_185546,length=16>
##contig=<ID=locus_188662,length=59>
##contig=<ID=locus_18877,length=149>
##contig=<ID=locus_190079,length=7>
##contig=<ID=locus_19027,length=29>
##contig=<ID=locus_190630,length=42>
##contig=<ID=locus_191408,length=67>
##contig=<ID=locus_191501,length=9>
##contig=<ID=locus_191685,length=64>
##contig=<ID=locus_191687,length=14>
##contig=<ID=locus_191694,length=36>
##contig=<ID=locus_193569,length=2>
##contig=<ID=locus_19669,length=11>
##contig=<ID=locus_19774,length=45>
##contig=<ID=locus_19911,length=77>
##contig=<ID=locus_20044,length=22>
##contig=<ID=locus_200452,length=48>
##contig=<ID=locus_20053,length=7>
##contig=<ID=locus_201621,length=38>
##contig=<ID=locus_20368,length=111>
##contig=<ID=locus_20390,length=59>
##contig=<ID=locus_20584,length=40>
##contig=<ID=locus_207285,length=129>
##contig=<ID=locus_208115,length=4>
##contig=<ID=locus_208522,length=57>
##contig=<ID=locus_208812,length=49>
##contig=<ID=locus_210679,length=70>
##contig=<ID=locus_216,length=111>
##contig=<ID=locus_216144,length=16>
##contig=<ID=locus_216457,length=63>
##contig=<ID=locus_216865,length=71>
##contig=<ID=locus_220885,length=27>
##contig=<ID=locus_221317,length=47>
##contig=<ID=locus_2219,length=64>
##contig=<ID=locus_222556,length=4>
##contig=<ID=locus_225897,length=23>
##contig=<ID=locus_22800,length=9>
##contig=<ID=locus_228447,length=10>
##contig=<ID=locus_228501,length=40>
##contig=<ID=locus_230597,length=77>
##contig=<ID=locus_231282,length=8>
##contig=<ID=locus_231555,length=31>
##contig=<ID=locus_232459,length=10>
##contig=<ID=locus_232789,length=45>
##contig=<ID=locus_233,length=10>
##contig=<ID=locus_233356,length=12>
##contig=<ID=locus_234111,length=19>
##contig=<ID=locus_234959,length=26>
##contig=<ID=locus_2355,length=13>
##contig=<ID=locus_235577,length=26>
##contig=<ID=locus_235939,length=13>
##contig=<ID=locus_236473,length=73>
##contig=<ID=locus_2370,length=8>
##contig=<ID=locus_237104,length=138>
##contig=<ID=locus_237142,length=91>
##contig=<ID=locus_2374,length=101>
##contig=<ID=locus_2395,length=48>
##contig=<ID=locus_240754,length=13>
##contig=<ID=locus_242011,length=3>
##contig=<ID=locus_242354,length=131>
##contig=<ID=locus_245765,length=11>
##contig=<ID=locus_246317,length=10>
##contig=<ID=locus_246412,length=119>
##contig=<ID=locus_246438,length=76>
##contig=<ID=locus_247436,length=39>
##contig=<ID=locus_247592,length=2>
##contig=<ID=locus_248115,length=11>
##contig=<ID=locus_250911,length=26>
##contig=<ID=locus_25741,length=36>
##contig=<ID=locus_2602,length=73>
##contig=<ID=locus_2605,length=4>
##contig=<ID=locus_2662,length=46>
##contig=<ID=locus_28317,length=12>
##contig=<ID=locus_28822,length=50>
##contig=<ID=locus_28980,length=112>
##contig=<ID=locus_29543,length=111>
##contig=<ID=locus_29588,length=17>
##contig=<ID=locus_29640,length=27>
##contig=<ID=locus_29883,length=30>
##contig=<ID=locus_30065,length=134>
##contig=<ID=locus_30205,length=11>
##contig=<ID=locus_30403,length=68>
##contig=<ID=locus_3055,length=21>
##contig=<ID=locus_31101,length=50>
##contig=<ID=locus_31234,length=14>
##contig=<ID=locus_31651,length=72>
##contig=<ID=locus_31745,length=92>
##contig=<ID=locus_3182,length=130>
##contig=<ID=locus_31922,length=17>
##contig=<ID=locus_31987,length=15>
##contig=<ID=locus_32214,length=77>
##contig=<ID=locus_32365,length=15>
##contig=<ID=locus_32450,length=35>
##contig=<ID=locus_32517,length=52>
##contig=<ID=locus_32629,length=24>
##contig=<ID=locus_32802,length=74>
##contig=<ID=locus_32970,length=49>
##contig=<ID=locus_33231,length=2>
##contig=<ID=locus_33381,length=2>
##contig=<ID=locus_33396,length=133>
##contig=<ID=locus_33513,length=8>
##contig=<ID=locus_34066,length=20>
##contig=<ID=locus_34259,length=110>
##contig=<ID=locus_34300,length=111>
##contig=<ID=locus_34627,length=5>
##contig=<ID=locus_34741,length=54>
##contig=<ID=locus_34933,length=17>
##contig=<ID=locus_35064,length=34>
##contig=<ID=locus_35352,length=16>
##contig=<ID=locus_35498,length=4>
##contig=<ID=locus_35638,length=17>
##contig=<ID=locus_35694,length=18>
##contig=<ID=locus_35707,length=5>
##contig=<ID=locus_35741,length=11>
##contig=<ID=locus_35900,length=70>
##contig=<ID=locus_36121,length=7>
##contig=<ID=locus_36167,length=56>
##contig=<ID=locus_36374,length=64>
##contig=<ID=locus_36387,length=8>
##contig=<ID=locus_36618,length=45>
##contig=<ID=locus_36666,length=40>
##contig=<ID=locus_36901,length=58>
##contig=<ID=locus_36926,length=9>
##contig=<ID=locus_37071,length=136>
##contig=<ID=locus_37100,length=2>
##contig=<ID=locus_37197,length=145>
##contig=<ID=locus_37296,length=4>
##contig=<ID=locus_37422,length=159>
##contig=<ID=locus_37474,length=16>
##contig=<ID=locus_37625,length=201>
##contig=<ID=locus_37760,length=34>
##contig=<ID=locus_37780,length=35>
##contig=<ID=locus_38479,length=9>
##contig=<ID=locus_3852,length=19>
##contig=<ID=locus_38646,length=4>
##contig=<ID=locus_38755,length=59>
##contig=<ID=locus_3883,length=103>
##contig=<ID=locus_38948,length=6>
##contig=<ID=locus_39023,length=32>
##contig=<ID=locus_39095,length=31>
##contig=<ID=locus_39155,length=6>
##contig=<ID=locus_39164,length=153>
##contig=<ID=locus_39312,length=8>
##contig=<ID=locus_39467,length=11>
##contig=<ID=locus_39556,length=16>
##contig=<ID=locus_39738,length=164>
##contig=<ID=locus_3982,length=17>
##contig=<ID=locus_39823,length=11>
##contig=<ID=locus_3986,length=7>
##contig=<ID=locus_39890,length=12>
##contig=<ID=locus_3992,length=47>
##contig=<ID=locus_40482,length=32>
##contig=<ID=locus_40500,length=7>
##contig=<ID=locus_40807,length=15>
##contig=<ID=locus_40811,length=138>
##contig=<ID=locus_41018,length=64>
##contig=<ID=locus_41158,length=41>
##contig=<ID=locus_41289,length=70>
##contig=<ID=locus_41370,length=45>
##contig=<ID=locus_41407,length=163>
##contig=<ID=locus_41518,length=130>
##contig=<ID=locus_41551,length=73>
##contig=<ID=locus_41753,length=48>
##contig=<ID=locus_41829,length=146>
##contig=<ID=locus_41847,length=14>
##contig=<ID=locus_42063,length=8>
##contig=<ID=locus_42522,length=13>
##contig=<ID=locus_42563,length=76>
##contig=<ID=locus_42607,length=59>
##contig=<ID=locus_42870,length=61>
##contig=<ID=locus_43043,length=48>
##contig=<ID=locus_43108,length=33>
##contig=<ID=locus_43130,length=32>
##contig=<ID=locus_43872,length=123>
##contig=<ID=locus_44234,length=5>
##contig=<ID=locus_44374,length=42>
##contig=<ID=locus_44557,length=116>
##contig=<ID=locus_45210,length=60>
##contig=<ID=locus_45270,length=17>
##contig=<ID=locus_45462,length=89>
##contig=<ID=locus_45466,length=34>
##contig=<ID=locus_45482,length=14>
##contig=<ID=locus_45562,length=51>
##contig=<ID=locus_4576,length=40>
##contig=<ID=locus_46124,length=51>
##contig=<ID=locus_46140,length=29>
##contig=<ID=locus_46252,length=3>
##contig=<ID=locus_46426,length=118>
##contig=<ID=locus_46452,length=74>
##contig=<ID=locus_4672,length=35>
##contig=<ID=locus_46740,length=80>
##contig=<ID=locus_46811,length=19>
##contig=<ID=locus_47304,length=78>
##contig=<ID=locus_47395,length=13>
##contig=<ID=locus_47554,length=48>
##contig=<ID=locus_47589,length=48>
##contig=<ID=locus_47668,length=17>
##contig=<ID=locus_47876,length=131>
##contig=<ID=locus_48524,length=46>
##contig=<ID=locus_48647,length=20>
##contig=<ID=locus_4887,length=6>
##contig=<ID=locus_49069,length=19>
##contig=<ID=locus_49314,length=17>
##contig=<ID=locus_50019,length=43>
##contig=<ID=locus_50385,length=15>
##contig=<ID=locus_50564,length=56>
##contig=<ID=locus_50630,length=25>
##contig=<ID=locus_50693,length=120>
##contig=<ID=locus_50817,length=129>
##contig=<ID=locus_51079,length=12>
##contig=<ID=locus_5158,length=40>
##contig=<ID=locus_51688,length=53>
##contig=<ID=locus_51829,length=6>
##contig=<ID=locus_5183,length=43>
##contig=<ID=locus_52010,length=26>
##contig=<ID=locus_52247,length=12>
##contig=<ID=locus_52290,length=17>
##contig=<ID=locus_52429,length=10>
##contig=<ID=locus_5281,length=31>
##contig=<ID=locus_53144,length=109>
##contig=<ID=locus_53746,length=76>
##contig=<ID=locus_53864,length=20>
##contig=<ID=locus_5403,length=43>
##contig=<ID=locus_54212,length=144>
##contig=<ID=locus_54812,length=18>
##contig=<ID=locus_54953,length=157>
##contig=<ID=locus_55026,length=9>
##contig=<ID=locus_55120,length=10>
##contig=<ID=locus_55410,length=16>
##contig=<ID=locus_55457,length=145>
##contig=<ID=locus_55796,length=10>
##contig=<ID=locus_56118,length=61>
##contig=<ID=locus_56564,length=150>
##contig=<ID=locus_56848,length=13>
##contig=<ID=locus_5711,length=6>
##contig=<ID=locus_57223,length=17>
##contig=<ID=locus_5724,length=38>
##contig=<ID=locus_57767,length=174>
##contig=<ID=locus_57875,length=140>
##contig=<ID=locus_58322,length=50>
##contig=<ID=locus_58361,length=125>
##contig=<ID=locus_58493,length=96>
##contig=<ID=locus_5917,length=95>
##contig=<ID=locus_59236,length=2>
##contig=<ID=locus_59296,length=9>
##contig=<ID=locus_59355,length=15>
##contig=<ID=locus_59996,length=37>
##contig=<ID=locus_60003,length=101>
##contig=<ID=locus_60253,length=124>
##contig=<ID=locus_60307,length=39>
##contig=<ID=locus_60957,length=16>
##contig=<ID=locus_60968,length=84>
##contig=<ID=locus_60973,length=14>
##contig=<ID=locus_61157,length=72>
##contig=<ID=locus_6137,length=63>
##contig=<ID=locus_61699,length=126>
##contig=<ID=locus_61705,length=41>
##contig=<ID=locus_6192,length=140>
##contig=<ID=locus_61940,length=86>
##contig=<ID=locus_62330,length=14>
##contig=<ID=locus_62333,length=135>
##contig=<ID=locus_62551,length=19>
##contig=<ID=locus_62809,length=11>
##contig=<ID=locus_63130,length=21>
##contig=<ID=locus_6315,length=2>
##contig=<ID=locus_6321,length=119>
##contig=<ID=locus_63734,length=135>
##contig=<ID=locus_6399,length=9>
##contig=<ID=locus_64085,length=53>
##contig=<ID=locus_64127,length=24>
##contig=<ID=locus_64208,length=35>
##contig=<ID=locus_64704,length=13>
##contig=<ID=locus_6497,length=35>
##contig=<ID=locus_65388,length=38>
##contig=<ID=locus_66226,length=132>
##contig=<ID=locus_66382,length=97>
##contig=<ID=locus_66410,length=11>
##contig=<ID=locus_66732,length=99>
##contig=<ID=locus_66759,length=164>
##contig=<ID=locus_66829,length=17>
##contig=<ID=locus_67562,length=142>
##contig=<ID=locus_6781,length=12>
##contig=<ID=locus_67900,length=126>
##contig=<ID=locus_67939,length=41>
##contig=<ID=locus_6827,length=8>
##contig=<ID=locus_68590,length=30>
##contig=<ID=locus_68928,length=128>
##contig=<ID=locus_69047,length=24>
##contig=<ID=locus_69067,length=2>
##contig=<ID=locus_69347,length=86>
##contig=<ID=locus_77289,length=15>
##contig=<ID=locus_78145,length=5>
##contig=<ID=locus_78588,length=16>
##contig=<ID=locus_79962,length=4>
##contig=<ID=locus_8107,length=38>
##contig=<ID=locus_8114,length=11>
##contig=<ID=locus_81444,length=74>
##contig=<ID=locus_81540,length=174>
##contig=<ID=locus_8199,length=161>
##contig=<ID=locus_83215,length=48>
##contig=<ID=locus_8406,length=61>
##contig=<ID=locus_8427,length=11>
##contig=<ID=locus_8433,length=65>
##contig=<ID=locus_84793,length=51>
##contig=<ID=locus_8570,length=109>
##contig=<ID=locus_86649,length=7>
##contig=<ID=locus_86841,length=39>
##contig=<ID=locus_87112,length=4>
##contig=<ID=locus_87152,length=12>
##contig=<ID=locus_87661,length=29>
##contig=<ID=locus_87810,length=119>
##contig=<ID=locus_87920,length=37>
##contig=<ID=locus_87953,length=3>
##contig=<ID=locus_88104,length=185>
##contig=<ID=locus_88105,length=132>
##contig=<ID=locus_88219,length=22>
##contig=<ID=locus_88464,length=20>
##contig=<ID=locus_88599,length=30>
##contig=<ID=locus_887,length=25>
##contig=<ID=locus_8886,length=8>
##contig=<ID=locus_88985,length=25>
##contig=<ID=locus_89441,length=11>
##contig=<ID=locus_8946,length=19>
##contig=<ID=locus_89684,length=3>
##contig=<ID=locus_89799,length=67>
##contig=<ID=locus_89953,length=49>
##contig=<ID=locus_90000,length=7>
##contig=<ID=locus_90470,length=4>
##contig=<ID=locus_90763,length=3>
##contig=<ID=locus_90780,length=18>
##contig=<ID=locus_90782,length=20>
##contig=<ID=locus_90898,length=49>
##contig=<ID=locus_9094,length=116>
##contig=<ID=locus_91147,length=25>
##contig=<ID=locus_9168,length=13>
##contig=<ID=locus_9176,length=11>
##contig=<ID=locus_91823,length=43>
##contig=<ID=locus_92057,length=88>
##contig=<ID=locus_92072,length=96>
##contig=<ID=locus_92558,length=15>
##contig=<ID=locus_92614,length=88>
##contig=<ID=locus_92665,length=11>
##contig=<ID=locus_92839,length=71>
##contig=<ID=locus_92925,length=46>
##contig=<ID=locus_92947,length=57>
##contig=<ID=locus_92956,length=28>
##contig=<ID=locus_93162,length=16>
##contig=<ID=locus_93219,length=11>
##contig=<ID=locus_93293,length=49>
##contig=<ID=locus_9337,length=23>
##contig=<ID=locus_94333,length=20>
##contig=<ID=locus_94669,length=34>
##contig=<ID=locus_94888,length=190>
##contig=<ID=locus_95045,length=26>
##contig=<ID=locus_96073,length=32>
##contig=<ID=locus_96496,length=24>
##contig=<ID=locus_96624,length=169>
##contig=<ID=locus_96999,length=26>
##contig=<ID=locus_97037,length=131>
##contig=<ID=locus_97048,length=89>
##contig=<ID=locus_97401,length=79>
##contig=<ID=locus_97435,length=21>
##contig=<ID=locus_97602,length=82>
##contig=<ID=locus_97651,length=81>
##contig=<ID=locus_97938,length=68>
##contig=<ID=locus_98348,length=80>
##contig=<ID=locus_9866,length=18>
##contig=<ID=locus_9870,length=64>
##contig=<ID=locus_99064,length=39>
##contig=<ID=locus_99255,length=30>
##contig=<ID=locus_9979,length=19>
##contig=<ID=locus_99814,length=19>
##INFO=<ID=PR,Number=0,Type=Flag,Description="Provisional reference allele, may not be based on real reference genome">
##FORMAT=<ID=GT,Number=1,Type=String,Description="Genotype">
#CHROM	POS	ID	REF	ALT	QUAL	FILTER	INFO	FORMAT	pop_1_p1_4	pop_1_p1_5	pop_1_p1_7	pop_2_p2_1	pop_2_p2_2	pop_2_p2_3	pop_2_p2_4	pop_2_p2_5	pop_2_p2_7	pop_3_p3_1	pop_3_p3_4	pop_3_p3_5	pop_3_p3_6	pop_4_p4_1	pop_4_p4_3	pop_4_p4_4	pop_5_p5_1	pop_5_p5_2	pop_5_p5_3	pop_5_p5_4	pop_5_p5_5	pop_5_p5_7	pop_6_p6_1	pop_6_p6_2	pop_6_p6_4	pop_6_p6_8	pop_7_p7_1	pop_7_p7_5	pop_8_p8_1	pop_8_p8_8
locus_100475	22	.	4	2	.	.	PR	GT	0/1	0/0	1/1	./.	0/0	./.	0/0	1/1	./.	1/1	0/0	0/0	0/0	0/1	0/0	0/0	0/0	1/1	0/1	0/0	1/1	0/1	1/1	0/1	0/0	./.	1/1	1/1	./.	0/1
locus_100721	46	.	2	4	.	.	PR	GT	0/0	0/0	0/0	./.	0/0	0/0	0/0	./.	0/0	./.	0/0	0/0	1/1	0/0	0/0	0/0	./.	0/0	0/0	0/0	0/1	0/0	0/0	0/0	0/0	0/0	./.	0/0	0/0	./.
locus_100780	135	.	4	.	.	.	PR	GT	./.	./.	./.	./.	./.	./.	./.	./.	./.	./.	./.	./.	./.	./.	./.	./.	./.	./.	./.	./.	./.	./.	./.	./.	./.	0/0	./.	./.	./.	./.
locus_100807	6	.	1	3	.	.	PR	GT	1/1	0/0	0/1	./.	0/1	0/0	0/0	./.	1/1	1/1	0/0	1/1	1/1	0/0	./.	./.	0/1	0/0	0/0	0/0	1/1	0/0	1/1	./.	0/0	0/0	1/1	0/1	./.	./.
locus_100816	16	.	4	2	.	.	PR	GT	0/0	0/0	./.	./.	./.	0/0	./.	0/0	0/0	./.	0/0	0/0	0/0	./.	0/0	0/1	0/0	./.	0/0	0/0	0/0	1/1	./.	0/0	0/0	0/0	0/0	./.	0/1	0/1
locus_100929	3	.	4	2	.	.	PR	GT	0/0	./.	1/1	./.	./.	0/0	0/0	0/0	0/0	0/0	0/0	1/1	0/0	0/0	0/0	0/0	0/0	1/1	0/0	0/0	0/0	0/0	0/0	./.	0/0	0/0	0/0	0/0	./.	./.
locus_10093	4	.	2	4	.	.	PR	GT	0/1	0/0	0/0	0/0	0/1	0/0	0/0	0/0	./.	0/0	0/1	0/0	0/1	0/0	0/0	0/0	0/1	0/0	./.	0/1	./.	./.	0/0	0/0	./.	0/0	0/0	0/0	0/0	0/0
locus_101071	13	.	3	1	.	.	PR	GT	./.	./.	./.	./.	./.	./.	./.	0/1	./.	0/0	0/0	1/1	0/0	0/0	0/0	0/0	0/0	0/0	0/0	1/1	0/0	0/0	0/0	0/0	0/0	0/0	1/1	0/0	0/0	0/1
locus_101191	50	.	4	1	.	.	PR	GT	0/0	0/0	0/0	./.	./.	0/0	0/1	./.	0/0	0/0	0/0	0/0	0/0	0/0	0/0	0/0	0/0	0/0	./.	0/0	0/0	0/0	0/0	0/0	0/0	./.	0/0	0/0	./.	0/0
locus_101347	40	.	2	3	.	.	PR	GT	0/1	0/0	0/0	./.	0/0	0/0	0/1	0/1	0/0	0/0	0/0	0/0	0/0	0/0	0/0	0/0	0/0	0/0	0/1	0/0	0/0	0/0	0/0	1/1	0/0	0/0	0/0	0/0	0/0	0/1
locus_10136	58	.	N	.	.	.	PR	GT	./.	./.	./.	./.	./.	./.	./.	./.	./.	./.	./.	./.	./.	./.	./.	./.	./.	./.	./.	./.	./.	./.	./.	./.	./.	./.	./.	./.	./.	./.
locus_101648	2	.	4	2	.	.	PR	GT	0/0	0/0	0/0	./.	0/1	0/1	0/0	0/0	0/1	0/0	./.	./.	0/0	./.	0/0	0/0	0/0	0/0	0/0	0/0	0/0	0/0	0/0	0/0	0/0	0/0	0/0	0/0	0/0	./.
locus_10190	143	.	2	4	.	.	PR	GT	0/0	0/0	0/0	./.	0/0	0/0	0/0	0/0	0/0	./.	0/0	0/0	0/0	0/1	0/0	0/0	0/0	0/0	0/1	0/0	0/0	0/0	0/0	0/0	0/0	0/0	./.	0/1	0/0	0/1
locus_10289	53	.	2	3	.	.	PR	GT	1/1	1/1	1/1	0/0	0/0	0/1	./.	0/0	1/1	1/1	./.	0/0	0/1	0/0	0/0	0/0	0/1	0/0	./.	0/0	0/0	0/0	0/0	0/0	0/0	0/0	./.	0/0	0/0	1/1
locus_103279	35	.	2	4	.	.	PR	GT	0/0	0/0	0/0	./.	0/1	./.	0/0	0/1	0/0	0/0	0/0	0/1	0/0	1/1	0/0	0/0	0/0	0/0	0/1	0/1	0/1	0/0	0/1	0/0	0/0	0/0	0/0	0/0	0/0	0/1
locus_103331	90	.	3	2	.	.	PR	GT	0/0	./.	0/0	0/0	0/0	0/0	0/0	0/0	./.	0/0	1/1	./.	1/1	0/0	./.	0/0	0/0	0/0	0/0	0/0	0/0	0/0	0/0	0/0	0/0	./.	0/0	0/0	./.	0/1
locus_103493	30	.	3	2	.	.	PR	GT	0/0	0/0	0/0	./.	0/1	0/0	0/0	0/0	0/0	0/0	0/0	0/0	0/0	0/0	0/0	0/0	0/0	0/0	./.	0/0	0/0	0/1	0/0	0/0	0/0	0/0	0/0	0/0	0/1	0/0
locus_103552	23	.	4	2	.	.	PR	GT	0/0	0/0	0/0	0/0	0/0	0/0	0/0	./.	0/0	0/1	0/0	0/0	./.	1/1	./.	0/0	0/0	0/0	0/1	0/0	0/0	0/0	0/0	0/0	0/0	0/0	0/0	0/0	./.	0/0
locus_103762	169	.	3	2	.	.	PR	GT	0/0	0/0	0/0	./.	0/0	1/1	0/1	0/0	0/1	0/0	0/0	0/0	0/0	0/0	0/0	./.	0/0	0/0	0/0	0/0	0/0	0/0	0/0	0/0	0/0	0/0	0/0	0/0	./.	./.
locus_103876	22	.	1	3	.	.	PR	GT	0/0	0/0	./.	./.	./.	0/0	./.	0/0	0/0	0/0	0/0	0/0	0/0	./.	0/0	0/0	0/0	./.	0/0	0/0	0/0	0/0	0/0	0/1	0/0	0/1	0/0	0/0	0/0	0/0
locus_103999	27	.	4	2	.	.	PR	GT	0/1	0/0	0/0	./.	1/1	1/1	1/1	./.	1/1	0/0	0/0	./.	0/1	0/1	./.	0/1	1/1	1/1	1/1	0/0	1/1	0/1	0/0	0/0	0/0	0/0	0/0	0/0	./.	0/0
locus_104649	52	.	4	3	.	.	PR	GT	./.	./.	0/1	1/1	0/1	./.	0/0	./.	./.	1/1	0/0	0/0	./.	./.	./.	./.	0/0	0/0	0/0	0/0	0/0	0/0	0/0	0/0	0/0	0/0	0/0	0/0	0/0	0/0
locus_104684	20	.	2	.	.	.	PR	GT	0/0	./.	0/0	0/0	0/0	0/0	0/0	0/0	0/0	0/0	0/0	0/0	0/0	0/0	0/0	0/0	0/0	0/0	./.	0/0	0/0	0/0	0/0	0/0	0/0	0/0	0/0	0/0	0/0	0/0
locus_10537	43	.	4	2	.	.	PR	GT	0/0	0/0	0/0	./.	0/0	0/0	0/0	0/0	0/0	0/0	0/0	0/0	0/0	0/0	0/0	0/0	0/1	0/0	0/0	1/1	./.	0/0	0/0	0/0	0/0	./.	0/0	0/0	0/0	0/0
locus_10549	45	.	4	1	.	.	PR	GT	1/1	0/0	0/0	0/0	0/0	0/0	0/0	0/0	0/0	0/0	0/0	0/0	0/0	0/0	0/0	0/0	0/0	./.	0/0	0/0	0/0	0/0	0/0	0/0	0/0	0/0	0/0	0/0	0/0	0/0
locus_105867	42	.	2	3	.	.	PR	GT	./.	0/1	0/0	./.	0/0	0/0	0/0	0/0	0/0	0/0	0/0	0/0	0/0	0/0	0/0	0/0	0/0	0/0	0/0	0/0	0/0	0/1	0/0	0/0	0/0	0/0	0/0	0/0	0/0	./.
locus_106002	5	.	1	.	.	.	PR	GT	0/0	0/0	0/0	./.	0/0	0/0	0/0	0/0	0/0	0/0	0/0	0/0	0/0	0/0	0/0	0/0	0/0	0/0	./.	./.	0/0	0/0	0/0	0/0	0/0	./.	0/0	./.	0/0	./.
locus_10605	5	.	4	2	.	.	PR	GT	0/0	0/0	0/1	./.	0/1	0/0	0/1	1/1	0/1	0/0	0/0	0/0	0/0	0/0	1/1	0/0	1/1	0/1	0/1	0/1	0/0	0/1	0/1	1/1	0/0	0/1	0/0	0/1	0/0	./.
locus_106468	68	.	1	3	.	.	PR	GT	0/0	0/0	0/0	./.	0/0	0/0	0/0	./.	0/0	1/1	1/1	1/1	1/1	0/0	0/0	0/0	1/1	0/0	1/1	0/0	1/1	0/0	0/0	0/0	0/0	0/1	1/1	0/0	0/1	1/1
locus_106585	76	.	4	2	.	.	PR	GT	0/0	./.	0/0	./.	0/0	0/0	1/1	./.	0/0	0/0	0/0	0/0	0/0	./.	./.	0/0	0/0	0/0	0/0	./.	0/0	0/0	./.	0/0	0/0	./.	0/0	0/0	1/1	0/1
locus_106904	30	.	3	1	.	.	PR	GT	0/0	0/0	0/0	./.	0/0	0/0	0/0	./.	0/1	0/0	0/0	0/0	0/0	0/0	0/0	0/0	0/0	1/1	0/0	0/0	0/0	0/0	0/0	0/0	0/0	0/0	0/1	0/0	0/0	./.
locus_107171	59	.	4	3	.	.	PR	GT	0/0	0/0	./.	0/0	0/0	0/0	0/1	0/0	0/0	0/0	0/0	0/0	0/0	0/0	0/0	0/0	./.	0/0	0/1	./.	0/0	0/0	0/1	0/0	0/0	0/0	./.	0/0	0/0	1/1
locus_107741	2	.	4	3	.	.	PR	GT	./.	1/1	1/1	./.	0/0	1/1	0/0	0/0	1/1	1/1	1/1	./.	0/0	0/0	0/0	1/1	0/0	0/0	0/1	./.	0/0	0/1	1/1	1/1	0/1	0/0	./.	./.	0/0	./.
locus_107804	41	.	3	2	.	.	PR	GT	1/1	0/1	0/0	0/0	0/0	0/0	0/0	1/1	0/0	0/0	0/0	0/0	0/0	0/0	0/0	0/0	0/0	0/0	0/0	0/0	0/0	0/0	0/1	0/0	0/0	0/0	0/0	0/0	0/0	./.
locus_107976	127	.	3	1	.	.	PR	GT	0/0	1/1	0/0	0/0	0/0	0/0	0/1	1/1	0/0	0/0	0/0	./.	0/0	1/1	1/1	0/1	0/0	0/0	./.	0/0	0/0	1/1	0/0	0/1	0/0	0/0	0/1	0/0	0/0	0/0
locus_108053	7	.	1	3	.	.	PR	GT	./.	0/0	0/1	./.	0/0	0/0	1/1	0/0	0/0	0/0	./.	0/0	0/0	0/0	0/0	0/0	0/0	0/0	0/0	0/0	0/0	0/0	0/0	0/0	0/0	0/0	./.	0/1	1/1	0/0
locus_108144	25	.	3	1	.	.	PR	GT	0/0	0/0	0/0	0/0	0/0	0/0	0/0	0/1	0/0	0/0	0/0	0/1	0/0	0/0	0/0	0/0	0/0	0/0	0/0	1/1	0/0	0/0	0/0	./.	0/0	0/0	0/0	1/1	0/0	0/0
locus_108382	37	.	2	4	.	.	PR	GT	0/0	0/0	1/1	0/1	0/1	0/0	0/1	./.	0/0	0/0	0/0	0/0	0/0	0/0	0/0	./.	./.	0/0	./.	0/0	./.	0/0	0/0	0/1	0/0	0/1	0/0	0/0	1/1	./.
locus_108485	28	.	3	1	.	.	PR	GT	0/1	0/0	0/0	./.	0/0	0/0	0/0	./.	0/0	0/0	0/0	0/0	0/0	0/0	0/0	0/0	0/0	0/0	0/0	0/0	0/0	0/0	0/0	0/0	0/0	./.	0/0	0/0	0/0	./.
locus_108558	21	.	2	4	.	.	PR	GT	0/0	0/0	0/0	0/0	0/1	./.	0/0	./.	0/0	0/0	0/0	0/0	0/0	0/0	0/0	0/0	0/0	0/1	0/0	0/0	0/0	0/0	0/0	0/1	0/1	1/1	0/0	0/0	0/0	0/0
locus_108985	136	.	N	.	.	.	PR	GT	./.	./.	./.	./.	./.	./.	./.	./.	./.	./.	./.	./.	./.	./.	./.	./.	./.	./.	./.	./.	./.	./.	./.	./.	./.	./.	./.	./.	./.	./.
locus_109091	17	.	1	4	.	.	PR	GT	./.	./.	./.	./.	./.	./.	0/0	./.	./.	0/0	./.	./.	./.	0/1	./.	1/1	./.	0/0	0/0	0/0	0/0	0/0	0/1	0/0	0/0	0/0	0/0	0/0	0/0	0/0
locus_1092	16	.	3	1	.	.	PR	GT	0/0	0/0	0/0	0/1	0/0	0/0	0/0	0/0	0/0	./.	0/1	./.	0/0	0/0	0/0	0/0	0/0	0/0	0/0	0/0	./.	0/0	0/0	0/1	0/0	0/0	0/0	0/1	0/0	0/1
locus_109439	43	.	1	3	.	.	PR	GT	0/1	0/0	0/0	./.	./.	./.	0/0	0/0	1/1	0/0	0/0	0/0	0/0	0/0	0/0	0/0	./.	0/0	0/0	0/0	0/0	0/1	0/0	0/0	./.	./.	0/0	0/0	0/0	0/0
locus_10967	12	.	3	4	.	.	PR	GT	0/0	0/1	0/0	./.	0/1	0/0	0/0	0/0	0/0	0/0	0/0	0/0	0/0	./.	0/0	0/1	0/0	0/0	0/0	0/0	0/0	0/1	0/0	0/0	./.	0/0	0/0	0/0	1/1	0/0
locus_110253	14	.	4	1	.	.	PR	GT	0/1	./.	1/1	./.	0/1	./.	./.	1/1	0/0	1/1	./.	0/0	0/0	0/0	0/0	1/1	./.	1/1	./.	1/1	1/1	0/1	0/1	0/0	0/0	0/0	1/1	0/0	0/0	0/0
locus_110580	29	.	3	.	.	.	PR	GT	./.	./.	0/0	./.	0/0	0/0	0/0	0/0	0/0	0/0	0/0	0/0	./.	0/0	0/0	./.	./.	./.	0/0	0/0	0/0	0/0	0/0	0/0	0/0	./.	0/0	./.	0/0	0/0
locus_110592	77	.	3	4	.	.	PR	GT	0/0	./.	0/0	1/1	0/0	0/0	0/0	./.	./.	0/0	0/0	1/1	0/0	0/0	0/0	0/0	0/1	0/1	0/0	0/1	1/1	0/0	0/0	0/0	0/0	0/0	1/1	1/1	1/1	0/0
locus_111076	114	.	1	.	.	.	PR	GT	0/0	0/0	0/0	./.	0/0	0/0	0/0	./.	0/0	0/0	0/0	0/0	0/0	0/0	0/0	0/0	0/0	0/0	0/0	0/0	0/0	0/0	0/0	0/0	0/0	0/0	0/0	0/0	0/0	0/0
locus_111164	103	.	3	1	.	.	PR	GT	0/0	0/0	0/0	0/0	0/0	0/0	0/1	0/0	0/0	./.	0/0	0/0	0/0	./.	0/0	./.	0/0	0/1	0/0	./.	./.	0/0	0/0	0/0	./.	0/0	0/0	0/0	0/0	0/0
locus_111277	88	.	4	2	.	.	PR	GT	0/0	0/0	0/0	./.	0/0	0/0	./.	./.	0/0	1/1	0/0	0/0	0/0	0/0	0/0	0/0	0/0	0/1	0/0	0/0	0/0	0/0	0/0	./.	0/0	0/0	0/0	0/0	0/0	0/0
locus_111281	7	.	1	3	.	.	PR	GT	0/0	0/0	0/1	0/0	0/1	0/0	0/0	./.	0/1	0/0	0/0	./.	0/0	./.	0/0	0/0	0/0	0/1	0/0	0/0	0/0	0/1	0/0	0/0	0/0	0/0	0/0	0/0	0/0	0/0
locus_111335	89	.	4	2	.	.	PR	GT	./.	./.	./.	./.	./.	./.	./.	1/1	0/0	./.	0/1	0/1	0/0	0/0	0/1	1/1	1/1	0/0	0/0	0/1	0/0	0/1	0/0	0/0	0/1	0/1	0/1	0/1	0/0	0/0
locus_111500	56	.	3	2	.	.	PR	GT	0/0	0/0	0/0	0/0	0/0	./.	0/0	1/1	./.	./.	./.	0/0	0/0	./.	0/0	1/1	0/0	0/0	0/0	0/0	0/0	0/0	0/0	1/1	0/0	0/0	./.	./.	0/0	./.
locus_111652	198	.	2	.	.	.	PR	GT	0/0	0/0	./.	./.	0/0	./.	./.	0/0	./.	./.	0/0	0/0	0/0	0/0	0/0	./.	0/0	./.	0/0	0/0	0/0	0/0	0/0	./.	0/0	0/0	0/0	0/0	0/0	0/0
locus_111654	27	.	1	3	.	.	PR	GT	0/1	1/1	0/0	0/0	1/1	0/0	./.	1/1	0/0	./.	0/0	./.	0/0	1/1	0/0	0/0	1/1	0/0	0/0	./.	./.	1/1	1/1	./.	0/0	./.	0/0	0/0	./.	0/0
locus_111661	147	.	4	2	.	.	PR	GT	0/0	0/0	0/0	0/0	0/0	0/0	./.	1/1	0/0	0/0	0/0	0/0	0/0	./.	0/0	0/0	0/0	0/0	0/0	0/0	0/0	0/0	0/0	0/0	0/0	0/0	0/0	0/0	0/0	0/0
locus_111699	129	.	4	1	.	.	PR	GT	./.	./.	./.	./.	./.	./.	./.	./.	0/0	./.	./.	./.	./.	1/1	./.	./.	./.	./.	./.	./.	./.	./.	0/0	./.	./.	./.	./.	./.	./.	./.
locus_111811	87	.	4	1	.	.	PR	GT	./.	./.	./.	1/1	0/0	./.	0/1	1/1	0/0	0/0	0/1	0/0	0/1	1/1	0/0	./.	./.	0/0	1/1	0/0	./.	1/1	1/1	0/0	0/1	0/0	1/1	0/0	0/0	1/1
locus_111868	155	.	4	2	.	.	PR	GT	0/0	0/0	0/0	0/0	0/0	0/0	0/0	0/0	0/0	0/0	0/0	0/0	0/0	./.	0/0	./.	0/0	0/0	0/0	./.	./.	0/0	0/0	0/0	0/0	0/0	0/0	0/0	1/1	./.
locus_111915	25	.	3	2	.	.	PR	GT	0/0	0/0	0/0	./.	0/0	0/0	0/0	0/0	./.	0/1	0/0	0/0	0/0	0/0	./.	./.	0/0	1/1	0/1	0/0	0/0	0/1	0/0	0/0	0/0	0/0	0/0	0/0	0/0	./.
locus_112003	135	.	3	2	.	.	PR	GT	./.	0/0	0/0	./.	0/0	0/0	0/0	0/0	0/0	0/0	1/1	0/0	0/0	0/0	0/0	0/0	0/0	./.	0/0	0/0	0/0	0/0	0/0	0/0	0/0	./.	./.	0/0	./.	0/0
locus_11217	36	.	3	.	.	.	PR	GT	0/0	0/0	0/0	0/0	0/0	0/0	0/0	0/0	0/0	0/0	0/0	0/0	./.	0/0	0/0	0/0	0/0	0/0	./.	0/0	./.	0/0	0/0	0/0	0/0	0/0	0/0	0/0	0/0	./.
locus_112429	96	.	3	4	.	.	PR	GT	0/0	0/0	1/1	0/1	0/0	./.	0/0	0/1	1/1	0/1	./.	0/0	0/0	0/0	0/0	0/0	0/1	1/1	1/1	0/1	0/1	1/1	0/0	1/1	0/1	0/0	0/1	0/1	0/1	1/1
locus_112633	132	.	2	4	.	.	PR	GT	0/0	0/0	0/0	0/0	0/0	0/0	0/0	0/0	0/0	0/0	0/0	0/0	1/1	0/0	0/0	0/0	0/0	0/0	./.	0/0	0/0	0/0	0/0	0/0	0/0	0/0	0/0	0/0	0/0	./.
locus_112640	42	.	2	3	.	.	PR	GT	0/0	0/0	0/0	./.	0/0	./.	./.	0/0	0/1	0/0	0/0	0/0	0/0	0/0	0/0	0/0	0/0	0/0	./.	./.	0/0	0/0	0/0	0/0	./.	0/0	0/0	0/1	0/0	0/1
locus_113037	48	.	2	1	.	.	PR	GT	0/0	0/0	0/0	0/0	0/0	0/0	0/0	0/0	0/0	0/0	0/0	0/0	0/0	0/0	0/0	0/0	1/1	0/0	./.	0/0	0/0	0/0	0/0	0/0	0/0	0/0	./.	0/0	0/0	0/0
locus_113059	20	.	2	4	.	.	PR	GT	0/1	0/1	0/0	./.	0/0	./.	./.	./.	0/0	0/1	1/1	0/0	0/1	0/1	0/0	0/0	0/0	0/0	0/1	0/0	0/0	0/0	0/0	0/0	1/1	0/1	0/0	0/0	0/0	0/0
locus_113830	37	.	2	1	.	.	PR	GT	./.	0/0	./.	0/0	./.	./.	0/0	./.	0/0	./.	1/1	0/0	0/0	0/0	0/0	0/0	0/0	0/0	0/0	./.	./.	0/0	0/0	0/0	0/0	0/0	0/0	0/1	0/0	0/0
locus_113895	90	.	1	4	.	.	PR	GT	0/0	0/0	0/0	./.	0/0	./.	0/0	0/0	0/0	0/0	0/0	0/0	0/0	0/0	0/0	0/0	0/0	0/0	0/0	0/0	0/0	0/0	0/0	0/0	0/0	0/0	0/1	0/0	0/0	0/0
locus_113918	28	.	3	4	.	.	PR	GT	0/0	./.	1/1	0/0	./.	./.	./.	./.	./.	./.	./.	./.	0/0	./.	1/1	./.	0/0	./.	./.	0/0	./.	./.	1/1	0/0	./.	./.	./.	./.	./.	./.
locus_113949	5	.	1	2	.	.	PR	GT	./.	./.	./.	0/0	0/0	0/0	./.	0/0	./.	./.	0/0	0/0	0/0	0/0	0/0	0/0	0/0	./.	0/0	./.	./.	./.	./.	0/0	0/0	0/0	0/0	0/0	1/1	0/0
locus_114299	12	.	1	3	.	.	PR	GT	0/0	0/0	0/0	./.	0/0	0/0	0/0	0/0	0/0	0/0	./.	./.	./.	0/0	0/1	0/0	0/0	0/0	0/0	0/0	0/0	0/0	0/0	0/0	0/0	0/0	0/1	0/1	0/0	0/0
locus_114707	23	.	2	3	.	.	PR	GT	1/1	1/1	0/0	0/0	0/1	0/0	0/1	1/1	0/0	./.	1/1	1/1	0/0	./.	./.	./.	0/0	0/0	0/0	0/0	0/0	0/0	./.	0/0	./.	0/0	./.	0/1	1/1	./.
locus_114757	10	.	4	2	.	.	PR	GT	1/1	1/1	0/1	0/0	1/1	0/1	./.	1/1	0/0	0/0	0/0	0/0	0/0	0/1	1/1	0/1	0/0	0/1	0/0	0/1	0/0	0/1	0/1	0/1	0/1	1/1	1/1	0/0	0/1	./.
locus_114761	116	.	1	2	.	.	PR	GT	./.	./.	0/0	./.	./.	./.	0/0	0/0	0/0	./.	0/0	0/0	0/0	./.	0/0	0/1	0/0	0/0	0/0	0/0	./.	0/0	0/0	0/0	0/0	0/0	0/0	./.	0/0	0/0
locus_115018	35	.	3	4	.	.	PR	GT	./.	0/1	0/0	./.	./.	0/1	0/0	0/0	./.	0/0	1/1	./.	0/0	0/1	0/1	1/1	0/1	./.	0/0	1/1	1/1	0/0	./.	0/0	0/1	0/1	0/0	1/1	0/0	1/1
locus_115282	16	.	3	2	.	.	PR	GT	0/0	0/0	./.	0/0	0/0	./.	0/0	1/1	0/0	0/0	0/0	0/0	./.	0/0	0/0	0/0	0/0	0/0	0/0	0/0	0/0	0/0	./.	0/0	0/0	0/0	0/0	0/0	./.	0/0
locus_116029	80	.	2	4	.	.	PR	GT	0/0	0/0	0/0	./.	0/0	0/0	0/0	0/0	0/0	0/0	0/0	0/0	0/0	0/0	0/0	0/0	0/0	0/0	0/0	0/0	0/0	0/0	0/0	0/0	0/0	0/0	0/0	0/0	0/1	0/0
locus_116214	106	.	2	1	.	.	PR	GT	1/1	0/1	0/0	./.	0/1	0/0	0/0	./.	0/0	0/0	0/0	0/0	0/0	0/0	./.	./.	0/0	0/0	0/0	./.	0/0	0/1	0/1	0/0	0/0	0/0	0/0	0/0	0/0	0/0
locus_117395	125	.	3	1	.	.	PR	GT	./.	1/1	./.	./.	0/0	0/0	./.	./.	0/0	./.	0/0	./.	0/1	0/0	1/1	0/0	0/0	1/1	0/0	1/1	./.	1/1	0/1	0/0	0/0	0/0	0/0	1/1	./.	1/1
locus_118078	5	.	4	1	.	.	PR	GT	./.	0/0	./.	./.	1/1	./.	0/0	0/0	0/0	0/1	0/1	0/0	0/0	0/0	0/0	0/0	0/0	0/0	0/0	0/0	./.	0/0	0/0	0/0	0/0	0/0	./.	0/0	0/0	0/0
locus_119410	1	.	4	1	.	.	PR	GT	0/0	0/0	0/0	./.	0/0	0/0	0/0	./.	0/0	0/0	0/0	0/0	0/0	0/0	0/0	./.	0/0	0/0	0/0	0/0	0/0	0/0	./.	1/1	0/0	0/1	0/0	0/1	./.	./.
locus_119714	62	.	2	4	.	.	PR	GT	0/0	0/0	0/0	0/0	0/0	./.	./.	0/0	0/0	0/0	0/0	0/0	0/0	0/0	./.	0/0	0/0	0/0	1/1	0/0	0/0	0/0	0/0	0/0	0/1	0/0	0/0	0/0	0/0	0/0
locus_119736	44	.	3	1	.	.	PR	GT	0/1	0/1	0/1	0/0	1/1	0/1	0/0	0/0	0/0	0/0	0/0	0/0	0/0	1/1	0/1	0/0	0/0	0/1	0/1	0/0	0/0	0/0	./.	0/0	0/1	./.	0/1	1/1	0/1	0/1
locus_119897	99	.	3	2	.	.	PR	GT	0/0	0/0	0/0	./.	0/0	./.	./.	0/0	0/0	0/0	0/0	0/0	0/0	0/0	0/0	0/0	0/0	0/0	0/0	0/0	0/0	0/0	0/1	0/0	0/0	0/1	0/0	0/0	0/0	0/0
locus_120458	36	.	3	4	.	.	PR	GT	./.	0/0	0/0	./.	0/0	1/1	0/0	./.	./.	0/0	0/0	0/0	./.	0/0	1/1	0/1	./.	./.	0/0	0/0	./.	./.	0/0	0/0	0/0	0/1	1/1	./.	0/1	0/0
locus_12059	8	.	1	3	.	.	PR	GT	0/1	1/1	./.	./.	1/1	0/0	0/0	./.	0/0	0/0	0/0	1/1	0/1	0/1	./.	0/0	0/0	./.	./.	0/0	0/1	1/1	0/0	./.	0/0	0/1	0/1	1/1	1/1	1/1
locus_121154	116	.	2	4	.	.	PR	GT	0/0	1/1	./.	./.	1/1	0/0	0/0	./.	0/0	0/0	1/1	1/1	0/0	1/1	1/1	0/0	0/0	0/0	0/0	0/0	0/0	1/1	0/0	./.	0/0	./.	1/1	./.	0/0	0/0
locus_121763	22	.	2	4	.	.	PR	GT	0/0	0/1	0/0	0/0	./.	./.	0/0	./.	./.	./.	0/0	0/0	./.	0/0	./.	0/0	./.	1/1	0/1	0/0	./.	0/0	1/1	0/1	1/1	1/1	1/1	0/0	1/1	0/1
locus_122010	43	.	3	1	.	.	PR	GT	0/1	0/0	0/0	./.	0/0	./.	0/0	./.	0/0	0/0	./.	1/1	0/0	0/0	0/0	./.	0/0	0/0	0/0	0/0	0/0	0/0	0/0	0/0	0/0	./.	0/0	1/1	0/0	./.
locus_122571	5	.	4	2	.	.	PR	GT	1/1	0/1	./.	./.	./.	./.	./.	0/0	0/1	0/0	./.	./.	0/1	./.	1/1	1/1	0/1	0/1	0/0	0/1	0/1	1/1	0/0	0/0	0/0	0/0	0/0	0/0	0/0	0/1
locus_123081	15	.	1	3	.	.	PR	GT	0/1	0/0	0/1	./.	0/1	1/1	0/1	1/1	1/1	0/0	0/1	0/0	1/1	0/0	0/0	0/1	0/1	0/1	1/1	0/1	0/1	0/0	0/1	0/1	0/0	0/0	1/1	0/1	1/1	0/0
locus_123103	55	.	3	4	.	.	PR	GT	0/0	0/0	0/0	./.	0/0	0/0	0/0	0/0	0/0	0/0	0/0	0/0	0/0	0/0	0/1	0/1	0/0	0/1	0/0	0/0	0/0	0/0	0/0	0/0	0/0	0/0	0/0	0/0	0/0	0/0
locus_124002	4	.	2	3	.	.	PR	GT	./.	0/0	0/0	0/0	0/0	0/0	0/0	0/0	0/0	0/0	0/0	0/0	0/0	1/1	1/1	./.	0/0	0/0	0/0	1/1	1/1	0/0	0/0	0/0	./.	0/0	0/0	0/0	0/0	0/0
locus_124127	57	.	3	4	.	.	PR	GT	0/0	0/1	0/0	./.	1/1	0/0	0/0	0/0	0/0	0/0	0/0	0/0	0/0	0/0	0/0	0/0	0/0	0/1	1/1	0/0	0/0	1/1	0/0	0/0	0/0	0/0	0/0	0/0	./.	0/0
locus_124196	32	.	1	3	.	.	PR	GT	0/0	./.	0/0	./.	0/0	0/0	./.	0/0	0/0	0/0	0/0	0/0	0/0	0/0	./.	./.	0/0	0/0	0/0	./.	0/0	./.	0/0	0/0	0/0	0/0	0/0	0/0	1/1	1/1
locus_12421	42	.	3	1	.	.	PR	GT	0/0	0/0	0/0	0/0	0/0	1/1	0/0	0/0	./.	0/0	1/1	0/0	0/0	0/0	0/0	0/0	./.	0/0	0/0	1/1	0/0	0/0	0/0	0/0	0/0	0/0	0/0	0/0	./.	0/0
locus_124404	21	.	2	.	.	.	PR	GT	0/0	0/0	./.	0/0	0/0	./.	0/0	0/0	0/0	0/0	0/0	0/0	0/0	0/0	0/0	0/0	0/0	0/0	0/0	0/0	./.	0/0	0/0	./.	0/0	0/0	./.	0/0	0/0	0/0
locus_124443	3	.	3	2	.	.	PR	GT	0/0	0/0	0/0	./.	./.	0/0	./.	0/0	0/0	0/0	0/0	0/0	0/1	0/0	./.	./.	./.	0/0	0/0	0/0	1/1	0/1	1/1	./.	0/1	0/0	0/0	0/0	0/0	0/1
locus_124743	53	.	2	3	.	.	PR	GT	0/0	0/0	0/0	./.	0/0	./.	0/0	./.	0/0	0/0	0/0	0/0	0/0	0/0	0/0	0/0	1/1	0/0	0/0	0/1	0/0	0/0	0/0	0/0	0/0	0/0	0/0	0/0	0/0	0/0
locus_124755	122	.	4	2	.	.	PR	GT	0/0	0/0	0/0	0/0	0/0	0/0	0/0	0/0	0/0	0/0	0/0	0/0	0/0	0/0	0/0	0/0	0/0	0/0	0/1	0/0	0/0	0/0	0/1	0/0	0/0	0/0	0/0	0/0	0/1	0/0
locus_124890	23	.	2	4	.	.	PR	GT	0/0	0/0	0/0	./.	0/0	0/0	./.	./.	0/0	1/1	0/0	0/0	0/0	1/1	./.	0/0	0/0	0/1	0/0	0/0	./.	0/1	0/0	0/0	0/0	0/0	0/0	0/0	./.	./.
locus_124983	125	.	3	1	.	.	PR	GT	0/0	0/0	1/1	./.	0/0	0/0	0/0	./.	./.	0/1	0/0	0/0	0/0	./.	0/0	0/0	0/1	0/0	0/0	0/0	0/0	0/0	0/0	0/0	0/1	0/1	1/1	./.	0/0	0/0
locus_125141	65	.	4	2	.	.	PR	GT	0/0	0/0	0/0	0/0	0/0	0/0	0/0	0/0	0/0	0/0	./.	0/0	./.	0/0	0/0	0/0	./.	0/0	./.	0/0	0/0	0/0	1/1	./.	0/1	0/1	0/0	0/0	0/0	./.
locus_125448	63	.	3	4	.	.	PR	GT	0/0	0/0	./.	./.	0/0	0/0	0/0	0/0	./.	0/0	0/0	0/0	0/0	0/0	0/0	./.	0/0	1/1	0/0	0/0	./.	0/0	0/0	0/0	./.	0/0	./.	1/1	0/0	0/0
locus_125531	143	.	1	4	.	.	PR	GT	0/0	0/0	./.	./.	./.	0/0	./.	./.	0/0	0/0	./.	./.	0/0	0/0	0/0	0/0	0/0	0/0	0/0	0/0	1/1	0/0	0/0	0/0	0/0	0/0	1/1	0/1	1/1	1/1
locus_125733	35	.	2	4	.	.	PR	GT	0/0	0/0	./.	1/1	0/0	0/0	0/0	0/0	0/0	0/0	./.	0/0	0/0	0/0	0/0	0/0	0/0	0/0	1/1	0/0	0/0	0/0	0/0	0/0	./.	0/1	0/0	0/0	1/1	0/0
locus_125974	39	.	2	3	.	.	PR	GT	0/0	0/0	0/0	0/0	0/0	0/0	./.	0/0	0/0	0/0	0/0	0/0	0/0	0/0	0/0	0/0	0/0	0/0	0/0	0/0	0/0	1/1	0/0	0/0	./.	0/0	0/0	0/0	0/0	0/0
locus_126288	17	.	3	1	.	.	PR	GT	0/0	0/0	0/0	./.	0/0	0/0	./.	./.	./.	./.	0/0	0/0	0/0	0/0	0/0	0/0	1/1	0/0	0/0	./.	0/0	0/0	0/0	0/0	0/0	./.	./.	./.	0/0	0/0
locus_126359	75	.	2	1	.	.	PR	GT	0/0	0/0	0/0	0/1	0/0	0/0	0/0	./.	0/0	0/0	0/0	0/0	./.	./.	./.	0/0	0/0	./.	0/0	./.	./.	0/0	0/1	0/0	0/0	./.	0/0	0/0	0/0	1/1
locus_126420	105	.	4	1	.	.	PR	GT	0/0	0/0	0/0	./.	0/0	./.	0/0	0/0	0/0	./.	0/1	0/0	0/0	./.	0/0	0/0	0/0	./.	0/0	0/0	./.	./.	0/0	0/0	0/0	./.	0/0	./.	0/0	0/0
locus_12685	6	.	2	3	.	.	PR	GT	0/0	0/0	0/0	0/0	0/0	0/0	./.	0/0	./.	0/0	0/0	0/0	0/0	0/0	0/0	./.	0/0	0/0	0/0	0/0	0/0	./.	0/0	0/0	0/0	./.	0/0	0/0	0/0	1/1
locus_126954	103	.	3	4	.	.	PR	GT	./.	0/0	./.	./.	1/1	0/0	0/0	./.	0/0	0/0	0/0	0/0	0/0	0/0	0/0	./.	0/1	0/0	0/1	0/0	0/0	1/1	0/0	0/0	0/0	0/0	0/0	0/1	0/0	./.
locus_12714	109	.	4	2	.	.	PR	GT	0/0	0/0	0/0	./.	0/0	0/0	0/0	0/0	0/0	0/0	0/0	0/0	0/0	1/1	1/1	1/1	0/0	0/0	0/0	0/0	0/0	./.	0/0	0/0	./.	./.	0/0	0/0	0/0	0/0
locus_12747	18	.	4	3	.	.	PR	GT	0/1	./.	1/1	./.	0/0	0/1	0/1	./.	0/0	0/0	0/1	0/1	1/1	./.	0/1	./.	0/1	1/1	0/1	0/0	0/1	0/0	./.	1/1	0/0	0/0	./.	0/0	1/1	0/0
locus_127661	10	.	4	2	.	.	PR	GT	0/0	0/1	0/1	./.	0/0	./.	./.	0/0	0/0	0/0	0/1	1/1	0/0	0/0	0/1	0/1	./.	0/1	0/0	0/1	1/1	1/1	1/1	0/0	0/1	./.	0/0	0/1	0/0	0/1
locus_127720	43	.	2	3	.	.	PR	GT	0/0	0/0	0/0	./.	0/0	./.	0/0	0/0	0/0	0/0	0/0	0/0	0/0	0/0	0/0	0/0	0/0	1/1	0/0	0/0	0/0	0/0	0/0	0/0	0/0	0/0	0/0	0/0	0/0	./.
locus_127783	5	.	2	3	.	.	PR	GT	./.	0/0	0/0	./.	0/0	./.	0/0	0/0	./.	1/1	0/0	./.	0/0	0/0	0/0	./.	1/1	1/1	1/1	0/1	0/0	0/0	0/0	0/0	0/0	0/0	0/0	0/0	1/1	1/1
locus_128010	121	.	2	3	.	.	PR	GT	0/0	0/0	0/0	./.	0/0	0/0	0/0	0/0	./.	0/0	0/0	0/0	0/0	./.	./.	./.	0/0	0/0	0/1	./.	0/0	./.	0/0	0/1	0/1	1/1	0/0	0/0	0/1	0/0
locus_128273	90	.	1	3	.	.	PR	GT	0/1	0/0	1/1	./.	0/1	0/0	0/0	./.	0/0	./.	./.	0/0	0/0	0/0	0/0	0/0	0/0	0/0	0/0	./.	0/0	0/0	./.	0/0	0/0	0/0	0/0	0/0	./.	0/1
locus_128398	107	.	4	3	.	.	PR	GT	0/0	0/0	0/0	0/0	0/0	0/0	./.	./.	0/0	./.	./.	0/0	./.	0/0	0/0	0/1	0/0	0/0	0/0	0/0	0/0	0/0	0/0	1/1	0/0	0/0	./.	0/0	0/0	0/0
locus_128444	136	.	2	4	.	.	PR	GT	0/0	0/0	0/0	0/0	0/0	0/0	0/0	0/0	0/0	0/0	0/0	0/0	0/0	0/0	0/0	0/0	0/0	0/0	0/0	0/1	0/0	0/0	0/0	0/0	0/0	0/0	0/0	0/0	1/1	0/0
locus_128975	16	.	3	.	.	.	PR	GT	./.	./.	0/0	./.	./.	0/0	0/0	0/0	0/0	./.	./.	0/0	0/0	./.	./.	0/0	0/0	0/0	0/0	./.	0/0	0/0	0/0	0/0	0/0	0/0	./.	0/0	./.	0/0
locus_129052	10	.	1	3	.	.	PR	GT	0/0	0/0	0/0	./.	0/0	0/0	0/0	./.	0/0	0/1	0/1	1/1	1/1	0/0	0/0	0/0	0/0	./.	0/0	./.	./.	./.	0/0	0/0	./.	0/0	0/0	0/0	0/0	./.
locus_129149	43	.	1	4	.	.	PR	GT	0/0	0/1	0/0	./.	./.	0/0	./.	0/0	0/0	0/0	0/0	0/0	0/0	./.	0/0	0/0	./.	./.	0/0	0/0	0/0	0/0	0/0	0/0	./.	0/0	0/0	0/0	0/0	0/0
locus_129183	134	.	2	4	.	.	PR	GT	0/0	0/0	0/0	0/0	0/0	0/0	0/0	0/0	0/0	0/0	0/0	0/0	0/0	0/0	0/0	0/0	0/0	0/0	0/0	0/0	0/0	0/0	0/0	0/0	0/0	1/1	0/0	0/0	0/0	0/0
locus_129227	64	.	2	4	.	.	PR	GT	0/0	0/0	0/0	./.	0/0	0/0	./.	0/0	0/0	0/0	0/0	0/0	0/0	0/0	0/0	0/0	./.	0/1	0/1	0/0	0/0	0/1	0/0	0/0	0/0	0/0	1/1	0/0	0/0	0/0
locus_129481	17	.	2	4	.	.	PR	GT	0/0	0/0	0/0	./.	0/0	0/0	0/0	./.	0/0	1/1	0/0	0/0	0/0	0/0	0/0	0/0	0/0	0/0	1/1	0/0	0/0	0/0	0/0	0/0	0/0	0/0	0/0	0/0	./.	0/0
locus_129501	145	.	1	4	.	.	PR	GT	0/0	./.	0/0	0/0	0/0	0/0	0/1	1/1	0/0	0/0	0/0	0/0	0/0	0/0	0/0	./.	0/0	./.	./.	0/0	./.	0/0	./.	0/0	0/0	0/0	./.	0/0	0/0	0/0
locus_12953	99	.	1	3	.	.	PR	GT	0/0	0/1	0/0	./.	0/0	0/0	0/0	./.	0/0	./.	1/1	1/1	0/0	0/0	./.	./.	0/0	0/0	0/0	0/0	0/1	./.	0/0	0/0	0/0	0/0	0/0	./.	0/0	0/0
locus_129664	48	.	3	1	.	.	PR	GT	0/0	0/0	0/0	./.	1/1	0/0	0/0	1/1	0/0	0/0	0/0	1/1	0/1	0/0	0/0	0/0	0/0	1/1	0/0	0/0	0/0	0/1	./.	0/0	./.	0/0	./.	0/0	0/0	0/0
locus_129896	30	.	4	2	.	.	PR	GT	0/1	1/1	0/0	./.	0/1	0/1	1/1	./.	1/1	0/0	./.	0/0	./.	0/1	0/0	1/1	0/0	0/0	0/0	0/0	0/0	0/0	0/1	0/0	0/1	0/0	./.	0/0	0/0	0/0
locus_12998	48	.	1	3	.	.	PR	GT	1/1	1/1	0/0	./.	0/1	0/1	0/0	./.	1/1	0/0	./.	0/0	0/0	0/0	0/0	0/0	./.	./.	1/1	0/0	./.	1/1	1/1	./.	0/0	0/0	0/0	0/0	0/0	0/0
locus_130274	73	.	4	2	.	.	PR	GT	0/0	0/1	0/0	./.	0/0	0/0	0/0	1/1	0/0	0/0	0/0	0/0	0/0	0/0	./.	0/0	0/0	0/1	0/1	0/0	0/0	0/0	0/1	0/0	0/0	0/0	0/0	0/0	0/0	0/0
locus_130334	1	.	2	3	.	.	PR	GT	0/1	./.	./.	./.	0/1	./.	./.	1/1	0/0	0/0	0/0	./.	0/0	0/0	0/0	1/1	./.	0/1	0/1	0/0	0/0	0/0	./.	./.	1/1	1/1	1/1	0/1	0/1	1/1
locus_130444	1	.	3	1	.	.	PR	GT	0/1	0/0	0/0	./.	0/1	0/0	0/0	0/1	0/0	0/0	0/0	0/0	0/0	0/0	0/1	0/1	0/0	0/1	0/0	0/0	0/0	0/0	0/1	0/0	0/0	0/0	0/0	0/0	0/0	0/0
locus_131443	37	.	4	2	.	.	PR	GT	0/0	0/0	0/0	0/0	0/0	0/0	./.	./.	0/0	./.	0/0	0/0	./.	0/1	1/1	0/0	./.	0/0	0/0	0/0	0/1	0/0	./.	./.	0/0	0/0	0/0	./.	./.	0/0
locus_13160	5	.	4	2	.	.	PR	GT	0/0	0/0	0/0	./.	./.	0/1	./.	0/0	0/1	0/0	0/0	0/0	0/0	0/0	0/0	0/0	0/0	0/0	./.	0/0	./.	0/0	0/0	0/0	0/0	0/0	0/0	0/0	0/0	./.
locus_132206	120	.	1	4	.	.	PR	GT	0/1	0/0	0/0	./.	0/1	0/1	1/1	0/0	0/1	0/0	0/0	0/1	0/0	0/0	0/0	./.	0/1	0/0	0/1	0/1	0/0	0/0	0/0	0/0	0/0	0/1	0/1	0/0	./.	1/1
locus_132333	74	.	1	3	.	.	PR	GT	1/1	0/0	0/0	./.	0/1	./.	./.	1/1	./.	0/0	0/1	0/0	0/0	0/0	1/1	0/0	1/1	0/0	./.	0/0	1/1	1/1	0/0	0/0	0/0	0/0	0/0	0/0	./.	0/0
locus_132365	20	.	3	1	.	.	PR	GT	0/0	0/0	0/1	./.	0/0	0/0	0/0	./.	0/0	0/0	0/0	0/0	0/0	0/0	0/0	./.	0/0	0/0	0/0	0/0	0/0	0/0	0/0	0/0	0/0	0/0	0/0	0/0	0/0	0/0
locus_132781	166	.	4	2	.	.	PR	GT	0/0	0/0	0/0	./.	0/0	0/0	0/0	./.	0/0	0/0	./.	0/0	0/0	./.	./.	0/0	./.	0/0	0/1	./.	0/0	./.	0/0	0/0	0/0	0/0	./.	0/0	0/0	0/0
locus_133056	53	.	1	4	.	.	PR	GT	0/0	0/0	0/0	./.	0/0	0/0	0/0	0/0	0/0	0/0	0/0	0/0	0/0	0/0	0/0	0/0	1/1	0/0	0/0	0/0	1/1	0/0	0/0	0/0	0/0	0/0	0/0	0/0	0/1	0/0
locus_133194	40	.	3	.	.	.	PR	GT	0/0	0/0	0/0	0/0	0/0	0/0	0/0	0/0	0/0	0/0	0/0	./.	0/0	0/0	./.	./.	0/0	0/0	0/0	0/0	0/0	0/0	./.	0/0	0/0	0/0	0/0	0/0	0/0	0/0
locus_133413	1	.	2	3	.	.	PR	GT	0/0	./.	0/0	0/0	./.	0/0	0/0	./.	0/0	0/0	0/0	0/0	0/0	0/0	0/0	./.	1/1	0/0	0/1	0/0	1/1	./.	0/0	0/1	0/1	0/1	0/1	0/0	./.	0/0
locus_13365	41	.	4	3	.	.	PR	GT	0/0	0/0	0/0	0/0	0/0	0/0	0/0	0/0	0/0	./.	0/0	0/0	./.	0/0	0/0	0/0	0/0	0/0	1/1	0/0	1/1	./.	0/0	0/0	0/0	0/0	./.	0/0	0/1	0/0
locus_133877	69	.	2	3	.	.	PR	GT	./.	./.	./.	./.	./.	./.	./.	0/0	./.	./.	./.	./.	./.	./.	./.	./.	./.	./.	./.	./.	./.	./.	./.	./.	./.	1/1	./.	./.	./.	./.
locus_134267	8	.	4	2	.	.	PR	GT	0/0	0/0	0/0	./.	0/0	0/0	0/0	./.	0/0	0/0	0/1	1/1	0/0	0/0	0/0	0/0	0/0	0/0	0/1	0/0	1/1	0/0	0/0	0/0	0/0	0/0	0/0	0/0	0/0	0/0
locus_134498	37	.	4	2	.	.	PR	GT	0/0	0/0	0/0	./.	0/0	0/0	0/0	1/1	./.	./.	1/1	1/1	1/1	0/0	0/0	0/0	0/0	0/0	0/0	0/0	./.	0/0	0/0	0/0	1/1	0/0	0/0	0/0	./.	0/0
locus_134532	43	.	3	1	.	.	PR	GT	0/0	0/0	0/0	./.	0/0	0/0	1/1	0/0	0/0	0/1	./.	0/0	./.	0/0	0/0	0/0	0/1	1/1	0/1	0/0	0/0	0/0	0/0	0/1	0/0	0/0	1/1	./.	0/0	0/0
locus_134717	20	.	3	2	.	.	PR	GT	0/0	0/0	./.	./.	0/0	0/0	0/0	0/0	0/0	0/0	0/0	0/0	0/0	0/0	0/0	0/0	0/0	0/0	./.	0/0	0/0	0/0	0/0	0/1	0/0	0/0	1/1	0/1	./.	./.
locus_134834	129	.	4	2	.	.	PR	GT	0/1	0/0	0/0	./.	0/0	0/0	./.	./.	./.	0/0	0/0	0/0	0/0	./.	0/0	./.	0/0	0/0	0/0	0/0	0/0	0/0	./.	0/0	0/0	0/0	0/0	0/0	0/0	./.
locus_135006	114	.	2	1	.	.	PR	GT	0/0	0/0	0/0	./.	1/1	./.	./.	0/0	0/0	0/0	0/0	0/0	./.	0/0	0/0	0/0	0/1	./.	0/0	0/0	0/0	1/1	0/0	0/0	0/0	0/0	0/0	0/0	0/0	./.
locus_135154	11	.	4	2	.	.	PR	GT	./.	0/0	./.	./.	1/1	1/1	./.	0/0	1/1	1/1	0/0	1/1	./.	0/1	0/1	1/1	./.	0/0	./.	0/0	0/0	1/1	1/1	0/0	0/0	0/1	0/1	0/1	0/0	0/0
locus_135199	170	.	2	.	.	.	PR	GT	0/0	0/0	0/0	./.	0/0	0/0	0/0	0/0	0/0	0/0	0/0	0/0	0/0	0/0	0/0	0/0	0/0	0/0	0/0	0/0	0/0	0/0	0/0	0/0	0/0	0/0	0/0	0/0	0/0	0/0
locus_13531	53	.	4	.	.	.	PR	GT	0/0	0/0	0/0	./.	./.	0/0	./.	0/0	0/0	0/0	0/0	0/0	0/0	./.	0/0	0/0	./.	0/0	./.	./.	./.	0/0	0/0	0/0	0/0	0/0	0/0	0/0	0/0	0/0
locus_135327	121	.	4	3	.	.	PR	GT	0/0	0/0	0/0	0/0	0/1	0/0	./.	0/0	0/0	0/0	0/0	0/0	0/0	./.	./.	0/0	0/0	0/0	0/0	0/0	0/0	0/0	0/0	0/0	0/0	0/0	0/0	0/0	1/1	0/0
locus_135341	2	.	4	2	.	.	PR	GT	0/0	0/0	0/0	./.	0/0	0/0	0/0	0/1	0/0	0/0	0/0	0/0	0/0	0/0	0/1	0/0	0/0	0/0	0/0	0/0	0/1	0/0	0/0	0/1	0/0	0/0	0/0	./.	0/0	0/0
locus_135543	163	.	4	2	.	.	PR	GT	0/0	0/0	0/0	0/0	0/0	0/0	0/0	./.	0/0	0/0	0/0	0/0	0/0	0/0	0/0	0/0	0/0	0/0	0/0	0/0	0/0	0/0	0/0	0/0	0/0	0/0	0/0	0/0	0/0	1/1
locus_135597	2	.	4	2	.	.	PR	GT	./.	0/0	0/0	0/0	0/1	./.	0/1	./.	0/0	0/0	0/0	0/0	0/0	0/0	./.	0/0	0/0	0/0	0/0	0/0	0/1	0/0	0/0	0/0	0/1	0/1	0/0	0/0	./.	0/0
locus_13607	49	.	4	.	.	.	PR	GT	0/0	0/0	0/0	0/0	0/0	0/0	0/0	./.	0/0	0/0	0/0	0/0	0/0	0/0	0/0	0/0	0/0	0/0	./.	0/0	0/0	0/0	0/0	./.	0/0	0/0	0/0	0/0	0/0	0/0
locus_136772	126	.	4	.	.	.	PR	GT	0/0	0/0	0/0	0/0	0/0	./.	0/0	0/0	0/0	0/0	0/0	./.	0/0	0/0	0/0	0/0	0/0	0/0	0/0	0/0	./.	0/0	0/0	0/0	0/0	0/0	0/0	0/0	0/0	0/0
locus_13744	15	.	3	.	.	.	PR	GT	0/0	./.	0/0	0/0	./.	0/0	0/0	0/0	0/0	0/0	0/0	0/0	0/0	0/0	0/0	0/0	0/0	./.	./.	0/0	0/0	0/0	0/0	0/0	0/0	0/0	0/0	0/0	0/0	./.
locus_13800	49	.	4	2	.	.	PR	GT	0/1	0/0	0/0	0/0	1/1	0/0	0/0	0/0	./.	0/0	1/1	0/0	./.	0/0	0/1	./.	1/1	./.	0/0	./.	1/1	0/1	./.	./.	0/0	./.	0/0	0/0	0/0	0/0
locus_138081	138	.	4	2	.	.	PR	GT	0/0	0/0	1/1	0/0	0/0	0/0	0/0	./.	0/0	0/0	0/0	0/0	0/0	0/0	0/0	0/0	0/0	0/0	0/0	./.	0/0	0/0	./.	0/0	0/0	0/0	0/0	0/0	0/0	0/0
locus_138495	12	.	1	3	.	.	PR	GT	1/1	0/1	0/0	./.	0/1	0/0	0/0	./.	0/0	0/0	0/0	1/1	1/1	0/0	0/0	./.	0/0	0/0	./.	0/0	0/0	0/0	0/0	./.	0/0	0/0	0/1	./.	0/0	./.
locus_138586	75	.	3	1	.	.	PR	GT	0/0	0/0	0/0	0/1	0/0	0/0	0/0	0/0	0/0	1/1	0/1	0/1	0/0	0/0	./.	0/1	0/0	./.	0/0	0/0	0/0	0/0	./.	0/1	0/1	0/0	0/0	0/0	0/0	0/1
locus_139205	200	.	3	1	.	.	PR	GT	0/0	0/0	0/0	./.	0/0	0/1	0/1	./.	0/1	0/0	0/0	0/0	0/0	./.	0/0	0/0	0/0	0/0	0/0	1/1	0/0	0/0	0/0	0/0	0/1	0/0	0/0	./.	0/0	0/0
locus_139270	33	.	4	2	.	.	PR	GT	0/0	0/1	0/0	0/0	0/1	0/0	1/1	./.	0/0	0/1	0/0	0/0	0/0	0/1	0/0	0/0	0/1	0/0	0/0	0/1	0/0	0/0	0/1	0/0	0/1	0/0	0/1	0/0	0/1	1/1
locus_13940	8	.	4	.	.	.	PR	GT	0/0	./.	./.	./.	0/0	0/0	0/0	0/0	0/0	0/0	0/0	0/0	./.	0/0	0/0	0/0	./.	0/0	0/0	0/0	0/0	0/0	./.	0/0	./.	0/0	0/0	0/0	./.	./.
locus_139486	45	.	3	1	.	.	PR	GT	0/1	./.	0/0	./.	./.	1/1	./.	0/0	0/1	0/0	./.	0/0	0/0	./.	0/0	./.	0/0	0/0	0/0	0/0	0/0	0/0	0/0	0/0	0/0	0/0	0/0	0/0	./.	0/0
locus_13949	32	.	3	1	.	.	PR	GT	./.	0/0	1/1	0/0	0/0	0/0	0/1	0/0	0/0	./.	0/0	0/0	0/0	0/0	0/0	./.	0/0	0/1	0/1	0/0	0/0	0/0	0/1	0/1	1/1	./.	./.	0/0	./.	0/0
locus_139517	49	.	2	3	.	.	PR	GT	0/0	1/1	0/0	./.	0/0	0/0	./.	0/0	0/0	0/1	1/1	0/1	0/1	0/0	0/1	1/1	1/1	0/0	./.	./.	0/0	0/0	0/0	0/0	0/0	0/0	0/1	0/0	0/1	0/0
locus_139694	70	.	3	2	.	.	PR	GT	0/0	0/0	0/0	./.	0/0	0/0	0/0	./.	0/0	0/0	0/0	0/0	0/0	0/0	0/0	0/0	0/1	0/1	0/0	0/0	0/0	0/1	0/0	1/1	0/0	./.	0/0	0/1	0/0	0/0
locus_140181	140	.	3	1	.	.	PR	GT	0/0	0/0	1/1	./.	0/1	0/0	0/0	0/0	0/0	0/1	1/1	0/0	./.	0/0	0/0	0/0	0/0	0/1	0/0	0/0	0/1	1/1	0/0	0/0	0/0	0/0	0/1	0/0	./.	0/0
locus_140208	53	.	4	2	.	.	PR	GT	0/0	0/0	./.	./.	0/0	./.	0/1	0/0	./.	1/1	0/1	./.	./.	0/0	0/0	./.	0/1	0/0	1/1	./.	0/1	0/1	0/0	0/0	0/0	./.	0/0	0/0	0/0	0/1
locus_140500	7	.	4	2	.	.	PR	GT	0/0	1/1	./.	0/0	0/0	./.	0/0	0/0	0/0	0/1	./.	0/0	0/0	./.	0/0	./.	0/0	0/0	1/1	./.	0/0	0/0	./.	0/0	./.	0/0	0/0	0/0	0/0	0/0
locus_140669	29	.	4	1	.	.	PR	GT	1/1	1/1	0/1	./.	0/0	0/0	0/0	0/0	0/0	./.	0/0	0/0	0/0	0/0	1/1	1/1	1/1	./.	./.	0/1	0/1	0/0	./.	1/1	1/1	0/1	1/1	1/1	./.	0/0
locus_142215	40	.	3	2	.	.	PR	GT	0/0	0/0	0/0	0/0	0/0	0/0	0/0	0/0	0/0	0/0	0/0	0/0	0/0	0/0	0/0	0/0	0/0	0/0	0/0	0/0	1/1	0/0	0/0	1/1	./.	0/0	0/0	0/0	0/0	0/0
locus_14310	33	.	3	1	.	.	PR	GT	0/0	0/1	0/0	./.	0/0	0/1	./.	./.	1/1	0/0	0/0	0/0	0/0	./.	./.	0/0	./.	./.	./.	0/0	0/0	0/0	0/1	0/0	1/1	1/1	0/0	./.	0/1	0/0
locus_143321	28	.	3	2	.	.	PR	GT	0/0	./.	0/0	./.	0/0	0/0	0/1	1/1	0/0	0/0	0/0	0/0	./.	0/0	0/0	0/0	0/0	./.	0/1	0/0	0/0	0/0	0/1	./.	./.	0/0	0/0	0/0	0/0	0/0
locus_14438	10	.	1	2	.	.	PR	GT	1/1	1/1	1/1	./.	0/0	0/1	0/0	0/0	0/0	1/1	1/1	0/1	0/1	0/1	./.	0/0	0/1	0/1	./.	1/1	0/1	0/0	0/0	0/0	0/0	0/0	0/1	0/0	0/0	0/0
locus_144950	9	.	2	4	.	.	PR	GT	0/1	0/0	0/0	./.	0/1	0/0	0/0	./.	0/0	0/0	0/0	0/0	0/0	0/1	0/0	./.	0/0	0/1	0/1	0/0	0/0	0/0	0/1	0/1	0/0	0/0	0/0	0/0	./.	./.
locus_144963	4	.	1	3	.	.	PR	GT	./.	./.	0/0	./.	./.	0/0	0/0	./.	0/0	0/0	0/0	1/1	./.	0/0	0/0	0/0	0/0	0/1	0/0	0/0	0/0	1/1	1/1	0/0	0/1	1/1	0/0	0/0	0/0	0/1
locus_145774	80	.	1	4	.	.	PR	GT	0/0	0/0	0/0	./.	0/0	0/0	0/0	0/0	1/1	0/0	0/0	0/0	0/0	0/0	./.	./.	0/0	1/1	./.	./.	1/1	0/1	0/0	1/1	1/1	1/1	0/0	0/0	0/0	0/1
locus_1459	42	.	3	4	.	.	PR	GT	0/0	0/0	0/0	./.	0/0	0/0	0/0	./.	0/0	0/0	0/1	1/1	0/0	0/0	0/0	./.	0/0	./.	0/0	0/0	0/0	0/0	0/0	0/0	0/0	0/0	0/0	0/0	./.	./.
locus_14680	7	.	4	2	.	.	PR	GT	./.	1/1	0/0	0/0	1/1	0/0	./.	0/0	0/0	0/0	0/0	0/0	0/0	0/0	./.	0/0	0/0	0/0	0/0	0/0	0/0	0/0	0/0	0/0	0/0	0/0	0/0	0/0	0/0	0/0
locus_14688	17	.	1	3	.	.	PR	GT	0/0	0/0	0/0	./.	0/0	0/0	0/0	0/0	0/0	0/0	0/1	0/0	0/1	./.	./.	1/1	0/0	1/1	0/1	0/0	0/0	0/0	0/0	0/0	0/0	0/0	0/0	0/0	0/1	0/0
locus_147180	124	.	4	2	.	.	PR	GT	0/0	0/0	0/0	./.	1/1	1/1	0/0	0/0	0/1	0/0	0/0	0/0	0/0	./.	0/0	0/0	0/0	0/0	./.	0/0	0/0	./.	./.	0/0	0/0	0/0	0/0	0/0	0/0	0/0
locus_147343	66	.	1	3	.	.	PR	GT	./.	0/0	./.	./.	0/0	0/0	./.	./.	0/0	./.	0/0	0/0	0/0	0/0	./.	0/0	./.	./.	0/0	0/0	0/0	0/0	0/0	0/0	0/0	0/0	./.	0/1	0/0	0/0
locus_147408	111	.	4	1	.	.	PR	GT	0/0	0/0	0/0	./.	0/0	0/0	0/0	./.	0/0	0/0	0/0	0/0	0/0	0/0	1/1	./.	0/0	0/0	0/0	0/0	0/0	0/0	0/0	0/0	0/0	0/0	0/0	0/0	0/0	0/0
locus_147478	23	.	1	4	.	.	PR	GT	./.	0/0	0/0	./.	0/0	1/1	1/1	0/0	1/1	0/0	0/0	0/0	0/0	0/0	0/0	1/1	0/1	1/1	0/0	1/1	1/1	0/1	0/0	0/0	0/0	1/1	0/0	./.	./.	./.
locus_14847	55	.	N	.	.	.	PR	GT	./.	./.	./.	./.	./.	./.	./.	./.	./.	./.	./.	./.	./.	./.	./.	./.	./.	./.	./.	./.	./.	./.	./.	./.	./.	./.	./.	./.	./.	./.
locus_149310	67	.	1	3	.	.	PR	GT	./.	1/1	1/1	./.	./.	1/1	1/1	./.	./.	1/1	0/0	0/0	0/0	0/0	0/0	./.	0/0	0/0	1/1	0/0	0/0	./.	0/1	0/0	0/1	0/0	0/0	0/0	0/0	0/0
locus_149946	78	.	2	4	.	.	PR	GT	0/1	0/0	0/0	0/0	0/0	./.	0/0	0/0	0/0	0/0	0/0	0/0	0/0	1/1	0/1	0/0	0/1	0/0	0/0	0/0	1/1	0/0	0/0	0/0	0/0	0/0	0/0	0/0	0/0	0/0
locus_149947	6	.	2	.	.	.	PR	GT	0/0	0/0	0/0	0/0	0/0	0/0	0/0	0/0	0/0	0/0	0/0	0/0	0/0	0/0	0/0	0/0	0/0	0/0	0/0	0/0	0/0	0/0	0/0	0/0	0/0	0/0	0/0	0/0	0/0	0/0
locus_150114	70	.	2	1	.	.	PR	GT	0/0	0/0	0/0	./.	./.	0/0	0/0	0/0	./.	1/1	1/1	0/1	1/1	1/1	0/1	1/1	0/0	0/0	0/0	0/1	1/1	1/1	0/0	0/0	0/0	0/0	1/1	./.	./.	./.
locus_150379	81	.	3	1	.	.	PR	GT	0/0	0/0	./.	0/0	0/0	0/0	./.	0/0	0/0	0/0	0/0	0/0	0/0	0/0	0/0	0/0	0/0	./.	0/0	0/0	0/0	0/0	0/1	1/1	0/0	0/0	0/0	0/0	0/0	0/0
locus_15150	42	.	3	1	.	.	PR	GT	./.	0/0	0/0	0/0	./.	0/0	0/0	1/1	./.	1/1	./.	0/0	1/1	0/0	0/0	0/0	./.	./.	./.	./.	./.	1/1	0/0	1/1	./.	0/0	0/0	0/0	0/0	0/0
locus_152136	57	.	4	2	.	.	PR	GT	0/0	./.	./.	0/0	0/0	./.	./.	./.	./.	0/0	0/1	0/0	0/0	0/0	./.	0/0	0/0	0/1	./.	0/0	./.	1/1	./.	0/0	0/0	0/0	0/1	0/0	1/1	0/0
locus_152533	26	.	4	1	.	.	PR	GT	0/0	0/0	./.	0/0	0/0	0/0	0/0	0/0	0/0	0/0	0/0	0/0	0/0	./.	0/0	0/0	0/0	0/0	0/0	0/0	0/0	0/0	0/0	0/0	0/0	0/0	0/0	1/1	0/0	0/0
locus_15337	43	.	2	3	.	.	PR	GT	./.	1/1	0/0	./.	1/1	0/1	0/0	1/1	0/1	0/0	0/0	0/0	0/1	0/0	0/0	./.	0/0	./.	0/0	0/1	0/0	0/0	./.	0/0	./.	0/0	0/0	0/0	0/0	0/1
locus_153826	60	.	4	2	.	.	PR	GT	./.	./.	0/0	0/0	0/0	0/0	./.	0/0	./.	0/1	./.	./.	0/0	./.	0/0	0/0	0/0	1/1	0/0	0/0	0/0	0/0	0/0	0/0	0/0	0/0	0/0	0/0	./.	0/0
locus_153843	9	.	3	2	.	.	PR	GT	0/1	0/1	./.	./.	1/1	./.	0/0	./.	0/0	0/1	0/0	./.	0/0	0/0	./.	0/0	0/0	0/0	0/0	0/0	0/0	0/1	0/0	./.	0/0	0/0	./.	0/0	./.	1/1
locus_15402	114	.	4	1	.	.	PR	GT	./.	0/0	0/0	0/0	./.	0/0	0/0	0/0	0/0	0/0	./.	0/0	0/0	0/0	0/0	0/0	0/0	0/0	0/0	./.	./.	0/0	0/0	0/1	0/0	0/0	0/0	0/0	0/0	0/0
locus_154076	67	.	1	4	.	.	PR	GT	0/0	./.	1/1	./.	0/0	0/0	./.	./.	0/0	./.	./.	0/0	0/0	0/0	0/0	0/0	0/0	./.	./.	0/0	0/0	0/0	1/1	0/0	0/1	0/1	0/0	./.	0/0	0/0
locus_15438	59	.	3	.	.	.	PR	GT	./.	./.	./.	./.	./.	./.	./.	./.	./.	./.	./.	./.	./.	./.	./.	./.	0/0	./.	./.	./.	./.	./.	./.	./.	./.	./.	./.	./.	./.	./.
locus_15548	119	.	2	4	.	.	PR	GT	0/0	0/0	0/0	./.	0/0	0/0	0/0	0/0	0/0	0/0	0/0	0/0	0/0	0/0	0/0	./.	0/0	0/0	0/0	./.	0/0	0/0	0/0	0/0	0/0	0/0	1/1	1/1	1/1	0/0
locus_155590	194	.	2	4	.	.	PR	GT	0/0	1/1	0/0	./.	1/1	0/0	0/0	./.	0/0	0/0	0/0	0/0	0/0	0/0	./.	./.	0/1	0/0	0/0	0/0	./.	./.	0/0	0/0	0/0	0/0	0/0	0/0	0/0	0/0
locus_155621	18	.	3	1	.	.	PR	GT	0/0	0/0	0/0	0/0	0/0	0/0	0/0	0/0	./.	./.	./.	./.	1/1	0/0	0/0	0/0	0/0	0/0	./.	./.	0/0	0/0	0/0	0/0	./.	0/0	0/0	0/0	0/0	0/0
locus_15572	33	.	1	2	.	.	PR	GT	0/0	0/0	0/0	0/0	./.	0/0	./.	0/0	0/0	0/0	0/0	0/1	1/1	0/0	0/0	./.	1/1	0/0	0/0	1/1	./.	0/0	./.	0/0	./.	0/0	0/0	./.	0/0	0/0
locus_155780	27	.	1	4	.	.	PR	GT	0/0	1/1	0/0	./.	0/0	./.	0/0	0/0	0/0	./.	0/0	0/0	0/1	0/1	0/1	0/0	0/0	0/1	0/0	./.	0/0	0/1	./.	1/1	0/0	0/0	0/0	1/1	./.	0/0
locus_156249	31	.	4	1	.	.	PR	GT	0/0	0/0	0/0	./.	./.	./.	0/0	0/0	./.	0/0	0/0	0/0	0/0	0/0	0/0	./.	0/1	./.	0/0	1/1	0/0	0/0	0/0	0/0	0/0	0/0	1/1	0/1	0/0	1/1
locus_156655	97	.	1	3	.	.	PR	GT	0/0	0/0	0/1	./.	0/0	0/0	0/0	0/0	0/0	0/1	0/1	0/0	0/0	0/0	0/0	1/1	0/0	0/0	0/0	0/0	0/0	0/0	0/0	0/0	0/0	0/0	0/0	0/0	./.	./.
locus_15685	6	.	4	2	.	.	PR	GT	./.	1/1	./.	./.	1/1	0/1	0/0	0/0	0/1	0/0	1/1	1/1	0/0	./.	0/0	0/0	0/0	0/0	0/0	0/0	0/0	0/0	./.	0/0	0/0	0/0	./.	0/0	0/0	0/1
locus_157476	141	.	1	3	.	.	PR	GT	./.	0/0	0/0	./.	0/0	./.	0/0	./.	1/1	./.	0/0	0/0	0/0	0/0	0/0	./.	1/1	1/1	0/1	./.	1/1	0/1	0/0	1/1	1/1	./.	0/0	./.	./.	0/0
locus_157478	127	.	2	.	.	.	PR	GT	./.	./.	./.	./.	./.	./.	./.	./.	./.	./.	./.	./.	./.	./.	./.	./.	./.	./.	./.	./.	./.	./.	./.	./.	0/0	./.	./.	./.	./.	./.
locus_157480	2	.	1	2	.	.	PR	GT	./.	./.	0/0	0/0	0/0	0/0	0/0	./.	0/0	0/0	./.	0/0	1/1	0/0	0/0	0/0	0/0	0/0	./.	./.	0/0	0/0	0/0	0/1	0/1	1/1	0/0	0/0	./.	0/0
locus_15762	156	.	1	3	.	.	PR	GT	0/0	0/0	0/0	0/0	0/0	0/1	0/0	1/1	0/1	0/1	0/1	0/0	0/0	0/1	0/1	0/1	1/1	0/0	0/0	0/1	./.	0/1	0/1	0/0	0/0	0/0	1/1	1/1	0/0	0/0
locus_15806	172	.	4	1	.	.	PR	GT	1/1	0/0	0/0	./.	0/0	0/1	0/0	0/0	0/0	1/1	./.	0/0	./.	1/1	1/1	0/0	0/1	0/0	1/1	1/1	./.	./.	0/1	1/1	0/0	1/1	1/1	0/0	0/0	0/0
locus_158065	11	.	4	2	.	.	PR	GT	0/0	0/0	0/1	0/0	0/0	0/0	0/1	./.	0/0	1/1	0/0	0/1	0/0	0/1	1/1	1/1	0/0	1/1	0/1	0/1	0/0	0/0	0/0	0/0	0/0	0/0	0/1	0/0	0/0	./.
locus_160343	144	.	3	2	.	.	PR	GT	0/1	0/0	0/0	./.	0/0	0/0	0/0	0/0	0/0	1/1	0/0	0/0	0/0	0/0	1/1	0/0	0/0	1/1	0/0	0/0	0/0	0/0	0/0	./.	0/0	./.	0/0	0/0	0/0	0/0
locus_160424	71	.	4	2	.	.	PR	GT	./.	./.	0/0	./.	0/0	0/0	0/0	./.	0/0	0/0	0/0	0/0	0/0	0/0	0/0	1/1	0/0	0/1	0/0	0/0	0/0	0/0	1/1	0/0	./.	0/0	./.	0/0	0/0	./.
locus_160623	72	.	2	3	.	.	PR	GT	0/0	0/0	0/0	0/0	0/0	0/0	0/0	./.	0/0	0/0	0/0	0/0	0/0	0/1	0/0	1/1	0/0	0/0	0/0	0/0	0/0	0/0	0/0	0/0	0/0	0/0	0/0	0/0	0/0	0/0
locus_16065	53	.	3	1	.	.	PR	GT	./.	0/0	1/1	./.	1/1	0/0	0/0	0/0	0/0	0/0	0/0	0/0	0/0	./.	0/0	0/0	./.	0/0	0/0	0/0	0/0	0/0	0/0	0/0	0/0	0/0	./.	0/0	0/0	./.
locus_16091	22	.	1	4	.	.	PR	GT	0/0	1/1	0/0	./.	0/0	0/0	0/0	1/1	1/1	0/0	0/0	0/0	0/0	0/0	0/0	0/0	0/0	0/0	0/0	0/0	0/0	0/0	0/1	0/0	0/0	0/0	1/1	0/1	0/0	0/0
locus_161531	9	.	4	1	.	.	PR	GT	./.	./.	0/0	0/0	1/1	0/0	./.	1/1	0/0	0/0	0/0	1/1	0/0	0/0	0/0	0/0	0/0	0/0	0/0	0/0	./.	./.	1/1	./.	0/1	0/0	0/0	0/0	0/0	./.
locus_163000	54	.	4	2	.	.	PR	GT	0/0	0/0	0/0	0/0	0/0	0/0	0/0	0/0	1/1	0/0	0/0	0/0	0/0	0/0	0/0	1/1	./.	0/0	0/0	0/0	0/0	0/0	0/0	1/1	1/1	0/0	0/0	0/0	0/0	0/0
locus_16341	133	.	2	3	.	.	PR	GT	0/0	0/0	./.	0/0	0/0	0/0	0/0	0/0	./.	0/0	0/0	0/0	0/0	0/0	0/0	0/0	0/0	1/1	0/0	0/0	0/0	./.	./.	0/0	0/0	./.	0/0	./.	0/0	0/0
locus_163546	63	.	3	1	.	.	PR	GT	0/0	1/1	0/1	./.	1/1	0/1	./.	0/1	./.	0/1	0/0	0/0	0/0	0/1	./.	0/0	./.	0/0	0/0	0/0	./.	0/0	0/0	0/0	./.	./.	0/0	0/0	0/1	0/0
locus_163909	23	.	4	.	.	.	PR	GT	0/0	./.	0/0	./.	0/0	0/0	./.	./.	0/0	0/0	0/0	0/0	0/0	0/0	0/0	0/0	0/0	0/0	0/0	0/0	0/0	0/0	0/0	0/0	./.	./.	0/0	0/0	0/0	0/0
locus_16425	41	.	3	4	.	.	PR	GT	0/1	0/1	0/0	./.	./.	1/1	./.	./.	./.	./.	1/1	1/1	0/0	0/0	./.	0/0	1/1	1/1	./.	0/0	0/0	0/1	0/1	./.	0/1	0/1	1/1	./.	0/0	0/0
locus_16467	32	.	3	2	.	.	PR	GT	0/1	0/0	0/0	./.	0/0	0/0	0/0	./.	0/0	0/0	0/0	0/0	0/0	0/0	0/0	./.	0/0	0/0	0/0	0/0	0/0	0/0	0/0	0/0	0/0	0/0	0/0	0/0	0/0	0/0
locus_165245	22	.	1	4	.	.	PR	GT	./.	./.	./.	./.	0/0	1/1	./.	0/1	0/1	./.	./.	1/1	1/1	0/0	0/0	./.	0/1	0/0	0/0	0/0	0/0	0/0	1/1	0/1	0/1	./.	0/1	0/1	0/1	./.
locus_16584	11	.	2	4	.	.	PR	GT	0/0	0/0	0/1	0/0	0/0	0/0	0/0	0/0	0/0	1/1	0/0	0/0	./.	./.	0/0	0/0	0/0	0/0	0/0	0/1	0/0	0/0	0/0	1/1	0/0	0/0	0/0	0/0	0/1	0/0
locus_16615	19	.	2	4	.	.	PR	GT	0/0	0/0	0/0	0/0	0/0	0/1	0/0	0/0	0/0	0/0	0/0	0/0	0/0	0/0	0/0	0/0	0/0	0/0	0/0	0/0	0/0	0/0	0/0	0/0	1/1	0/1	0/0	0/0	0/0	0/0
locus_166422	58	.	2	4	.	.	PR	GT	./.	1/1	./.	0/0	0/0	./.	./.	./.	0/1	1/1	0/1	1/1	0/1	0/0	0/0	./.	0/0	1/1	0/0	0/0	1/1	0/0	0/1	0/1	0/1	0/0	1/1	1/1	0/0	0/0
locus_166786	56	.	2	4	.	.	PR	GT	0/0	0/0	0/0	./.	0/0	0/0	0/0	./.	0/0	0/0	0/0	1/1	0/0	0/0	0/0	0/0	./.	0/0	0/0	0/0	0/0	0/1	0/0	0/0	0/0	./.	0/0	0/0	0/0	0/0
locus_16699	58	.	3	2	.	.	PR	GT	./.	1/1	0/0	1/1	0/1	0/0	./.	1/1	0/0	1/1	0/0	1/1	1/1	0/0	0/1	0/1	1/1	0/0	0/1	1/1	0/0	0/0	./.	0/0	0/0	0/0	1/1	./.	0/1	./.
locus_167294	33	.	3	1	.	.	PR	GT	0/0	0/0	0/0	./.	./.	0/0	0/0	0/0	0/0	0/0	0/0	0/0	0/0	./.	0/0	./.	1/1	./.	0/0	0/0	0/0	./.	0/0	0/0	0/1	0/0	0/0	./.	0/0	0/0
locus_16739	3	.	3	4	.	.	PR	GT	0/1	0/1	1/1	0/0	0/1	0/0	./.	0/1	0/0	0/0	0/0	0/0	0/0	0/1	0/0	0/0	0/0	0/0	0/0	0/0	0/1	0/0	0/1	0/0	0/1	0/0	0/0	0/0	0/0	0/0
locus_16807	150	.	4	1	.	.	PR	GT	./.	0/0	./.	./.	0/0	0/0	./.	0/0	0/0	0/0	0/0	0/0	./.	0/0	0/0	0/0	0/0	0/0	0/0	0/0	0/0	0/0	./.	0/0	0/0	0/0	0/0	0/0	1/1	0/0
locus_16901	11	.	2	4	.	.	PR	GT	0/0	0/0	0/0	./.	0/1	0/0	1/1	0/0	0/0	0/0	0/0	0/0	0/0	0/1	./.	0/0	0/0	0/1	0/1	0/0	0/0	0/1	0/0	0/0	0/0	0/0	0/0	0/0	./.	1/1
locus_16988	37	.	3	1	.	.	PR	GT	./.	./.	0/0	./.	0/0	0/0	0/0	0/0	0/0	1/1	0/0	0/0	0/0	0/0	0/0	0/0	1/1	./.	./.	./.	./.	./.	0/0	0/0	0/0	0/0	0/0	0/0	0/0	0/0
locus_17020	15	.	3	1	.	.	PR	GT	0/0	0/0	0/0	./.	0/0	0/0	0/0	0/0	0/0	0/0	./.	0/0	0/0	./.	0/0	0/0	0/0	0/0	0/0	./.	0/0	0/0	0/1	0/0	0/0	0/0	./.	./.	0/0	1/1
locus_170868	1	.	4	2	.	.	PR	GT	0/0	0/0	0/0	./.	0/0	0/0	0/0	./.	0/0	./.	0/0	0/0	0/0	0/1	0/1	0/0	0/1	0/0	0/0	1/1	0/0	0/0	0/1	0/0	0/0	0/0	0/1	0/1	1/1	0/1
locus_17159	98	.	3	1	.	.	PR	GT	0/0	0/0	0/0	0/0	./.	0/0	0/0	./.	./.	./.	./.	./.	0/0	1/1	1/1	1/1	./.	0/0	0/0	0/0	0/0	0/0	0/0	0/0	0/0	0/0	0/0	./.	./.	./.
locus_172203	31	.	1	2	.	.	PR	GT	0/0	0/0	0/0	0/0	0/0	0/0	0/0	./.	0/0	0/0	0/0	0/0	./.	0/0	0/0	0/0	0/0	./.	0/0	./.	0/0	1/1	0/0	./.	0/0	0/0	./.	0/0	0/0	0/1
locus_17223	81	.	4	2	.	.	PR	GT	0/1	0/0	0/0	./.	0/1	0/1	0/0	0/1	0/0	0/1	0/0	0/0	0/1	0/0	0/0	0/0	0/0	0/0	0/0	0/0	0/0	0/0	0/0	./.	0/0	0/1	0/0	0/0	0/0	0/0
locus_173169	5	.	2	4	.	.	PR	GT	./.	./.	./.	0/0	./.	0/0	1/1	0/0	0/0	0/0	0/0	0/0	0/0	./.	0/0	0/0	0/0	./.	0/0	0/0	0/0	0/0	0/0	0/1	0/0	0/1	0/0	0/0	0/0	./.
locus_17386	17	.	1	3	.	.	PR	GT	0/0	1/1	0/1	./.	0/0	0/0	0/0	./.	0/0	0/1	0/0	0/1	0/0	0/0	0/0	./.	0/1	0/1	0/1	0/1	0/1	0/1	0/0	0/1	0/1	0/1	0/0	0/0	1/1	0/0
locus_17429	30	.	4	2	.	.	PR	GT	0/0	0/0	0/0	0/0	0/0	./.	0/0	0/0	0/0	0/1	0/0	0/0	0/0	./.	0/0	0/0	0/0	0/1	0/0	0/1	0/0	0/1	0/0	1/1	0/1	./.	0/0	./.	0/0	0/0
locus_17477	99	.	3	1	.	.	PR	GT	./.	0/0	./.	0/0	0/0	1/1	0/1	0/0	0/1	0/0	0/0	./.	./.	./.	0/0	./.	0/0	0/0	1/1	0/0	0/0	0/1	0/0	0/0	0/0	0/0	0/0	0/0	0/0	0/0
locus_17500	144	.	4	2	.	.	PR	GT	0/0	0/0	./.	0/0	0/0	./.	0/1	0/0	./.	1/1	1/1	0/0	0/0	0/0	0/0	0/0	0/0	0/1	1/1	0/0	0/0	1/1	0/1	0/0	0/1	1/1	0/0	0/0	0/0	1/1
locus_176858	54	.	4	2	.	.	PR	GT	0/0	0/0	0/0	./.	0/0	./.	./.	0/1	0/0	0/0	0/0	0/0	./.	0/0	0/0	0/0	0/0	0/0	./.	0/0	0/0	0/0	0/0	0/0	0/0	0/0	./.	./.	0/0	0/0
locus_176928	10	.	4	1	.	.	PR	GT	./.	0/0	0/1	1/1	0/1	0/0	0/0	0/0	./.	0/0	0/0	0/0	1/1	0/0	0/0	./.	0/0	0/0	0/0	0/0	0/0	0/0	0/0	1/1	0/0	0/1	0/0	1/1	0/0	1/1
locus_177561	8	.	4	2	.	.	PR	GT	0/0	0/1	0/0	./.	0/0	0/0	0/0	0/0	0/0	0/0	0/0	0/0	0/0	0/0	0/0	0/0	0/0	0/1	0/0	./.	0/1	./.	0/0	0/0	0/0	0/0	0/0	0/0	0/0	0/0
locus_17773	62	.	4	2	.	.	PR	GT	0/0	0/0	0/0	0/0	0/0	0/0	0/0	1/1	0/0	0/0	0/0	0/0	0/0	0/0	./.	0/0	0/0	0/0	0/0	0/0	0/0	0/0	0/0	0/0	0/0	0/0	0/0	0/0	./.	0/0
locus_178883	185	.	1	3	.	.	PR	GT	0/0	0/0	./.	./.	0/0	1/1	0/0	./.	1/1	1/1	0/0	0/0	./.	0/0	0/0	1/1	0/0	0/0	0/0	0/0	0/0	0/0	0/1	0/0	0/1	0/0	0/0	0/0	0/0	0/0
locus_179439	13	.	3	1	.	.	PR	GT	0/0	0/0	0/0	./.	0/1	./.	./.	0/0	0/0	0/0	./.	./.	0/0	./.	0/0	1/1	0/0	0/0	0/0	0/0	./.	0/0	0/0	./.	./.	0/0	1/1	0/0	1/1	./.
locus_179858	192	.	3	1	.	.	PR	GT	0/0	./.	0/0	./.	0/1	0/0	0/0	./.	0/0	0/0	0/0	0/0	0/0	0/0	0/0	0/0	0/0	0/0	0/1	0/1	./.	0/0	0/0	0/1	0/0	0/0	1/1	1/1	0/0	0/1
locus_18001	170	.	4	1	.	.	PR	GT	./.	./.	0/0	./.	1/1	./.	0/0	0/0	0/0	0/0	0/0	0/0	0/0	0/0	0/0	0/0	1/1	0/0	0/0	0/0	0/0	0/0	0/0	0/0	0/0	0/0	0/0	0/0	0/0	0/1
locus_180475	27	.	2	4	.	.	PR	GT	1/1	1/1	0/1	0/0	0/1	./.	0/1	0/0	./.	0/0	0/1	0/0	0/0	0/0	0/1	0/1	./.	0/1	./.	0/1	1/1	0/0	0/0	1/1	0/1	0/0	0/0	0/0	1/1	1/1
locus_180781	121	.	3	1	.	.	PR	GT	0/0	0/0	0/0	0/0	0/0	./.	0/0	0/0	0/0	0/0	0/0	0/0	0/0	0/0	0/1	0/0	0/0	0/0	0/0	./.	0/0	0/0	0/0	0/0	0/0	0/0	0/0	0/0	1/1	0/0
locus_18096	32	.	4	2	.	.	PR	GT	0/1	0/0	0/0	0/1	0/0	0/0	1/1	0/0	./.	0/0	0/0	./.	0/0	1/1	1/1	1/1	0/0	1/1	1/1	0/0	0/0	0/1	./.	1/1	./.	1/1	./.	1/1	0/1	1/1
locus_1818	8	.	4	2	.	.	PR	GT	0/0	0/0	./.	0/0	./.	./.	0/0	0/0	0/0	0/0	0/0	0/0	0/0	0/0	0/0	0/0	0/0	0/0	0/0	0/0	0/0	0/0	0/0	0/0	0/0	0/0	0/0	0/0	0/1	0/0
locus_181850	23	.	4	.	.	.	PR	GT	0/0	0/0	0/0	./.	0/0	0/0	0/0	./.	0/0	0/0	0/0	0/0	./.	0/0	0/0	./.	0/0	0/0	0/0	0/0	./.	0/0	./.	0/0	0/0	0/0	0/0	0/0	./.	0/0
locus_182406	94	.	4	2	.	.	PR	GT	./.	0/1	0/0	./.	./.	1/1	0/0	0/0	./.	0/0	0/0	./.	0/0	0/0	0/0	0/0	./.	0/0	0/0	0/0	0/0	0/0	0/0	0/0	0/0	0/0	0/0	0/0	0/0	0/0
locus_182669	9	.	4	1	.	.	PR	GT	0/0	0/0	0/0	0/0	0/0	0/0	0/0	0/0	0/0	0/0	0/0	0/1	0/0	0/0	1/1	1/1	./.	0/0	0/1	1/1	0/0	0/0	0/0	0/0	0/0	./.	0/0	0/0	0/0	0/1
locus_18323	102	.	3	1	.	.	PR	GT	0/0	0/0	0/0	1/1	0/0	0/0	0/0	1/1	0/0	0/0	0/0	0/0	0/0	./.	0/0	0/0	0/0	0/0	0/0	0/0	0/0	./.	0/0	0/0	0/0	0/0	0/0	0/0	0/0	0/0
locus_183476	42	.	3	4	.	.	PR	GT	0/0	0/0	0/0	./.	0/0	0/0	0/0	0/0	0/0	0/0	./.	0/0	0/0	0/0	0/0	0/0	0/0	1/1	0/1	0/0	0/0	0/1	0/0	0/0	./.	0/0	0/0	0/0	0/0	0/0
locus_18401	45	.	N	.	.	.	PR	GT	./.	./.	./.	./.	./.	./.	./.	./.	./.	./.	./.	./.	./.	./.	./.	./.	./.	./.	./.	./.	./.	./.	./.	./.	./.	./.	./.	./.	./.	./.
locus_18495	91	.	3	2	.	.	PR	GT	0/0	0/0	0/0	./.	0/0	0/1	0/0	0/0	0/0	0/0	0/0	0/0	0/0	0/0	0/0	0/0	0/0	0/0	./.	0/0	0/0	0/0	0/0	0/1	0/0	./.	0/0	0/1	0/0	0/0
locus_18498	62	.	1	4	.	.	PR	GT	./.	1/1	0/0	./.	0/1	./.	1/1	0/1	./.	1/1	0/1	1/1	0/1	0/0	0/0	0/0	0/1	./.	./.	0/0	0/1	./.	./.	0/1	0/1	0/1	0/0	0/0	1/1	./.
locus_185182	43	.	1	2	.	.	PR	GT	0/0	0/0	0/0	./.	0/0	./.	./.	./.	./.	0/0	./.	0/0	./.	0/0	0/0	0/0	0/0	./.	0/0	0/0	0/0	0/0	./.	./.	0/0	./.	1/1	0/0	0/1	./.
locus_185482	19	.	1	4	.	.	PR	GT	0/0	0/0	./.	./.	0/0	0/0	0/0	0/0	0/0	0/0	0/0	0/0	0/0	0/0	0/0	./.	0/0	0/0	0/0	./.	0/0	0/0	0/0	./.	./.	0/0	./.	0/0	1/1	0/0
locus_185546	15	.	3	1	.	.	PR	GT	1/1	./.	./.	1/1	0/0	./.	1/1	./.	./.	0/1	./.	./.	1/1	0/0	1/1	0/1	0/0	0/0	0/0	0/0	0/0	1/1	1/1	1/1	0/0	0/0	0/1	0/0	1/1	0/0
locus_188662	58	.	2	3	.	.	PR	GT	0/0	0/0	0/0	0/1	0/1	0/0	./.	0/1	0/0	0/0	0/0	./.	0/0	0/1	./.	./.	0/0	./.	0/1	0/0	./.	0/1	0/0	0/0	0/1	0/0	0/1	./.	0/0	0/0
locus_18877	148	.	4	3	.	.	PR	GT	0/0	0/0	./.	0/0	0/1	0/0	0/1	0/0	0/0	0/0	0/0	0/0	./.	./.	./.	1/1	./.	0/0	./.	0/0	0/1	0/0	0/0	0/0	0/0	0/0	0/0	0/0	0/0	0/0
locus_190079	6	.	2	1	.	.	PR	GT	0/0	0/0	./.	./.	0/0	./.	./.	1/1	0/1	0/0	0/0	./.	0/0	0/0	0/0	0/0	0/0	0/0	0/0	./.	0/0	0/1	./.	0/0	./.	0/0	0/0	0/0	0/0	0/0
locus_19027	28	.	4	2	.	.	PR	GT	0/0	./.	0/0	./.	0/0	0/0	0/0	./.	0/0	./.	0/0	0/0	0/1	0/0	./.	0/0	0/0	0/0	0/0	0/0	0/0	0/0	0/1	0/0	0/0	0/0	0/0	0/0	./.	0/0
locus_190630	41	.	1	3	.	.	PR	GT	0/0	0/0	0/0	./.	0/0	0/0	0/1	0/0	./.	0/0	1/1	1/1	0/0	0/0	0/0	0/0	0/0	./.	0/0	0/0	0/0	0/0	0/0	0/1	0/0	0/1	0/0	0/0	0/0	0/0
locus_191408	66	.	1	.	.	.	PR	GT	./.	./.	./.	./.	0/0	./.	./.	./.	./.	./.	./.	./.	./.	./.	./.	./.	./.	./.	./.	./.	./.	./.	./.	./.	./.	./.	./.	./.	./.	./.
locus_191501	8	.	1	3	.	.	PR	GT	0/1	./.	0/1	./.	0/0	./.	./.	0/0	0/0	0/0	0/1	0/0	0/0	0/1	0/1	0/0	1/1	0/0	0/0	0/0	0/0	0/0	./.	0/0	0/0	0/0	0/0	0/0	0/0	0/0
locus_191685	63	.	1	2	.	.	PR	GT	0/0	./.	0/0	./.	0/0	0/0	0/0	0/0	0/0	0/1	1/1	0/0	0/0	0/0	0/0	0/0	0/0	0/0	0/0	1/1	0/0	0/0	0/0	0/0	0/0	0/0	0/0	0/0	./.	0/0
locus_191687	13	.	1	2	.	.	PR	GT	0/1	./.	0/0	./.	0/1	1/1	./.	0/0	1/1	./.	0/1	0/1	0/1	0/1	0/0	0/0	./.	0/1	0/0	0/1	0/0	0/1	./.	0/0	0/1	0/0	0/0	0/1	./.	0/0
locus_191694	35	.	4	3	.	.	PR	GT	0/0	1/1	0/0	0/0	0/0	./.	0/0	0/0	0/0	./.	./.	./.	0/0	./.	0/0	./.	0/0	0/0	0/0	0/0	0/0	./.	0/0	0/0	./.	./.	0/0	./.	0/0	0/0
locus_193569	1	.	3	4	.	.	PR	GT	./.	./.	1/1	./.	0/0	./.	0/0	./.	0/0	0/0	0/0	0/0	./.	./.	0/0	1/1	1/1	0/1	1/1	0/0	0/1	1/1	1/1	0/0	0/1	0/1	0/1	1/1	1/1	0/0
locus_19669	10	.	1	3	.	.	PR	GT	0/0	0/0	0/1	0/0	0/0	0/0	0/0	0/0	0/0	0/0	./.	0/0	0/0	0/0	0/0	0/0	0/0	0/0	0/0	0/0	0/0	0/0	0/0	0/0	0/0	0/0	./.	0/0	0/0	0/0
locus_19774	44	.	4	3	.	.	PR	GT	0/0	./.	./.	./.	./.	./.	1/1	./.	./.	0/0	./.	./.	0/0	0/0	./.	0/0	./.	./.	./.	./.	./.	0/0	./.	./.	./.	./.	./.	./.	./.	0/0
locus_19911	76	.	4	3	.	.	PR	GT	0/0	0/0	0/1	./.	0/0	0/0	./.	0/1	0/0	0/1	0/0	0/0	1/1	0/0	0/0	0/0	0/0	0/0	0/0	0/0	./.	0/0	0/0	0/1	0/0	1/1	0/0	0/0	./.	0/1
locus_20044	21	.	4	2	.	.	PR	GT	./.	0/0	./.	1/1	0/0	./.	0/0	0/0	0/0	0/0	0/0	0/0	0/0	0/0	0/1	0/0	0/0	./.	0/0	./.	./.	0/0	./.	0/0	0/0	0/0	0/0	0/0	1/1	0/0
locus_200452	47	.	3	1	.	.	PR	GT	0/0	0/0	./.	./.	0/0	0/0	0/0	0/0	./.	0/1	0/0	0/0	./.	0/0	0/0	./.	0/0	0/0	0/0	0/0	0/0	0/0	./.	0/0	0/0	1/1	0/0	0/0	0/0	0/0
locus_20053	6	.	3	4	.	.	PR	GT	0/0	0/0	0/0	./.	0/0	0/0	0/0	0/0	0/0	0/0	0/0	0/0	0/0	0/0	0/0	0/0	0/1	0/0	0/0	./.	0/0	0/0	0/0	0/0	0/0	0/0	1/1	0/1	0/0	0/0
locus_201621	37	.	3	2	.	.	PR	GT	0/1	1/1	1/1	0/1	0/1	1/1	0/1	0/0	1/1	1/1	1/1	0/0	1/1	1/1	1/1	0/0	0/0	0/0	./.	0/1	./.	1/1	./.	0/0	0/0	0/0	0/0	0/1	0/1	0/0
locus_20368	110	.	2	.	.	.	PR	GT	./.	./.	./.	./.	./.	./.	./.	0/0	./.	./.	./.	./.	./.	./.	./.	./.	./.	./.	./.	./.	./.	./.	./.	./.	./.	./.	./.	./.	./.	./.
locus_20390	58	.	1	3	.	.	PR	GT	0/0	0/0	0/0	0/1	0/0	0/0	0/0	0/0	0/0	0/0	0/0	0/0	0/0	1/1	0/1	1/1	./.	0/0	0/0	0/0	0/0	0/0	./.	0/0	./.	0/0	0/0	0/0	0/1	./.
locus_20584	39	.	2	3	.	.	PR	GT	0/0	0/1	./.	./.	0/0	0/1	./.	0/1	0/0	1/1	0/1	1/1	0/1	0/0	0/1	0/0	0/0	0/1	1/1	0/0	1/1	1/1	0/1	0/1	0/1	0/1	0/1	0/1	0/0	1/1
locus_207285	128	.	N	.	.	.	PR	GT	./.	./.	./.	./.	./.	./.	./.	./.	./.	./.	./.	./.	./.	./.	./.	./.	./.	./.	./.	./.	./.	./.	./.	./.	./.	./.	./.	./.	./.	./.
locus_208115	3	.	2	3	.	.	PR	GT	./.	./.	0/0	./.	1/1	0/1	./.	0/0	./.	./.	0/1	0/0	0/1	./.	0/0	1/1	0/1	./.	./.	0/1	./.	1/1	0/0	0/0	0/0	0/0	0/0	1/1	0/0	0/1
locus_208522	56	.	4	2	.	.	PR	GT	0/0	0/0	0/0	./.	./.	0/0	0/0	0/0	0/0	0/0	0/0	0/0	0/1	0/0	0/0	1/1	./.	0/1	0/0	0/1	0/0	0/0	0/0	0/0	0/0	0/0	0/0	0/0	0/0	0/0
locus_208812	48	.	1	.	.	.	PR	GT	0/0	0/0	0/0	0/0	0/0	./.	0/0	0/0	./.	0/0	0/0	0/0	0/0	0/0	0/0	0/0	0/0	0/0	0/0	0/0	0/0	0/0	0/0	0/0	0/0	./.	0/0	0/0	0/0	./.
locus_210679	69	.	3	.	.	.	PR	GT	0/0	0/0	0/0	./.	0/0	0/0	./.	0/0	0/0	0/0	0/0	0/0	0/0	0/0	0/0	0/0	0/0	0/0	0/0	0/0	0/0	0/0	0/0	0/0	0/0	0/0	0/0	./.	0/0	0/0
locus_216	110	.	3	.	.	.	PR	GT	0/0	0/0	0/0	./.	0/0	./.	./.	0/0	./.	./.	0/0	0/0	0/0	0/0	0/0	0/0	0/0	0/0	0/0	0/0	0/0	0/0	./.	./.	./.	0/0	0/0	0/0	0/0	0/0
locus_216144	15	.	1	3	.	.	PR	GT	0/0	0/0	0/1	./.	./.	./.	./.	./.	0/0	0/0	0/1	0/1	0/0	0/0	1/1	0/1	0/0	0/0	0/0	0/0	0/0	0/1	./.	0/0	0/0	0/0	0/0	./.	0/0	0/0
locus_216457	62	.	4	3	.	.	PR	GT	0/0	0/0	0/0	./.	0/0	0/0	1/1	0/0	./.	./.	./.	0/0	0/0	0/0	0/0	./.	./.	0/0	0/0	0/0	0/0	0/0	0/0	0/0	./.	0/0	0/0	./.	0/0	0/0
locus_216865	70	.	1	3	.	.	PR	GT	0/0	0/1	0/0	0/0	./.	0/0	0/0	0/0	0/0	0/0	0/0	./.	0/0	0/0	0/0	1/1	0/0	0/0	0/0	1/1	1/1	0/0	./.	0/0	0/0	./.	1/1	1/1	0/1	0/0
locus_220885	26	.	2	1	.	.	PR	GT	0/0	0/0	0/0	0/0	0/0	./.	./.	0/0	0/0	0/0	0/0	0/0	0/0	0/0	0/0	0/0	0/0	0/0	0/0	0/0	0/0	0/0	0/0	1/1	0/0	0/0	0/0	0/0	0/0	0/1
locus_221317	46	.	4	1	.	.	PR	GT	./.	0/0	0/0	0/0	./.	./.	0/0	./.	0/1	0/0	./.	0/0	0/0	1/1	0/1	./.	0/0	0/0	0/0	0/0	0/0	1/1	1/1	0/0	0/0	./.	0/0	0/0	0/0	0/0
locus_2219	63	.	2	4	.	.	PR	GT	./.	1/1	0/0	./.	0/0	0/0	0/0	0/0	0/0	0/0	0/0	./.	0/0	0/0	0/0	0/0	0/0	1/1	0/0	0/0	./.	0/0	0/0	./.	0/0	0/0	0/0	./.	0/0	./.
locus_222556	3	.	2	4	.	.	PR	GT	0/0	0/0	./.	./.	0/0	1/1	0/0	0/1	1/1	0/0	0/0	0/0	0/0	./.	./.	0/0	0/0	0/1	0/0	0/0	./.	./.	0/1	0/0	./.	0/0	0/0	0/0	0/0	./.
locus_225897	22	.	4	1	.	.	PR	GT	0/0	./.	./.	./.	0/1	0/0	0/0	0/0	0/0	0/0	0/0	./.	0/0	0/0	0/0	./.	./.	0/0	0/0	0/0	0/1	0/0	0/0	0/0	0/0	0/0	0/0	0/0	0/0	0/1
locus_22800	8	.	3	4	.	.	PR	GT	./.	./.	./.	./.	./.	0/0	./.	0/0	0/0	0/1	./.	0/0	./.	0/0	./.	0/0	0/1	1/1	0/0	0/0	0/1	0/1	0/1	0/1	0/1	0/1	0/0	0/0	1/1	0/1
locus_228447	9	.	2	4	.	.	PR	GT	0/1	0/0	0/0	0/0	0/1	1/1	0/1	0/0	1/1	0/0	0/0	0/0	0/0	0/1	0/1	0/1	0/0	0/0	0/0	0/0	0/0	0/1	0/0	0/1	0/0	0/1	0/0	0/0	0/1	0/0
locus_228501	39	.	4	2	.	.	PR	GT	0/0	0/0	0/0	./.	./.	./.	./.	./.	0/1	1/1	./.	0/0	1/1	./.	0/0	0/0	0/0	./.	0/0	0/0	1/1	./.	0/0	./.	0/0	./.	0/0	0/0	0/0	0/0
locus_230597	76	.	4	3	.	.	PR	GT	0/0	0/0	./.	./.	0/1	0/0	0/0	0/0	0/0	0/0	0/1	0/0	0/0	0/0	0/0	0/0	0/0	0/0	0/0	0/0	0/0	0/0	0/0	0/0	0/0	0/0	0/0	0/0	./.	0/0
locus_231282	7	.	1	3	.	.	PR	GT	0/0	0/0	1/1	./.	0/0	0/0	0/0	./.	0/0	0/0	1/1	0/0	0/1	0/0	./.	0/1	0/0	0/0	0/0	1/1	0/0	0/1	0/1	0/0	0/0	1/1	./.	0/0	0/0	./.
locus_231555	30	.	1	2	.	.	PR	GT	0/0	0/0	0/0	./.	0/0	0/0	0/0	0/0	0/0	0/0	0/0	0/0	0/0	0/0	0/0	./.	./.	./.	./.	0/0	./.	0/0	./.	0/0	0/0	1/1	0/0	0/0	0/0	0/0
locus_232459	9	.	4	2	.	.	PR	GT	0/0	./.	./.	./.	0/0	0/0	./.	0/0	0/0	0/0	0/0	0/0	0/0	0/0	0/0	0/0	./.	0/0	0/0	0/0	0/1	0/0	0/0	0/1	0/0	0/0	./.	0/1	1/1	0/0
locus_232789	44	.	2	4	.	.	PR	GT	1/1	0/1	1/1	./.	1/1	1/1	0/1	./.	./.	0/0	0/0	0/0	0/0	0/0	0/0	1/1	0/0	1/1	1/1	0/0	0/0	0/1	0/0	0/0	0/1	0/1	0/0	1/1	0/1	./.
locus_233	9	.	1	3	.	.	PR	GT	1/1	0/1	1/1	./.	1/1	0/1	0/1	./.	1/1	0/1	0/1	0/1	0/0	0/0	0/0	0/0	0/0	1/1	0/1	0/0	./.	0/1	0/0	0/0	0/0	0/1	0/0	0/0	./.	./.
locus_233356	11	.	4	2	.	.	PR	GT	0/0	0/0	./.	./.	./.	0/0	0/0	./.	./.	1/1	1/1	1/1	1/1	./.	0/0	0/0	1/1	0/1	1/1	1/1	1/1	0/0	0/0	0/1	0/0	0/1	0/0	1/1	0/0	0/1
locus_234111	18	.	3	1	.	.	PR	GT	./.	0/0	0/0	0/0	./.	0/0	./.	./.	./.	0/0	0/0	0/0	0/0	0/0	0/0	0/0	0/0	0/0	0/0	0/0	0/0	0/0	0/0	0/0	0/0	0/0	0/0	./.	0/0	0/1
locus_234959	25	.	1	3	.	.	PR	GT	0/1	1/1	./.	./.	0/0	0/0	./.	0/0	1/1	1/1	0/0	0/0	0/0	0/0	0/0	0/0	0/0	./.	0/0	./.	0/0	./.	0/0	0/0	0/0	./.	0/0	0/0	0/1	0/1
locus_2355	12	.	2	4	.	.	PR	GT	0/0	0/1	0/0	./.	0/1	0/0	0/0	0/0	0/0	0/0	0/0	0/0	0/0	0/0	0/0	./.	0/0	0/0	0/0	1/1	0/0	0/0	0/0	0/0	0/0	0/0	0/0	0/0	0/0	0/0
locus_235577	25	.	2	4	.	.	PR	GT	./.	0/1	1/1	./.	0/0	0/0	0/0	0/0	0/0	./.	0/0	0/0	0/1	1/1	0/0	1/1	1/1	0/0	./.	0/1	0/0	1/1	./.	./.	1/1	1/1	./.	./.	1/1	0/0
locus_235939	12	.	4	2	.	.	PR	GT	0/0	0/0	0/1	0/0	0/0	0/0	0/0	0/0	0/0	0/0	0/0	./.	0/0	0/0	0/0	0/0	0/0	0/0	0/0	0/0	0/0	0/0	0/0	0/0	0/0	0/0	0/0	0/0	0/0	0/0
locus_236473	72	.	4	2	.	.	PR	GT	./.	0/0	./.	./.	0/0	1/1	./.	0/0	0/1	0/0	0/1	0/0	0/0	0/1	0/0	0/0	0/0	0/1	0/0	./.	0/0	0/0	0/1	1/1	1/1	1/1	0/0	0/1	0/0	0/0
locus_2370	7	.	3	.	.	.	PR	GT	./.	./.	./.	./.	./.	./.	./.	./.	./.	./.	./.	./.	./.	./.	./.	./.	./.	./.	./.	./.	./.	./.	./.	./.	./.	./.	./.	0/0	./.	./.
locus_237104	137	.	1	3	.	.	PR	GT	0/0	0/0	0/0	./.	0/0	1/1	0/0	0/0	1/1	0/0	0/0	./.	./.	0/0	0/0	0/1	1/1	0/0	./.	0/0	0/0	0/0	1/1	0/0	1/1	./.	0/0	0/0	0/0	0/1
locus_237142	90	.	4	2	.	.	PR	GT	0/0	0/1	0/0	0/0	0/0	./.	0/0	0/0	0/0	0/0	./.	0/0	0/0	0/0	0/0	0/0	./.	0/0	0/0	0/0	0/0	0/0	0/0	0/0	./.	0/0	./.	0/0	0/0	0/0
locus_2374	100	.	3	1	.	.	PR	GT	0/0	0/0	0/0	./.	0/0	0/0	0/0	./.	0/0	0/0	0/0	0/0	0/0	0/0	0/0	0/0	0/0	0/0	0/0	0/0	0/0	0/0	./.	0/0	0/0	1/1	0/0	./.	./.	0/0
locus_2395	47	.	2	.	.	.	PR	GT	./.	0/0	./.	./.	./.	./.	./.	0/0	./.	./.	./.	./.	./.	./.	./.	./.	0/0	./.	./.	./.	./.	./.	0/0	./.	./.	./.	./.	0/0	0/0	./.
locus_240754	12	.	4	2	.	.	PR	GT	0/0	0/0	0/0	0/0	0/0	0/0	0/0	0/0	0/0	0/0	0/0	0/0	./.	0/0	0/0	0/0	0/0	0/0	0/0	0/0	0/0	0/0	0/0	./.	0/0	0/0	0/1	1/1	0/0	0/0
locus_242011	2	.	3	.	.	.	PR	GT	0/0	0/0	0/0	./.	0/0	0/0	0/0	./.	0/0	0/0	0/0	0/0	0/0	0/0	./.	0/0	0/0	0/0	0/0	0/0	0/0	0/0	0/0	0/0	0/0	0/0	0/0	0/0	./.	./.
locus_242354	130	.	1	4	.	.	PR	GT	0/0	./.	0/0	./.	0/0	0/0	0/1	0/0	1/1	0/0	0/0	0/0	0/0	0/1	1/1	1/1	1/1	0/0	0/1	1/1	1/1	0/1	0/0	0/0	0/0	0/0	./.	0/0	./.	1/1
locus_245765	10	.	3	1	.	.	PR	GT	./.	0/0	./.	./.	0/0	./.	1/1	0/1	0/0	1/1	0/1	0/0	./.	./.	1/1	0/1	0/1	1/1	0/1	1/1	0/1	0/1	0/1	0/0	0/0	./.	1/1	0/1	0/0	0/1
locus_246317	9	.	1	3	.	.	PR	GT	0/1	./.	./.	./.	./.	0/1	./.	0/0	0/0	./.	./.	1/1	0/1	0/0	0/0	./.	./.	1/1	1/1	0/0	./.	0/1	0/0	0/0	0/1	0/0	1/1	0/0	./.	0/0
locus_246412	118	.	4	3	.	.	PR	GT	0/0	0/0	0/0	./.	0/0	./.	1/1	0/0	0/1	0/0	0/0	0/0	0/1	./.	0/0	0/0	./.	./.	0/0	0/0	0/0	0/0	0/0	0/0	0/0	0/0	0/0	0/0	0/0	./.
locus_246438	75	.	3	1	.	.	PR	GT	./.	0/0	0/0	./.	./.	0/0	0/0	./.	0/0	./.	0/0	0/0	0/0	0/0	0/0	0/0	0/0	./.	./.	1/1	0/0	0/0	0/0	0/0	0/0	0/0	0/0	0/0	0/1	0/0
locus_247436	38	.	2	4	.	.	PR	GT	./.	1/1	0/0	./.	0/0	0/0	1/1	./.	0/0	./.	0/0	0/0	./.	1/1	0/1	1/1	1/1	0/0	1/1	1/1	0/0	1/1	1/1	0/0	./.	./.	1/1	0/0	0/0	0/0
locus_247592	1	.	4	2	.	.	PR	GT	0/0	0/1	0/0	./.	0/0	0/1	./.	./.	0/1	0/0	0/0	0/0	0/0	0/0	0/0	0/0	./.	1/1	0/0	./.	0/1	0/1	0/0	0/1	0/0	0/0	0/1	1/1	0/0	0/0
locus_248115	10	.	2	1	.	.	PR	GT	0/0	0/0	0/0	./.	0/0	0/0	./.	0/1	0/0	0/0	0/0	0/0	0/0	0/0	0/0	0/0	0/0	0/0	1/1	0/0	0/0	0/0	0/0	0/0	0/0	0/0	0/0	0/0	1/1	0/0
locus_250911	25	.	2	4	.	.	PR	GT	0/0	0/0	0/0	./.	0/0	0/0	0/1	0/0	0/0	./.	./.	0/0	0/0	0/0	./.	0/0	0/0	0/0	0/0	0/0	0/0	0/0	0/0	./.	./.	0/0	./.	0/0	./.	0/0
locus_25741	35	.	1	3	.	.	PR	GT	0/0	./.	./.	./.	./.	./.	0/0	./.	./.	0/0	0/0	0/0	0/0	0/1	1/1	./.	./.	0/0	0/1	1/1	0/0	0/0	./.	1/1	0/1	0/1	./.	0/1	0/1	0/0
locus_2602	72	.	2	4	.	.	PR	GT	0/1	0/1	1/1	./.	0/0	1/1	0/1	./.	1/1	./.	./.	0/0	0/1	0/1	0/0	0/0	0/0	0/1	1/1	0/1	0/0	0/1	./.	0/1	0/0	0/0	0/0	0/0	0/0	1/1
locus_2605	3	.	1	2	.	.	PR	GT	0/1	0/1	1/1	./.	0/0	0/0	0/1	0/0	0/0	0/0	0/0	0/0	0/0	0/0	0/0	0/0	0/0	./.	0/0	0/0	./.	0/0	0/0	0/1	0/0	0/0	0/0	0/0	./.	0/0
locus_2662	45	.	1	3	.	.	PR	GT	0/0	0/0	1/1	0/0	0/0	./.	0/0	0/0	./.	0/0	0/0	0/0	0/0	0/0	./.	./.	0/0	0/0	./.	0/0	0/0	0/0	0/0	0/0	0/0	0/0	0/0	0/0	./.	0/1
locus_28317	11	.	2	1	.	.	PR	GT	0/0	0/0	0/0	0/0	0/0	./.	0/0	0/0	0/0	0/0	0/0	0/0	0/0	0/0	0/0	0/0	0/0	0/0	0/0	0/0	0/0	0/0	0/0	0/0	1/1	1/1	0/0	0/0	1/1	0/0
locus_28822	49	.	2	3	.	.	PR	GT	0/0	0/0	0/0	1/1	0/0	0/0	./.	0/0	0/0	0/0	0/0	0/0	0/0	./.	./.	0/0	0/0	1/1	0/0	0/0	0/0	0/0	1/1	1/1	0/0	1/1	0/0	0/1	0/0	1/1
locus_28980	111	.	N	.	.	.	PR	GT	./.	./.	./.	./.	./.	./.	./.	./.	./.	./.	./.	./.	./.	./.	./.	./.	./.	./.	./.	./.	./.	./.	./.	./.	./.	./.	./.	./.	./.	./.
locus_29543	110	.	3	1	.	.	PR	GT	./.	./.	0/0	0/0	./.	0/0	0/0	0/0	0/0	0/0	0/0	0/0	0/0	0/0	0/0	0/0	0/0	./.	1/1	0/0	0/0	0/0	0/0	./.	./.	./.	0/0	0/0	0/0	0/0
locus_29588	16	.	2	1	.	.	PR	GT	0/0	0/0	0/0	./.	0/0	0/0	0/1	0/1	0/0	0/0	0/0	0/0	0/0	0/1	0/0	0/0	0/1	0/1	0/1	0/0	0/0	0/1	0/0	0/0	0/0	0/0	0/1	0/0	1/1	0/0
locus_29640	26	.	3	1	.	.	PR	GT	1/1	0/1	0/0	./.	1/1	0/1	0/1	./.	0/1	0/0	0/0	1/1	0/0	1/1	./.	0/0	0/1	0/0	0/1	0/1	./.	0/1	0/0	./.	0/0	0/0	0/0	0/0	./.	./.
locus_29883	29	.	1	3	.	.	PR	GT	0/0	0/0	./.	./.	0/0	0/0	0/1	0/0	0/0	0/0	0/1	0/1	0/0	./.	0/0	0/0	0/0	./.	./.	0/0	0/1	0/0	0/1	0/1	1/1	0/1	./.	0/0	0/0	0/1
locus_30065	133	.	4	.	.	.	PR	GT	./.	./.	0/0	./.	./.	./.	./.	./.	./.	./.	./.	./.	./.	./.	./.	./.	./.	./.	./.	./.	./.	./.	./.	./.	./.	./.	./.	./.	./.	./.
locus_30205	10	.	1	2	.	.	PR	GT	1/1	./.	0/1	./.	./.	0/0	0/0	0/0	0/0	0/0	0/1	./.	1/1	0/0	0/0	0/0	0/0	./.	0/0	./.	./.	0/0	0/0	./.	./.	0/0	0/1	0/0	0/0	0/0
locus_30403	67	.	2	4	.	.	PR	GT	0/1	0/0	0/1	1/1	0/0	1/1	0/1	./.	1/1	./.	0/0	0/0	1/1	0/0	0/0	0/1	0/0	1/1	1/1	./.	0/1	1/1	1/1	./.	1/1	./.	0/0	0/0	./.	0/1
locus_3055	20	.	2	3	.	.	PR	GT	./.	0/1	0/0	0/0	0/0	0/0	./.	0/0	0/0	./.	0/0	0/0	0/0	./.	0/0	0/0	0/0	./.	0/0	0/0	0/0	0/0	1/1	./.	./.	./.	0/0	0/0	0/0	0/1
locus_31101	49	.	4	1	.	.	PR	GT	0/0	1/1	1/1	./.	0/1	0/0	1/1	1/1	0/0	0/1	0/0	0/0	0/1	./.	0/0	0/1	0/1	0/0	0/1	0/1	0/1	0/1	0/0	0/0	0/0	0/0	0/0	0/0	0/0	0/0
locus_31234	13	.	3	2	.	.	PR	GT	0/1	0/0	0/0	./.	0/0	0/0	0/0	0/0	0/0	0/0	0/0	0/0	0/0	0/0	0/0	./.	0/0	0/0	0/0	0/0	0/0	0/0	0/1	0/0	0/0	0/0	0/0	0/0	./.	1/1
locus_31651	71	.	2	1	.	.	PR	GT	0/0	0/0	0/0	1/1	0/0	0/0	0/0	0/0	0/0	./.	./.	0/0	0/0	0/0	0/0	0/0	0/0	0/0	0/0	./.	./.	0/0	./.	0/0	0/0	0/0	0/0	0/1	0/0	0/1
locus_31745	91	.	1	3	.	.	PR	GT	0/0	0/0	0/0	./.	0/1	0/0	0/0	./.	0/0	0/0	1/1	0/0	1/1	0/0	0/0	./.	0/0	0/1	./.	0/1	0/0	0/0	0/0	0/0	0/0	0/0	0/0	0/0	0/0	./.
locus_3182	129	.	4	2	.	.	PR	GT	0/0	0/0	0/0	./.	0/0	0/0	0/0	./.	0/0	0/0	0/0	./.	0/0	0/0	0/0	./.	0/0	1/1	0/0	0/0	0/0	0/0	./.	0/0	0/0	0/0	0/0	0/0	0/0	0/0
locus_31922	16	.	1	4	.	.	PR	GT	0/0	0/1	0/1	./.	0/0	./.	./.	1/1	0/0	0/0	0/0	1/1	./.	0/0	0/0	./.	./.	0/0	0/1	1/1	0/0	0/0	0/0	./.	0/0	0/0	0/0	0/0	0/0	0/0
locus_31987	14	.	1	3	.	.	PR	GT	./.	0/0	0/0	./.	0/0	1/1	0/0	0/0	1/1	1/1	0/0	0/0	0/0	0/0	0/0	0/0	1/1	0/0	0/0	0/0	./.	0/0	0/0	./.	0/0	./.	0/0	0/0	./.	0/0
locus_32214	76	.	3	1	.	.	PR	GT	./.	0/0	./.	./.	./.	0/0	0/0	0/0	0/0	0/0	./.	0/0	0/0	0/0	0/0	0/0	0/0	0/0	0/0	0/0	0/0	0/0	0/0	1/1	1/1	0/0	1/1	0/0	0/0	0/0
locus_32365	14	.	1	.	.	.	PR	GT	./.	0/0	./.	./.	0/0	0/0	./.	0/0	0/0	./.	0/0	0/0	0/0	0/0	./.	0/0	0/0	0/0	./.	./.	./.	0/0	0/0	0/0	0/0	0/0	0/0	0/0	0/0	0/0
locus_32450	34	.	4	2	.	.	PR	GT	0/0	0/0	0/0	0/0	0/0	./.	0/0	./.	0/0	0/0	0/0	0/0	0/0	0/0	0/0	0/0	0/0	0/0	./.	0/0	0/0	0/0	0/0	0/0	0/0	0/0	0/0	0/0	1/1	0/0
locus_32517	51	.	3	1	.	.	PR	GT	0/0	./.	1/1	./.	0/0	0/0	1/1	0/1	0/1	1/1	0/1	0/0	0/1	0/0	1/1	0/1	0/0	1/1	0/0	0/0	0/1	0/0	0/0	0/0	./.	0/0	0/0	0/0	0/1	0/0
locus_32629	23	.	3	2	.	.	PR	GT	0/1	0/0	0/1	./.	0/1	0/0	0/0	./.	0/0	0/0	0/0	0/0	0/0	0/1	./.	0/0	0/0	0/1	0/0	1/1	0/0	0/1	0/0	0/0	0/1	0/1	0/0	0/0	0/0	0/0
locus_32802	73	.	2	3	.	.	PR	GT	0/0	0/0	0/0	./.	0/0	0/0	./.	./.	0/1	0/0	0/0	0/1	0/0	0/0	0/0	./.	./.	./.	0/0	0/0	0/0	./.	0/0	0/0	0/0	0/0	0/1	0/0	0/0	0/0
locus_32970	48	.	4	.	.	.	PR	GT	0/0	0/0	0/0	./.	0/0	0/0	0/0	0/0	./.	./.	0/0	0/0	0/0	0/0	0/0	0/0	0/0	0/0	0/0	0/0	0/0	0/0	0/0	0/0	./.	0/0	0/0	0/0	0/0	0/0
locus_33231	1	.	2	3	.	.	PR	GT	0/0	1/1	0/0	./.	0/0	0/0	0/0	0/0	0/0	1/1	0/1	0/0	1/1	0/0	0/0	./.	1/1	0/0	0/0	0/0	0/0	0/0	./.	0/0	./.	0/0	0/1	1/1	0/1	0/0
locus_33381	1	.	3	1	.	.	PR	GT	0/0	0/0	0/0	./.	0/0	0/0	0/0	./.	0/0	0/0	0/0	0/0	0/0	0/0	0/0	./.	0/0	0/0	0/0	0/0	0/0	1/1	0/0	0/0	0/0	0/0	0/0	0/0	./.	0/0
locus_33396	132	.	1	.	.	.	PR	GT	./.	./.	./.	./.	./.	./.	./.	./.	./.	./.	./.	./.	./.	./.	./.	./.	./.	./.	./.	./.	./.	./.	./.	./.	./.	./.	0/0	./.	./.	./.
locus_33513	7	.	4	1	.	.	PR	GT	0/0	0/0	0/0	0/0	0/0	./.	0/0	1/1	0/0	0/0	0/0	0/0	0/0	0/0	0/0	0/0	0/0	0/0	0/0	./.	0/0	0/0	0/0	0/0	0/0	0/0	0/0	0/0	0/0	0/0
locus_34066	19	.	3	4	.	.	PR	GT	0/0	0/0	./.	0/0	0/0	0/0	./.	0/0	0/0	0/0	0/0	0/0	0/0	0/0	0/0	0/0	0/0	0/0	0/1	0/0	0/0	1/1	./.	0/0	./.	0/0	./.	0/0	0/0	0/0
locus_34259	109	.	3	2	.	.	PR	GT	1/1	0/1	0/0	0/0	0/0	0/0	1/1	0/0	./.	0/0	0/0	0/0	0/0	1/1	1/1	1/1	0/0	./.	0/0	0/0	./.	1/1	0/0	./.	0/0	0/0	0/1	0/0	0/0	0/0
locus_34300	110	.	3	1	.	.	PR	GT	0/0	0/0	0/0	./.	1/1	0/0	0/0	0/0	0/0	./.	0/0	0/0	0/0	0/0	0/0	./.	0/0	0/0	0/0	0/0	./.	0/0	0/0	0/0	0/0	0/0	0/0	0/0	0/0	./.
locus_34627	4	.	4	2	.	.	PR	GT	0/0	0/0	0/0	0/0	0/0	0/0	0/0	0/0	0/0	0/0	0/0	0/0	0/0	0/0	0/0	0/0	0/0	0/0	1/1	0/1	0/1	0/0	0/0	0/1	0/0	0/0	0/1	0/0	./.	0/0
locus_34741	53	.	4	1	.	.	PR	GT	0/0	0/0	0/0	1/1	0/0	0/0	0/0	./.	0/0	0/0	0/0	0/0	0/0	0/0	0/0	0/0	0/0	0/0	0/0	0/0	0/0	0/0	0/0	0/0	0/0	0/0	0/0	0/0	0/0	0/0
locus_34933	16	.	3	4	.	.	PR	GT	0/1	0/1	0/0	./.	0/1	0/1	0/1	./.	1/1	0/1	0/1	0/0	0/1	0/0	0/0	0/0	0/0	0/1	1/1	0/1	0/1	1/1	0/0	0/0	0/1	0/1	0/0	0/0	0/0	./.
locus_35064	33	.	2	4	.	.	PR	GT	0/1	./.	0/0	1/1	0/1	0/0	0/0	0/0	0/0	0/0	0/0	0/0	0/0	0/0	0/1	0/0	0/0	0/0	0/0	./.	0/0	0/0	1/1	0/0	0/1	0/1	0/0	0/0	0/0	0/0
locus_35352	15	.	1	2	.	.	PR	GT	0/1	1/1	0/1	1/1	0/0	0/0	0/0	0/0	0/1	0/0	0/0	1/1	./.	0/0	0/0	0/0	0/1	0/0	0/1	0/0	0/1	0/1	0/1	0/1	0/1	0/1	0/0	./.	0/1	0/0
locus_35498	3	.	4	2	.	.	PR	GT	1/1	0/1	1/1	0/0	1/1	1/1	0/0	0/0	0/1	0/0	0/0	0/0	0/1	./.	0/0	./.	0/0	./.	./.	0/0	./.	0/0	0/0	0/0	0/1	0/0	0/0	./.	0/1	0/1
locus_35638	16	.	1	3	.	.	PR	GT	0/1	0/0	0/0	./.	0/1	0/0	0/0	0/0	0/0	0/0	0/0	0/0	0/0	0/0	./.	./.	0/0	0/1	0/0	0/0	0/0	0/0	0/0	0/0	0/0	0/0	0/0	0/0	0/0	0/0
locus_35694	17	.	1	3	.	.	PR	GT	0/1	0/1	0/0	0/0	0/1	1/1	0/1	0/1	1/1	0/0	0/0	0/1	0/0	0/0	0/0	0/1	0/1	0/1	0/1	0/1	0/1	0/0	0/0	0/0	0/1	0/0	0/1	1/1	0/1	0/0
locus_35707	4	.	4	2	.	.	PR	GT	./.	0/0	0/0	./.	./.	0/0	0/0	0/0	0/0	0/0	0/0	0/0	0/0	0/0	0/0	0/0	0/0	0/0	0/0	0/0	0/1	0/0	0/0	0/0	0/0	0/0	0/0	0/0	0/0	0/0
locus_35741	10	.	2	4	.	.	PR	GT	0/0	0/0	0/0	0/0	0/0	./.	./.	1/1	./.	0/0	0/0	./.	0/0	0/0	./.	./.	./.	./.	0/0	./.	0/0	./.	0/0	0/0	0/0	0/0	0/0	0/0	1/1	./.
locus_35900	69	.	4	3	.	.	PR	GT	1/1	0/0	0/0	./.	0/0	1/1	0/0	./.	./.	0/0	0/0	0/0	1/1	./.	./.	0/0	0/0	1/1	0/0	./.	0/0	1/1	0/0	1/1	0/0	1/1	0/0	0/0	0/0	1/1
locus_36121	6	.	4	2	.	.	PR	GT	0/0	0/0	0/0	./.	0/0	./.	0/0	0/0	0/0	0/0	./.	0/0	0/0	0/0	0/0	0/0	0/0	./.	./.	1/1	0/0	0/0	0/0	0/0	0/0	./.	./.	0/0	0/0	0/0
locus_36167	55	.	2	4	.	.	PR	GT	0/0	0/0	0/0	./.	0/0	./.	0/0	0/0	0/0	0/0	0/0	0/0	0/0	0/0	0/0	1/1	0/0	0/0	0/0	0/0	0/0	0/0	0/0	0/0	0/0	0/0	0/1	0/0	0/0	0/0
locus_36374	63	.	3	2	.	.	PR	GT	0/0	0/0	0/0	./.	0/0	0/0	0/0	0/0	0/0	1/1	./.	0/0	0/0	0/0	0/0	0/0	0/0	0/0	0/0	0/0	0/0	0/0	0/0	0/0	0/0	0/0	0/0	0/0	0/0	0/0
locus_36387	7	.	4	2	.	.	PR	GT	0/0	0/0	0/0	./.	0/0	0/0	0/0	./.	0/1	0/0	0/0	1/1	0/0	0/0	0/0	./.	0/0	0/1	0/1	0/0	0/0	0/0	0/0	0/0	0/1	0/0	0/0	0/0	0/0	0/1
locus_36618	44	.	1	3	.	.	PR	GT	0/0	./.	0/0	0/0	0/0	./.	0/0	0/1	0/0	0/0	0/0	./.	./.	0/0	0/0	./.	0/0	0/0	./.	./.	0/0	0/0	0/0	0/0	./.	./.	./.	0/0	./.	0/0
locus_36666	39	.	1	3	.	.	PR	GT	0/0	0/0	0/0	0/0	0/0	0/0	0/0	0/0	0/0	0/0	0/0	0/0	0/0	0/0	0/0	0/0	./.	0/0	0/0	0/0	0/0	0/0	0/0	./.	0/0	./.	0/0	1/1	./.	0/0
locus_36901	57	.	N	.	.	.	PR	GT	./.	./.	./.	./.	./.	./.	./.	./.	./.	./.	./.	./.	./.	./.	./.	./.	./.	./.	./.	./.	./.	./.	./.	./.	./.	./.	./.	./.	./.	./.
locus_36926	8	.	2	.	.	.	PR	GT	0/0	0/0	0/0	./.	./.	0/0	./.	0/0	0/0	0/0	0/0	./.	0/0	0/0	0/0	./.	0/0	0/0	0/0	0/0	0/0	0/0	0/0	0/0	0/0	0/0	0/0	0/0	0/0	0/0
locus_37071	135	.	2	.	.	.	PR	GT	./.	./.	./.	./.	./.	./.	./.	./.	./.	./.	./.	./.	./.	0/0	./.	./.	./.	./.	./.	./.	./.	./.	./.	./.	./.	./.	./.	./.	./.	./.
locus_37100	1	.	2	4	.	.	PR	GT	0/0	0/0	0/0	./.	0/0	0/0	1/1	0/1	0/0	0/0	0/0	0/0	0/0	0/0	./.	./.	0/0	0/0	0/0	0/0	0/0	0/0	0/0	0/0	0/1	0/0	0/0	0/0	./.	0/0
locus_37197	144	.	3	1	.	.	PR	GT	./.	0/0	1/1	./.	0/0	0/1	./.	0/0	0/1	0/0	0/0	0/0	0/0	0/0	0/1	0/1	0/0	./.	0/0	0/0	0/0	0/1	0/1	0/0	0/0	./.	0/1	0/1	0/0	0/1
locus_37296	3	.	2	4	.	.	PR	GT	0/0	0/0	0/0	0/0	0/0	./.	0/0	0/0	0/0	0/0	0/0	0/0	0/1	0/0	0/0	0/0	0/0	0/1	0/0	0/1	0/0	0/0	0/0	1/1	0/0	0/0	0/0	0/0	0/0	0/1
locus_37422	158	.	3	2	.	.	PR	GT	./.	0/0	0/0	1/1	0/0	0/0	0/0	0/0	0/0	0/0	0/0	0/0	0/0	0/0	0/0	0/0	0/0	0/1	0/0	0/0	1/1	0/0	0/0	0/0	0/0	0/0	0/0	0/1	0/0	0/0
locus_37474	15	.	1	3	.	.	PR	GT	0/1	0/0	0/0	0/1	0/0	1/1	0/0	0/1	1/1	0/0	0/0	0/1	0/1	1/1	1/1	1/1	0/0	0/0	1/1	0/0	0/0	0/0	0/1	0/0	0/1	1/1	0/1	1/1	0/1	0/1
locus_37625	200	.	4	1	.	.	PR	GT	0/0	0/0	0/0	0/0	0/0	0/0	0/0	1/1	0/0	0/0	0/0	0/0	0/0	0/0	0/0	./.	0/0	0/0	0/0	0/0	0/0	0/0	0/0	0/0	0/0	0/0	0/0	0/0	./.	0/0
locus_37760	33	.	2	3	.	.	PR	GT	./.	0/0	0/0	0/0	./.	./.	./.	0/0	0/0	0/0	0/0	./.	0/0	0/0	0/0	0/0	./.	0/0	0/0	0/1	0/0	0/0	0/0	0/0	0/0	0/0	0/0	0/0	0/0	0/0
locus_37780	34	.	2	4	.	.	PR	GT	0/0	1/1	1/1	0/0	0/0	1/1	0/0	0/0	0/0	0/0	./.	0/0	0/0	0/0	0/0	0/0	./.	./.	0/0	0/0	./.	./.	0/0	0/0	0/0	0/1	0/0	0/0	0/0	0/0
locus_38479	8	.	1	2	.	.	PR	GT	0/0	0/0	./.	./.	0/0	0/0	0/0	0/1	0/0	0/0	1/1	1/1	0/1	0/0	0/0	0/0	0/0	0/0	./.	0/0	0/0	0/0	0/0	0/0	0/0	0/0	0/0	./.	0/0	0/0
locus_3852	18	.	3	1	.	.	PR	GT	0/0	0/0	1/1	./.	./.	./.	1/1	0/0	./.	./.	./.	1/1	./.	./.	1/1	0/1	./.	0/1	1/1	0/1	0/0	0/0	./.	1/1	./.	1/1	0/0	0/0	0/1	0/0
locus_38646	3	.	3	1	.	.	PR	GT	0/0	0/0	0/1	0/0	0/0	0/0	./.	0/0	0/0	0/0	0/0	0/0	./.	0/0	0/0	0/0	0/0	0/0	0/0	0/0	0/0	0/0	0/0	0/1	0/0	0/0	0/0	./.	0/0	1/1
locus_38755	58	.	1	4	.	.	PR	GT	0/0	./.	./.	./.	0/0	0/0	./.	0/0	1/1	0/0	0/0	0/0	0/0	0/0	0/0	0/0	0/0	0/0	0/0	0/0	0/0	./.	0/0	0/0	./.	0/0	0/0	0/0	0/0	./.
locus_3883	102	.	2	3	.	.	PR	GT	0/0	1/1	0/0	0/0	0/0	0/1	0/1	0/0	1/1	0/0	0/0	0/0	./.	0/0	0/1	0/0	0/0	1/1	0/0	1/1	./.	0/0	0/0	0/1	1/1	1/1	0/0	0/1	./.	0/0
locus_38948	5	.	2	4	.	.	PR	GT	0/1	0/1	./.	./.	0/0	./.	./.	1/1	./.	0/0	0/1	0/0	0/0	0/1	1/1	1/1	0/0	0/0	./.	./.	./.	0/1	1/1	1/1	0/0	0/0	0/0	0/0	./.	0/0
locus_39023	31	.	3	2	.	.	PR	GT	0/0	0/0	0/0	0/0	0/0	./.	0/0	./.	0/0	0/1	0/0	./.	1/1	0/1	0/0	0/1	0/0	0/0	0/1	0/0	0/0	1/1	./.	0/0	./.	0/0	0/0	0/1	1/1	0/0
locus_39095	30	.	1	4	.	.	PR	GT	0/1	1/1	0/0	1/1	1/1	./.	0/1	./.	1/1	0/0	0/0	0/1	0/0	0/0	./.	0/1	0/0	0/0	0/1	1/1	0/1	0/0	0/0	0/0	1/1	0/1	0/0	0/0	1/1	./.
locus_39155	5	.	3	1	.	.	PR	GT	0/0	0/0	0/0	0/0	0/0	0/0	./.	0/0	0/0	0/0	0/0	0/0	0/0	0/0	0/0	0/1	0/0	0/0	0/0	0/0	0/0	0/0	0/0	0/0	0/0	0/0	0/0	0/1	0/0	0/0
locus_39164	152	.	4	2	.	.	PR	GT	./.	0/0	0/0	./.	0/0	0/0	0/0	./.	./.	0/0	./.	./.	./.	0/0	0/1	0/1	0/0	0/0	1/1	0/0	0/0	0/0	0/0	0/0	0/1	0/0	./.	0/0	./.	0/0
locus_39312	7	.	2	.	.	.	PR	GT	0/0	0/0	./.	0/0	0/0	0/0	0/0	./.	0/0	./.	./.	0/0	0/0	./.	0/0	0/0	0/0	0/0	0/0	0/0	0/0	0/0	./.	0/0	./.	./.	0/0	0/0	0/0	0/0
locus_39467	10	.	4	2	.	.	PR	GT	0/0	0/1	0/0	./.	0/1	0/0	0/0	./.	0/0	0/0	0/0	0/0	0/1	0/0	0/0	./.	0/1	./.	./.	0/0	0/0	0/1	0/1	0/0	1/1	0/1	0/1	0/1	0/0	1/1
locus_39556	15	.	3	1	.	.	PR	GT	0/0	0/0	0/0	./.	0/0	0/0	0/0	0/0	0/0	./.	0/0	0/0	0/0	0/0	0/0	0/0	0/0	0/0	0/0	0/1	0/0	0/0	0/0	./.	0/0	0/0	0/1	./.	0/0	0/0
locus_39738	163	.	3	2	.	.	PR	GT	0/0	0/0	./.	0/0	1/1	0/0	0/0	./.	0/0	0/1	0/0	0/0	0/0	0/0	0/0	0/0	0/0	0/0	0/1	0/0	0/0	0/0	0/0	0/0	./.	0/0	0/0	0/0	0/1	0/0
locus_3982	16	.	3	.	.	.	PR	GT	0/0	0/0	0/0	./.	0/0	./.	./.	0/0	0/0	0/0	0/0	0/0	0/0	0/0	0/0	0/0	0/0	0/0	0/0	0/0	0/0	0/0	0/0	0/0	0/0	0/0	0/0	0/0	0/0	./.
locus_39823	10	.	3	1	.	.	PR	GT	0/0	0/0	./.	0/0	0/0	./.	0/0	0/0	0/1	0/0	0/1	0/0	./.	0/0	0/0	1/1	1/1	0/0	./.	0/0	./.	0/0	./.	1/1	0/0	0/0	0/0	./.	0/0	0/0
locus_3986	6	.	2	.	.	.	PR	GT	0/0	0/0	0/0	0/0	0/0	0/0	0/0	0/0	0/0	0/0	0/0	0/0	0/0	0/0	0/0	0/0	0/0	./.	./.	0/0	0/0	./.	0/0	./.	0/0	0/0	0/0	0/0	0/0	0/0
locus_39890	11	.	1	3	.	.	PR	GT	0/0	0/0	0/0	./.	0/1	1/1	0/0	0/0	./.	0/1	0/1	0/1	0/0	0/1	0/0	0/0	0/0	0/0	0/0	0/0	0/0	0/0	0/0	0/0	0/0	0/0	0/1	0/0	0/0	0/0
locus_3992	46	.	1	3	.	.	PR	GT	./.	0/0	./.	0/0	./.	./.	0/0	./.	0/0	0/1	./.	1/1	./.	./.	0/0	0/1	0/0	0/0	0/0	0/0	0/0	0/0	0/1	0/1	0/1	1/1	0/0	0/0	0/0	0/0
locus_40482	31	.	2	3	.	.	PR	GT	0/1	0/0	0/0	./.	0/1	1/1	0/0	./.	1/1	0/0	0/0	0/0	0/0	0/0	0/0	0/0	0/0	0/0	0/0	0/0	0/0	./.	./.	./.	0/0	0/0	0/0	0/0	0/0	0/0
locus_40500	6	.	3	2	.	.	PR	GT	0/1	0/0	./.	./.	./.	./.	0/0	0/0	0/0	0/1	0/0	0/0	0/1	0/0	0/0	0/0	0/1	0/0	0/0	0/1	1/1	0/0	0/0	0/0	0/0	0/0	./.	0/1	0/0	0/0
locus_40807	14	.	1	4	.	.	PR	GT	0/0	0/0	0/0	./.	./.	0/1	0/0	0/0	0/0	0/0	0/0	0/1	1/1	0/0	0/0	0/0	1/1	1/1	0/0	0/1	0/1	0/1	0/1	0/1	0/1	0/1	0/0	0/0	0/0	0/0
locus_40811	137	.	3	1	.	.	PR	GT	0/1	0/0	0/0	0/1	0/0	0/0	0/1	./.	./.	0/0	0/0	0/0	0/0	0/1	0/1	0/0	./.	0/0	0/0	0/1	0/0	0/0	0/0	0/0	0/0	0/0	0/0	0/0	0/0	0/0
locus_41018	63	.	3	1	.	.	PR	GT	0/1	0/0	0/0	./.	0/0	0/0	0/0	0/0	0/0	./.	1/1	0/0	1/1	0/0	0/0	0/0	0/0	0/1	0/0	0/0	./.	0/0	0/0	0/0	0/0	0/0	0/0	0/0	0/0	0/1
locus_41158	40	.	4	2	.	.	PR	GT	0/0	0/1	0/0	0/0	0/0	0/0	0/0	1/1	0/0	0/0	0/0	0/0	0/0	0/0	0/0	0/0	0/0	0/0	0/0	0/0	0/0	0/0	0/1	0/0	0/1	0/1	0/0	0/0	0/0	0/0
locus_41289	69	.	3	1	.	.	PR	GT	0/0	0/1	0/0	./.	1/1	1/1	0/0	0/0	0/1	0/0	0/0	0/0	./.	0/1	0/0	1/1	0/0	./.	0/0	./.	0/1	1/1	0/0	0/0	0/0	0/0	0/0	0/0	0/0	0/0
locus_41370	44	.	3	1	.	.	PR	GT	./.	0/0	0/1	./.	./.	0/0	0/0	1/1	0/0	0/1	0/0	0/0	0/0	0/0	0/0	0/0	./.	0/0	0/0	0/0	0/0	0/0	0/0	0/0	0/0	0/0	0/0	0/0	0/0	0/0
locus_41407	162	.	1	.	.	.	PR	GT	0/0	0/0	0/0	0/0	0/0	0/0	0/0	0/0	0/0	0/0	0/0	0/0	0/0	0/0	0/0	./.	0/0	0/0	0/0	0/0	0/0	0/0	0/0	0/0	./.	0/0	0/0	0/0	0/0	0/0
locus_41518	129	.	3	.	.	.	PR	GT	0/0	0/0	0/0	0/0	0/0	0/0	0/0	0/0	0/0	0/0	0/0	0/0	0/0	0/0	0/0	0/0	0/0	0/0	0/0	0/0	0/0	0/0	0/0	0/0	0/0	0/0	0/0	0/0	0/0	0/0
locus_41551	72	.	4	1	.	.	PR	GT	0/0	0/0	0/0	0/0	0/0	./.	0/0	0/0	0/0	0/0	0/0	0/0	0/1	1/1	0/0	0/0	0/0	./.	0/0	0/0	0/0	1/1	0/0	0/0	0/0	0/0	0/0	0/0	0/0	0/0
locus_41753	47	.	4	2	.	.	PR	GT	0/0	0/0	1/1	./.	0/0	./.	./.	0/0	0/1	0/0	0/0	0/0	0/0	0/0	0/0	0/0	0/0	0/1	./.	0/0	0/0	1/1	./.	0/0	0/0	./.	0/0	0/0	0/1	./.
locus_41829	145	.	2	1	.	.	PR	GT	0/0	0/0	./.	./.	0/0	0/0	./.	./.	0/0	0/1	0/0	0/0	0/0	0/1	0/1	0/0	0/1	0/0	0/0	0/0	1/1	0/1	0/1	0/0	0/0	0/0	0/0	0/0	0/0	0/0
locus_41847	13	.	1	2	.	.	PR	GT	./.	0/0	0/0	./.	0/0	0/0	./.	0/0	0/0	0/0	0/0	0/0	0/0	0/0	0/0	./.	0/0	0/0	0/0	./.	0/0	0/0	0/0	0/0	0/0	0/0	1/1	1/1	0/0	0/0
locus_42063	7	.	1	3	.	.	PR	GT	0/0	0/0	0/1	./.	0/0	0/1	0/1	0/0	0/1	0/0	0/0	0/1	./.	0/0	0/1	0/0	0/0	0/0	./.	0/0	0/0	0/0	0/0	0/0	0/0	0/0	0/0	0/0	1/1	0/0
locus_42522	12	.	4	3	.	.	PR	GT	0/0	0/0	0/0	./.	0/0	./.	0/0	./.	0/0	0/0	0/0	0/0	0/0	0/1	1/1	0/1	0/0	0/0	./.	0/0	0/0	0/0	0/0	0/0	0/0	0/0	0/0	0/0	0/0	0/0
locus_42563	75	.	2	1	.	.	PR	GT	./.	0/0	1/1	./.	./.	0/0	0/0	./.	./.	0/0	0/0	0/0	0/0	0/0	0/0	0/0	0/0	0/0	0/0	0/0	./.	0/0	0/0	0/0	./.	0/0	0/0	0/0	0/0	0/0
locus_42607	58	.	4	2	.	.	PR	GT	0/0	0/0	0/0	./.	0/0	0/0	0/0	./.	0/0	0/0	0/0	0/0	0/0	0/0	0/0	1/1	0/0	0/1	0/0	0/0	0/0	0/0	0/0	0/0	0/0	0/0	0/0	0/0	0/0	0/0
locus_42870	60	.	3	1	.	.	PR	GT	0/0	0/0	0/0	./.	0/0	0/0	0/1	0/0	0/1	./.	0/0	0/0	0/0	0/0	0/0	0/0	1/1	0/1	0/0	0/1	0/1	0/0	0/0	0/1	0/1	1/1	0/1	0/0	0/1	0/0
locus_43043	47	.	1	4	.	.	PR	GT	./.	0/0	1/1	./.	./.	./.	./.	0/0	0/0	./.	0/0	0/0	0/1	0/0	0/0	0/0	0/1	0/1	0/1	0/1	0/0	0/0	0/1	0/1	0/0	0/0	0/0	0/0	0/0	0/1
locus_43108	32	.	1	3	.	.	PR	GT	0/0	0/0	0/0	./.	0/0	0/0	0/0	./.	0/0	0/0	0/0	0/0	0/0	0/0	./.	./.	0/0	0/0	0/0	0/0	0/0	0/0	0/0	0/0	0/0	0/1	0/0	0/0	./.	0/0
locus_43130	31	.	3	2	.	.	PR	GT	0/0	./.	0/0	./.	0/0	0/0	0/0	0/0	./.	0/0	0/0	./.	0/0	0/0	0/0	0/0	./.	1/1	0/0	1/1	0/0	0/0	0/0	./.	1/1	./.	0/0	./.	0/0	0/0
locus_43872	122	.	4	1	.	.	PR	GT	./.	0/0	0/0	0/0	0/0	./.	0/0	0/0	./.	./.	0/0	0/0	0/0	0/0	0/0	./.	0/0	0/0	0/0	0/0	0/0	0/0	0/0	0/1	0/0	0/0	0/0	0/0	0/0	0/0
locus_44234	4	.	3	4	.	.	PR	GT	0/0	0/0	0/1	1/1	./.	0/1	0/0	./.	1/1	0/0	0/0	0/0	0/1	0/0	0/0	0/1	./.	0/0	0/1	0/1	0/1	0/1	1/1	0/1	0/1	1/1	0/0	1/1	0/1	1/1
locus_44374	41	.	4	2	.	.	PR	GT	0/0	0/0	0/0	./.	0/0	0/0	0/0	0/0	0/0	0/0	0/0	0/0	0/0	1/1	./.	0/1	./.	./.	0/0	0/0	0/0	./.	0/0	0/0	0/0	0/0	0/0	0/0	0/0	0/0
locus_44557	115	.	1	3	.	.	PR	GT	0/0	0/0	1/1	./.	0/0	./.	0/1	./.	./.	0/0	./.	0/0	./.	1/1	1/1	0/0	0/1	1/1	1/1	./.	0/0	1/1	0/0	0/0	0/0	./.	0/0	0/0	1/1	1/1
locus_45210	59	.	4	2	.	.	PR	GT	0/1	0/0	0/1	./.	./.	1/1	0/0	./.	0/1	0/0	1/1	0/1	0/1	0/1	./.	./.	0/0	1/1	0/1	0/0	0/0	1/1	0/1	1/1	1/1	1/1	1/1	0/0	0/0	0/0
locus_45270	16	.	4	2	.	.	PR	GT	0/0	1/1	./.	./.	0/0	0/0	0/0	0/0	0/0	0/0	0/0	0/0	0/0	0/1	0/0	0/0	0/1	./.	1/1	0/1	0/0	0/0	0/0	0/0	0/0	0/0	0/0	1/1	./.	0/0
locus_45462	88	.	1	4	.	.	PR	GT	0/0	./.	0/0	./.	0/0	0/0	1/1	./.	0/0	0/0	0/0	0/0	0/0	0/0	0/1	1/1	./.	0/0	0/0	0/0	0/0	0/0	0/0	./.	0/0	0/0	0/0	0/0	0/0	0/0
locus_45466	33	.	4	2	.	.	PR	GT	0/0	0/0	0/0	0/0	0/1	0/0	0/0	./.	0/0	0/0	0/1	0/1	0/1	0/0	0/0	0/0	0/1	0/0	0/0	0/0	0/1	0/1	0/0	0/0	0/0	0/0	0/0	0/0	0/0	0/0
locus_45482	13	.	3	1	.	.	PR	GT	./.	0/0	0/0	./.	0/0	0/0	./.	0/0	./.	1/1	0/0	0/0	0/0	0/0	0/0	0/0	./.	0/0	0/0	0/0	./.	0/0	./.	0/1	0/0	./.	1/1	0/0	0/0	0/0
locus_45562	50	.	2	.	.	.	PR	GT	0/0	0/0	0/0	./.	0/0	0/0	0/0	0/0	0/0	0/0	0/0	0/0	0/0	./.	0/0	0/0	0/0	0/0	0/0	./.	0/0	0/0	0/0	0/0	0/0	0/0	0/0	0/0	0/0	0/0
locus_4576	39	.	4	2	.	.	PR	GT	0/0	0/0	0/0	./.	0/1	0/1	0/0	0/0	0/0	0/0	0/0	0/0	0/0	0/0	./.	./.	0/0	./.	0/0	0/0	0/0	0/0	0/0	0/0	0/0	0/0	0/0	0/0	./.	0/0
locus_46124	50	.	2	4	.	.	PR	GT	0/0	0/1	0/0	./.	0/1	./.	0/0	0/0	0/0	0/1	0/0	0/0	0/0	0/0	0/0	0/0	0/1	0/1	0/0	0/0	0/1	0/0	0/0	0/1	0/0	0/1	0/0	0/0	0/0	0/0
locus_46140	28	.	2	4	.	.	PR	GT	0/0	0/0	0/0	./.	0/0	0/0	0/0	./.	0/0	0/0	0/0	0/0	0/0	0/0	0/0	0/0	0/0	0/0	0/0	0/0	0/0	0/0	0/0	0/0	0/0	0/0	0/0	0/0	0/0	0/1
locus_46252	2	.	2	4	.	.	PR	GT	0/0	0/0	0/1	./.	0/1	0/0	0/1	0/0	0/0	0/0	0/0	0/0	1/1	0/0	./.	./.	./.	0/0	0/1	0/0	0/0	1/1	0/1	0/1	0/1	0/0	0/0	1/1	0/1	1/1
locus_46426	117	.	4	1	.	.	PR	GT	0/1	1/1	0/1	./.	0/0	./.	0/0	./.	./.	0/1	0/1	./.	./.	1/1	1/1	1/1	1/1	0/1	1/1	0/0	0/0	0/1	1/1	0/0	0/0	./.	0/1	1/1	0/0	0/0
locus_46452	73	.	3	1	.	.	PR	GT	0/0	0/0	0/0	./.	0/0	0/0	1/1	./.	0/0	0/0	0/0	./.	0/0	0/0	0/0	0/0	0/0	./.	0/0	0/0	./.	0/0	0/0	0/0	0/0	0/0	0/0	0/0	0/0	0/0
locus_4672	34	.	4	2	.	.	PR	GT	./.	0/0	./.	./.	0/0	0/0	./.	0/1	0/0	0/0	0/1	0/0	0/1	0/0	0/0	0/1	0/0	0/0	0/1	0/0	0/0	0/0	0/0	0/1	0/0	0/1	0/0	0/0	0/0	0/0
locus_46740	79	.	4	1	.	.	PR	GT	0/0	0/0	0/0	./.	0/0	0/1	0/1	0/0	0/0	0/0	0/0	0/0	0/0	0/0	1/1	0/0	0/0	0/0	0/1	0/1	0/0	0/0	1/1	0/1	0/0	0/0	0/0	0/0	./.	0/0
locus_46811	18	.	4	2	.	.	PR	GT	0/0	0/0	0/0	0/0	0/0	0/0	0/0	0/0	0/0	0/0	0/0	0/0	0/0	0/0	0/0	0/0	0/0	0/0	./.	0/0	0/0	./.	1/1	0/0	0/1	0/1	0/0	0/1	0/0	0/0
locus_47304	77	.	3	2	.	.	PR	GT	0/1	0/0	0/0	./.	0/0	0/0	0/0	./.	0/0	0/1	0/0	0/0	0/0	0/0	0/0	0/0	0/1	0/0	0/0	0/0	0/0	0/1	0/0	0/0	0/0	0/0	0/0	0/0	./.	0/0
locus_47395	12	.	1	4	.	.	PR	GT	0/0	0/0	0/0	0/1	0/0	./.	0/0	0/0	0/0	./.	0/0	0/0	./.	0/0	0/0	./.	0/0	./.	./.	./.	0/1	./.	0/1	./.	0/1	1/1	0/0	0/0	0/0	0/0
locus_47554	47	.	2	4	.	.	PR	GT	./.	./.	./.	./.	./.	./.	./.	./.	./.	./.	./.	./.	./.	./.	./.	./.	0/0	./.	./.	./.	./.	./.	./.	./.	./.	./.	./.	./.	./.	1/1
locus_47589	47	.	3	.	.	.	PR	GT	./.	./.	./.	./.	./.	./.	./.	./.	./.	./.	./.	./.	./.	./.	./.	./.	./.	./.	./.	./.	0/0	./.	./.	./.	./.	./.	./.	./.	./.	./.
locus_47668	16	.	4	2	.	.	PR	GT	0/1	0/1	0/0	./.	0/0	1/1	0/0	./.	0/1	0/1	0/1	0/1	0/1	0/1	1/1	./.	0/1	0/1	0/1	0/0	0/1	1/1	0/0	0/0	0/1	0/0	0/0	0/0	./.	./.
locus_47876	130	.	3	4	.	.	PR	GT	0/0	0/0	0/0	./.	0/0	0/0	0/0	./.	0/0	0/0	1/1	0/0	0/0	0/0	0/0	0/0	0/0	0/0	0/0	0/0	0/0	0/0	0/0	0/0	0/0	0/0	0/0	0/0	0/0	./.
locus_48524	45	.	1	2	.	.	PR	GT	0/1	0/0	0/0	./.	0/1	0/0	0/0	./.	0/0	0/0	0/0	0/0	0/0	0/0	0/1	0/1	0/0	0/1	0/1	0/1	0/0	0/1	0/0	0/0	0/1	0/0	0/0	0/1	0/0	0/1
locus_48647	19	.	3	2	.	.	PR	GT	0/0	0/0	0/0	0/0	0/0	1/1	0/0	0/0	0/1	0/0	./.	0/0	0/0	0/0	0/0	0/0	0/0	0/0	./.	0/0	0/0	0/0	./.	0/1	0/1	0/1	0/0	0/0	0/0	0/0
locus_4887	5	.	3	1	.	.	PR	GT	0/0	0/0	1/1	0/0	0/0	1/1	0/0	./.	1/1	./.	./.	0/0	0/0	0/0	0/0	./.	1/1	./.	./.	./.	1/1	0/0	1/1	0/0	./.	0/0	1/1	1/1	0/0	1/1
locus_49069	18	.	3	1	.	.	PR	GT	0/0	0/1	0/0	0/0	0/1	0/0	0/0	./.	0/0	0/0	0/0	0/0	0/0	0/0	./.	0/0	0/0	0/0	0/0	0/0	0/0	0/0	0/0	0/0	0/0	0/0	0/0	0/0	./.	./.
locus_49314	16	.	2	4	.	.	PR	GT	0/0	0/0	0/1	./.	0/0	0/0	0/0	0/0	0/0	0/0	0/0	0/0	0/0	0/0	0/0	0/1	0/0	0/0	./.	0/0	0/0	0/1	0/0	0/0	1/1	0/0	0/1	1/1	0/0	0/0
locus_50019	42	.	2	4	.	.	PR	GT	0/0	./.	1/1	./.	1/1	0/0	1/1	1/1	0/0	1/1	1/1	0/1	./.	0/0	0/0	0/1	./.	0/0	./.	./.	0/0	1/1	1/1	0/0	0/0	0/0	./.	./.	1/1	0/0
locus_50385	14	.	3	1	.	.	PR	GT	0/0	0/0	./.	./.	0/0	0/0	./.	./.	0/0	0/0	0/0	0/0	./.	0/0	0/0	0/0	0/0	0/0	0/1	1/1	0/0	0/0	0/0	0/0	0/0	0/0	0/0	./.	0/0	0/0
locus_50564	55	.	3	1	.	.	PR	GT	0/0	0/0	0/0	0/0	0/0	0/0	./.	0/0	0/0	0/0	0/0	0/0	0/0	0/0	0/0	0/0	0/0	0/0	0/0	0/0	0/0	0/0	0/1	0/0	0/0	0/0	0/0	0/0	0/0	0/0
locus_50630	24	.	3	2	.	.	PR	GT	0/0	0/0	0/0	./.	0/0	0/0	0/0	0/0	0/0	0/0	./.	0/0	0/0	0/0	0/0	1/1	0/0	0/1	0/0	0/1	0/1	0/0	0/1	0/1	0/1	0/1	0/1	1/1	0/0	./.
locus_50693	119	.	4	2	.	.	PR	GT	0/0	0/0	0/1	./.	0/1	0/0	0/0	0/0	0/0	1/1	0/0	0/0	0/0	0/0	0/0	./.	0/0	0/0	0/0	0/0	0/0	1/1	0/0	0/0	0/0	0/0	0/0	0/0	0/0	0/0
locus_50817	128	.	2	4	.	.	PR	GT	./.	./.	0/0	./.	./.	./.	./.	./.	0/0	./.	./.	./.	0/0	./.	./.	./.	./.	./.	./.	./.	./.	./.	./.	./.	1/1	./.	./.	0/0	./.	./.
locus_51079	11	.	4	2	.	.	PR	GT	0/0	0/0	0/0	./.	0/0	0/0	0/0	./.	0/0	0/0	0/0	0/0	0/0	1/1	./.	0/1	0/0	0/0	0/0	0/0	0/0	0/0	0/0	./.	0/0	./.	0/0	0/0	0/0	0/0
locus_5158	39	.	3	2	.	.	PR	GT	0/1	0/0	0/0	./.	0/1	./.	0/0	0/0	1/1	0/0	0/0	0/1	0/0	0/0	0/0	0/0	0/0	0/1	1/1	0/0	0/0	0/0	0/0	0/0	./.	0/0	0/0	0/0	0/0	0/0
locus_51688	52	.	3	.	.	.	PR	GT	0/0	0/0	0/0	./.	0/0	0/0	0/0	./.	0/0	0/0	0/0	0/0	0/0	0/0	./.	./.	0/0	0/0	0/0	0/0	0/0	0/0	0/0	0/0	0/0	0/0	0/0	0/0	./.	./.
locus_51829	5	.	3	2	.	.	PR	GT	0/0	./.	0/1	./.	0/0	./.	0/0	0/0	0/0	0/0	0/0	0/0	0/0	0/0	0/0	0/0	0/0	./.	0/0	0/0	0/0	0/0	0/0	0/0	0/0	0/0	0/0	0/0	./.	0/0
locus_5183	42	.	3	1	.	.	PR	GT	./.	./.	0/0	./.	./.	./.	./.	./.	./.	./.	./.	./.	./.	./.	./.	./.	./.	./.	./.	./.	./.	1/1	1/1	./.	0/0	./.	./.	./.	./.	./.
locus_52010	25	.	3	1	.	.	PR	GT	0/0	0/0	0/0	0/0	0/0	./.	0/0	0/0	./.	0/0	0/0	0/0	0/0	./.	0/0	0/0	0/0	0/0	0/0	1/1	0/0	./.	0/0	0/0	0/0	0/0	0/0	0/0	0/0	0/0
locus_52247	11	.	4	2	.	.	PR	GT	0/0	0/0	0/0	0/0	0/0	./.	0/0	0/0	0/0	0/0	0/0	0/0	0/0	0/0	0/0	0/0	0/0	0/0	0/0	1/1	0/0	0/0	0/0	0/0	0/0	0/0	0/0	0/0	0/0	0/0
locus_52290	16	.	3	.	.	.	PR	GT	0/0	0/0	0/0	0/0	0/0	0/0	0/0	0/0	0/0	0/0	0/0	0/0	0/0	0/0	0/0	0/0	0/0	0/0	0/0	0/0	0/0	0/0	0/0	0/0	0/0	0/0	0/0	0/0	0/0	0/0
locus_52429	9	.	4	2	.	.	PR	GT	./.	./.	0/0	0/0	0/0	0/0	./.	./.	0/0	0/0	0/0	0/0	./.	0/0	0/0	0/0	0/0	./.	0/0	0/0	./.	0/0	0/0	0/1	0/0	0/0	0/0	0/0	0/1	0/0
locus_5281	30	.	3	1	.	.	PR	GT	0/0	0/0	0/0	./.	0/0	0/0	0/0	./.	0/0	0/0	0/0	0/0	0/0	0/0	0/0	0/0	1/1	0/0	0/0	0/0	0/0	0/0	0/0	0/0	0/0	0/0	0/0	0/0	0/0	0/0
locus_53144	108	.	1	3	.	.	PR	GT	0/0	0/0	0/0	./.	1/1	0/0	0/0	0/0	0/0	0/0	0/0	0/0	0/0	0/0	0/0	0/0	0/0	0/0	0/0	0/0	0/0	0/0	0/0	0/0	0/0	0/0	0/0	0/0	0/0	0/0
locus_53746	75	.	2	4	.	.	PR	GT	0/0	0/0	0/1	./.	0/1	0/0	0/1	0/0	0/0	0/1	0/1	0/1	0/0	1/1	1/1	1/1	0/0	./.	./.	./.	0/1	1/1	1/1	./.	./.	./.	0/1	./.	0/1	0/1
locus_53864	19	.	2	3	.	.	PR	GT	1/1	0/0	0/0	0/0	1/1	./.	0/0	0/0	0/0	0/1	./.	1/1	0/1	0/0	./.	0/0	1/1	0/0	./.	./.	./.	0/0	0/0	0/0	1/1	0/0	./.	1/1	0/1	0/1
locus_5403	42	.	3	2	.	.	PR	GT	0/0	0/0	0/0	./.	./.	0/0	0/1	1/1	0/0	0/1	1/1	0/0	0/0	1/1	0/1	1/1	1/1	0/0	1/1	1/1	1/1	0/0	1/1	0/0	./.	0/1	./.	1/1	0/0	0/1
locus_54212	143	.	3	2	.	.	PR	GT	./.	0/0	0/0	./.	0/0	0/0	./.	./.	0/0	0/0	0/0	0/0	0/0	0/0	0/0	0/0	./.	0/0	0/0	0/0	./.	0/0	0/0	0/0	0/0	0/0	0/0	1/1	0/0	0/0
locus_54812	17	.	4	3	.	.	PR	GT	0/0	0/0	0/1	./.	./.	./.	./.	./.	0/1	0/0	./.	0/0	0/0	0/0	0/1	0/0	0/0	./.	0/1	0/1	0/0	0/0	./.	0/0	./.	0/0	0/0	./.	0/0	0/0
locus_54953	156	.	1	3	.	.	PR	GT	0/0	0/0	0/0	0/0	0/0	0/0	0/0	1/1	1/1	0/0	0/0	0/0	0/0	0/0	0/0	./.	0/0	0/0	1/1	0/0	0/0	0/0	0/0	0/0	0/0	0/0	0/0	0/0	0/0	0/0
locus_55026	8	.	4	3	.	.	PR	GT	0/0	0/1	1/1	./.	0/0	1/1	1/1	./.	./.	./.	1/1	1/1	0/0	1/1	./.	0/0	1/1	0/0	0/0	1/1	./.	./.	1/1	0/0	0/0	0/0	./.	1/1	0/0	0/0
locus_55120	9	.	2	3	.	.	PR	GT	0/0	0/0	0/0	./.	0/0	0/0	0/0	./.	./.	0/0	./.	0/0	0/0	0/0	./.	./.	1/1	./.	0/0	1/1	0/0	1/1	0/1	0/0	0/0	0/1	0/0	0/0	./.	0/0
locus_55410	15	.	3	1	.	.	PR	GT	0/0	./.	0/0	./.	0/0	./.	./.	./.	0/0	0/0	0/0	./.	0/0	1/1	0/0	./.	1/1	0/1	0/0	0/0	./.	1/1	0/0	0/1	0/0	./.	0/0	1/1	0/0	./.
locus_55457	144	.	4	2	.	.	PR	GT	0/0	0/0	0/0	0/0	0/0	0/0	0/0	0/1	0/0	0/0	0/0	0/0	0/0	0/0	0/0	0/0	0/0	0/0	0/1	0/0	0/0	0/0	0/0	0/1	0/1	0/0	0/0	0/0	0/0	0/0
locus_55796	9	.	3	1	.	.	PR	GT	0/0	0/0	0/0	./.	./.	1/1	0/1	0/1	./.	0/0	0/0	0/0	0/0	0/0	0/0	0/0	0/0	0/0	0/0	0/0	0/1	0/0	1/1	1/1	0/1	0/0	0/0	0/0	./.	0/0
locus_56118	60	.	1	4	.	.	PR	GT	./.	0/0	0/0	0/0	./.	0/1	0/0	./.	./.	0/0	./.	0/0	0/0	0/0	0/0	0/0	0/0	0/0	./.	0/0	0/0	0/0	0/1	0/0	0/0	1/1	0/0	0/0	0/0	0/0
locus_56564	149	.	4	2	.	.	PR	GT	1/1	0/0	./.	0/0	./.	0/0	0/0	0/1	0/0	0/0	0/0	0/0	0/0	0/0	0/0	0/0	0/0	./.	0/0	0/0	0/0	./.	0/0	./.	0/0	0/0	0/0	0/0	./.	0/0
locus_56848	12	.	1	3	.	.	PR	GT	./.	0/0	./.	./.	0/0	0/0	0/0	0/0	./.	0/0	0/0	0/0	0/0	0/0	./.	0/0	./.	0/0	0/0	0/0	0/0	./.	./.	0/0	0/0	0/0	0/0	0/0	1/1	0/0
locus_5711	5	.	1	4	.	.	PR	GT	0/0	1/1	0/1	./.	./.	0/0	./.	1/1	./.	0/0	0/1	./.	0/1	./.	1/1	0/0	./.	0/1	0/0	1/1	0/0	0/1	0/0	./.	0/1	0/0	0/0	0/0	0/0	0/0
locus_57223	16	.	3	1	.	.	PR	GT	0/0	0/0	0/0	0/0	0/0	0/0	0/1	0/0	0/0	0/0	0/0	0/0	0/1	0/0	0/0	0/0	0/0	./.	1/1	0/0	0/0	0/0	0/0	0/0	./.	0/0	0/0	1/1	0/0	0/0
locus_5724	37	.	3	1	.	.	PR	GT	0/0	0/0	0/0	./.	./.	0/0	0/0	./.	./.	0/0	0/0	0/0	0/0	0/0	0/0	./.	0/0	0/1	0/0	0/0	./.	0/0	0/0	0/0	0/0	0/0	0/0	0/0	0/0	./.
locus_57767	173	.	4	2	.	.	PR	GT	./.	0/0	0/0	./.	0/0	0/0	0/0	0/0	0/0	0/0	0/0	./.	0/0	0/0	1/1	0/0	0/0	0/0	0/0	0/0	0/0	0/0	0/0	0/0	0/0	0/0	0/1	0/0	0/0	0/0
locus_57875	139	.	3	1	.	.	PR	GT	0/0	0/1	0/1	./.	0/0	0/0	0/0	1/1	0/0	0/0	0/0	0/0	0/0	0/0	./.	0/0	0/0	0/0	0/1	0/0	0/0	0/1	0/0	0/0	0/0	0/0	0/0	0/0	0/0	0/0
locus_58322	49	.	2	.	.	.	PR	GT	0/0	./.	0/0	0/0	0/0	./.	0/0	0/0	0/0	./.	0/0	0/0	0/0	0/0	0/0	0/0	0/0	0/0	0/0	0/0	0/0	0/0	./.	0/0	0/0	0/0	0/0	0/0	0/0	./.
locus_58361	124	.	3	4	.	.	PR	GT	0/0	0/0	./.	./.	0/0	./.	0/0	0/0	./.	0/0	0/0	0/0	./.	0/0	0/0	./.	0/0	0/0	0/0	0/0	0/0	./.	0/0	0/0	1/1	0/0	./.	./.	0/0	0/0
locus_58493	95	.	1	3	.	.	PR	GT	0/0	0/1	0/0	./.	0/0	./.	0/0	0/0	0/0	0/0	0/0	0/0	0/0	0/0	./.	0/0	0/0	0/1	0/0	0/0	0/0	0/1	0/0	0/1	0/0	0/0	0/1	0/0	0/0	0/0
locus_5917	94	.	2	4	.	.	PR	GT	0/1	0/1	0/0	0/0	0/0	0/0	0/0	0/0	0/0	1/1	0/0	0/1	0/1	0/0	0/0	0/1	0/0	0/0	0/0	0/0	0/0	0/0	0/0	0/1	0/0	0/1	0/0	0/1	0/0	0/0
locus_59236	1	.	4	2	.	.	PR	GT	0/0	./.	0/0	./.	0/0	./.	./.	0/0	0/0	0/0	0/0	0/0	0/0	0/0	0/0	./.	0/0	0/0	0/0	0/0	0/0	0/0	0/0	./.	1/1	./.	0/0	0/0	0/0	0/0
locus_59296	8	.	3	1	.	.	PR	GT	0/0	0/0	0/0	./.	1/1	0/1	0/1	./.	0/0	1/1	0/1	0/1	1/1	0/1	./.	./.	0/1	0/0	0/1	0/1	0/1	1/1	0/0	0/0	0/0	0/0	1/1	1/1	./.	./.
locus_59355	14	.	3	2	.	.	PR	GT	0/1	1/1	1/1	0/0	0/0	./.	0/0	0/0	./.	0/1	./.	0/0	./.	0/0	0/0	./.	0/0	0/0	1/1	0/0	1/1	1/1	1/1	0/0	0/1	0/0	./.	0/0	0/0	0/0
locus_59996	36	.	3	2	.	.	PR	GT	0/0	0/0	0/0	./.	0/0	./.	1/1	0/0	0/0	0/0	./.	./.	0/0	0/0	0/0	0/0	0/0	0/0	0/0	0/0	0/0	0/0	0/0	0/0	0/0	0/0	0/0	./.	0/0	0/0
locus_60003	100	.	3	1	.	.	PR	GT	0/0	./.	0/0	0/0	0/0	0/0	./.	1/1	./.	./.	0/0	0/0	0/1	0/0	0/0	./.	0/0	0/0	0/0	0/0	0/0	./.	0/0	./.	0/0	./.	./.	./.	1/1	0/1
locus_60253	123	.	3	1	.	.	PR	GT	0/1	0/1	0/0	0/0	0/0	0/0	0/0	0/0	0/0	0/0	./.	0/0	0/0	0/1	0/1	0/1	0/0	0/0	0/0	0/0	0/0	0/0	0/0	0/0	0/0	0/0	0/0	0/0	0/0	0/0
locus_60307	38	.	4	2	.	.	PR	GT	0/0	0/0	0/0	./.	0/0	0/0	0/0	0/0	0/0	0/0	0/0	0/0	0/0	0/0	0/0	0/0	0/0	0/1	0/0	0/1	0/0	0/0	0/0	0/0	0/1	0/0	0/0	0/0	0/0	0/0
locus_60957	15	.	1	3	.	.	PR	GT	0/0	0/0	0/1	./.	0/0	1/1	0/1	0/0	1/1	0/0	./.	0/0	0/0	0/0	./.	1/1	0/0	1/1	./.	1/1	./.	0/0	0/0	0/0	0/0	./.	0/0	0/0	0/0	1/1
locus_60968	83	.	4	2	.	.	PR	GT	0/1	0/0	0/0	0/1	1/1	0/0	0/0	0/0	0/0	0/0	0/0	0/0	0/0	0/1	0/1	0/1	0/0	1/1	0/1	./.	./.	1/1	1/1	0/1	0/0	0/0	0/0	1/1	1/1	0/0
locus_60973	13	.	1	3	.	.	PR	GT	1/1	0/1	0/1	./.	0/0	0/1	0/1	0/0	0/0	0/1	1/1	0/0	1/1	./.	1/1	1/1	0/1	0/0	0/0	0/0	0/1	0/0	0/0	0/0	0/0	0/0	0/1	1/1	0/0	./.
locus_61157	71	.	3	2	.	.	PR	GT	0/0	0/1	./.	0/0	0/0	0/0	0/0	0/0	0/0	0/0	0/0	0/0	0/0	0/0	0/0	0/0	0/0	0/0	1/1	0/0	0/0	0/0	0/1	0/1	0/0	0/0	0/0	0/0	0/0	0/0
locus_6137	62	.	3	4	.	.	PR	GT	0/0	0/0	0/0	./.	0/0	0/0	0/0	0/1	0/0	0/0	0/1	0/0	0/0	0/0	0/0	1/1	0/0	0/0	0/0	0/0	0/0	0/0	0/0	0/0	0/0	0/0	0/0	0/0	0/0	0/0
locus_61699	125	.	3	1	.	.	PR	GT	0/0	0/0	0/0	./.	0/0	0/0	1/1	./.	0/0	0/0	0/0	0/0	0/0	0/0	0/0	0/0	0/0	0/0	0/0	0/0	0/0	0/0	0/0	0/0	0/0	0/0	0/0	0/0	0/0	./.
locus_61705	40	.	1	4	.	.	PR	GT	./.	0/0	0/0	./.	0/0	0/0	0/0	0/0	0/0	0/1	1/1	1/1	0/0	0/0	0/0	0/1	0/0	./.	0/1	0/0	0/0	./.	0/0	0/0	1/1	1/1	0/0	1/1	./.	1/1
locus_6192	139	.	3	2	.	.	PR	GT	0/0	0/0	0/1	./.	0/0	./.	0/1	./.	0/0	0/0	0/0	0/0	0/0	0/0	0/0	./.	0/0	./.	0/0	./.	0/0	1/1	0/0	0/0	0/0	0/0	0/0	0/0	./.	0/0
locus_61940	85	.	4	2	.	.	PR	GT	0/0	0/1	0/0	./.	0/0	0/0	0/0	0/0	./.	0/0	0/0	0/0	0/0	0/0	0/0	0/0	0/0	0/0	0/0	0/0	0/0	0/0	0/0	0/0	0/0	0/0	0/0	0/0	0/0	0/0
locus_62330	13	.	4	1	.	.	PR	GT	0/0	0/0	0/0	./.	1/1	0/0	0/0	0/0	0/0	0/0	0/0	0/0	0/0	1/1	1/1	./.	0/0	0/0	0/0	0/0	0/0	0/1	0/0	0/0	0/0	0/0	./.	0/0	./.	./.
locus_62333	134	.	3	4	.	.	PR	GT	0/0	0/0	./.	./.	0/0	0/0	0/0	0/0	0/0	1/1	0/0	./.	0/0	0/0	0/0	./.	0/0	0/0	1/1	0/0	0/0	0/0	0/0	0/0	0/0	0/0	./.	0/0	0/0	0/0
locus_62551	18	.	1	3	.	.	PR	GT	1/1	0/1	0/0	./.	0/1	0/1	./.	1/1	1/1	0/0	./.	0/1	./.	0/0	0/1	0/1	0/1	./.	0/1	0/0	./.	0/0	0/1	1/1	0/0	0/0	0/1	0/0	0/1	0/1
locus_62809	10	.	4	2	.	.	PR	GT	0/0	0/0	0/0	./.	0/1	0/1	0/0	./.	1/1	0/0	0/0	0/0	0/0	0/1	0/0	0/0	0/1	0/0	0/0	0/0	0/1	0/1	0/0	0/0	0/0	0/0	0/0	0/0	0/0	./.
locus_63130	20	.	4	1	.	.	PR	GT	0/0	0/0	0/0	./.	0/0	0/0	0/0	./.	1/1	0/0	0/0	0/0	0/0	0/0	0/0	0/0	0/0	0/0	0/0	0/0	0/0	0/0	0/0	0/0	0/0	0/0	0/0	0/0	0/0	0/0
locus_6315	1	.	2	4	.	.	PR	GT	0/0	0/0	0/0	./.	0/0	0/1	./.	0/1	0/0	0/0	0/1	0/0	0/0	0/0	0/0	1/1	0/0	0/0	0/0	./.	0/0	0/0	0/0	0/0	./.	0/0	0/0	0/0	0/1	0/0
locus_6321	118	.	3	2	.	.	PR	GT	0/0	0/0	0/1	./.	0/0	0/0	0/0	./.	0/0	0/0	0/0	0/0	0/0	0/0	./.	./.	0/0	0/0	0/0	0/0	0/0	0/0	0/1	0/1	0/0	0/0	0/0	0/0	./.	./.
locus_63734	134	.	2	1	.	.	PR	GT	0/0	0/0	0/0	./.	0/0	0/0	./.	0/0	0/0	0/0	1/1	0/0	0/0	./.	0/0	./.	0/0	0/0	0/0	0/0	0/0	0/0	0/0	0/0	0/0	./.	0/0	1/1	./.	0/0
locus_6399	8	.	2	4	.	.	PR	GT	0/0	./.	0/0	0/0	0/0	0/0	0/0	0/0	0/0	0/0	0/0	0/0	0/0	0/0	0/0	0/0	0/0	0/0	0/0	0/0	0/0	./.	0/0	0/0	0/0	1/1	0/0	0/0	0/0	0/0
locus_64085	52	.	2	1	.	.	PR	GT	0/1	0/0	0/0	./.	0/0	0/0	0/1	./.	0/1	./.	0/0	0/0	0/0	./.	0/0	0/0	0/0	./.	0/1	1/1	0/0	0/0	0/0	0/1	0/1	0/0	1/1	./.	0/1	0/1
locus_64127	23	.	4	1	.	.	PR	GT	0/0	0/0	0/0	./.	0/0	0/0	0/0	./.	./.	0/0	0/1	./.	1/1	0/0	0/0	0/0	0/0	0/0	0/1	0/0	0/1	0/1	0/1	1/1	0/1	0/1	0/1	1/1	0/0	./.
locus_64208	34	.	4	1	.	.	PR	GT	./.	0/0	0/0	./.	0/0	0/0	0/0	./.	0/0	0/0	0/1	0/0	0/1	0/0	0/0	0/0	0/0	0/0	0/0	0/0	0/0	0/0	./.	0/0	./.	1/1	0/0	./.	0/0	0/0
locus_64704	12	.	1	3	.	.	PR	GT	0/0	0/0	0/0	./.	0/0	0/0	0/1	./.	0/0	0/0	0/0	0/0	0/0	0/1	./.	./.	0/0	0/0	0/0	0/0	0/0	0/0	0/0	0/0	0/0	0/0	0/0	0/0	./.	0/0
locus_6497	34	.	2	3	.	.	PR	GT	1/1	./.	0/1	0/0	1/1	./.	0/0	0/0	0/0	1/1	0/0	0/0	1/1	./.	./.	./.	0/1	./.	1/1	0/0	./.	1/1	0/0	0/0	1/1	1/1	0/0	./.	0/0	0/1
locus_65388	37	.	3	2	.	.	PR	GT	0/0	./.	0/1	./.	0/0	0/0	./.	0/0	0/0	0/0	0/0	0/0	0/0	0/0	0/0	0/0	0/0	0/1	0/0	0/0	./.	0/0	0/0	0/0	0/0	0/0	0/0	./.	0/0	./.
locus_66226	131	.	2	.	.	.	PR	GT	0/0	0/0	0/0	./.	0/0	0/0	0/0	0/0	0/0	0/0	0/0	0/0	0/0	0/0	0/0	0/0	0/0	0/0	0/0	0/0	0/0	0/0	0/0	0/0	0/0	0/0	0/0	0/0	0/0	0/0
locus_66382	96	.	3	1	.	.	PR	GT	0/0	0/0	0/0	1/1	0/0	0/0	0/0	./.	0/0	0/0	0/0	0/0	0/0	0/0	0/0	0/0	0/0	0/0	0/0	0/0	0/0	0/0	0/0	0/0	0/0	0/0	0/0	0/0	0/0	0/0
locus_66410	10	.	4	1	.	.	PR	GT	0/0	0/0	0/0	0/0	0/0	0/0	0/0	./.	0/0	0/0	1/1	0/0	./.	0/0	0/0	0/0	0/0	0/0	0/0	./.	0/0	0/0	./.	0/0	./.	0/0	0/0	0/0	./.	0/0
locus_66732	98	.	3	4	.	.	PR	GT	0/0	0/0	0/0	./.	0/0	0/0	0/0	./.	0/0	0/0	0/1	0/0	0/0	0/0	0/0	./.	0/1	0/0	0/0	0/1	0/1	0/0	0/0	0/1	0/1	0/0	0/0	0/0	0/0	./.
locus_66759	163	.	2	4	.	.	PR	GT	0/0	0/0	0/0	./.	0/1	0/0	0/0	0/0	./.	0/0	0/0	0/0	0/0	0/0	0/0	./.	0/0	0/0	0/0	0/0	0/0	0/0	0/1	0/0	1/1	./.	0/0	0/0	0/0	0/0
locus_66829	16	.	3	1	.	.	PR	GT	0/1	0/0	./.	./.	0/1	0/1	0/0	0/1	0/0	0/0	1/1	1/1	0/0	./.	0/0	./.	0/1	0/0	0/0	0/0	0/0	./.	0/1	1/1	0/0	0/1	0/0	0/1	0/0	0/0
locus_67562	141	.	3	2	.	.	PR	GT	./.	0/0	0/0	./.	0/0	0/0	0/0	./.	0/0	0/0	0/0	0/0	0/0	0/0	0/0	0/0	0/0	1/1	0/0	0/0	0/0	0/1	./.	0/0	./.	./.	./.	0/0	0/1	0/0
locus_6781	11	.	4	2	.	.	PR	GT	1/1	1/1	0/1	./.	1/1	./.	1/1	./.	./.	0/0	0/0	0/0	0/0	0/0	1/1	0/0	0/1	0/0	0/1	0/0	0/0	1/1	0/0	0/0	0/0	0/0	0/0	0/0	0/0	./.
locus_67900	125	.	3	2	.	.	PR	GT	0/0	0/1	0/0	./.	0/0	0/0	0/0	./.	0/0	0/0	0/0	0/0	0/0	0/0	0/0	./.	0/0	0/1	0/1	0/0	0/0	0/0	0/0	0/0	0/0	0/0	0/0	0/0	0/0	./.
locus_67939	40	.	4	.	.	.	PR	GT	0/0	0/0	0/0	0/0	0/0	./.	0/0	./.	./.	0/0	0/0	0/0	0/0	0/0	0/0	./.	0/0	0/0	0/0	0/0	./.	0/0	./.	0/0	./.	0/0	./.	./.	./.	0/0
locus_6827	7	.	2	4	.	.	PR	GT	0/0	0/0	0/0	0/0	0/0	0/0	0/0	0/0	0/0	0/0	0/0	0/0	./.	0/0	0/0	0/0	./.	0/0	0/0	0/0	0/0	0/0	./.	0/0	0/0	./.	0/0	1/1	./.	0/0
locus_68590	29	.	4	3	.	.	PR	GT	./.	./.	./.	0/0	./.	./.	./.	0/0	0/0	0/0	0/0	0/0	./.	./.	0/0	./.	1/1	0/1	1/1	0/1	0/1	1/1	1/1	./.	1/1	./.	0/1	1/1	1/1	0/0
locus_68928	127	.	N	.	.	.	PR	GT	./.	./.	./.	./.	./.	./.	./.	./.	./.	./.	./.	./.	./.	./.	./.	./.	./.	./.	./.	./.	./.	./.	./.	./.	./.	./.	./.	./.	./.	./.
locus_69047	23	.	4	3	.	.	PR	GT	0/0	0/0	0/0	./.	0/0	./.	0/0	0/0	1/1	0/0	0/1	0/1	0/0	0/0	0/1	0/0	0/0	0/0	0/1	0/0	0/1	0/0	0/1	0/1	0/0	0/0	0/0	0/0	0/0	0/0
locus_69067	1	.	4	1	.	.	PR	GT	0/0	0/0	0/0	./.	0/0	0/1	./.	0/0	0/1	0/1	1/1	0/1	./.	./.	./.	0/0	0/1	0/0	0/0	0/1	./.	0/0	0/0	0/0	0/0	0/1	0/0	0/0	0/0	./.
locus_69347	85	.	3	2	.	.	PR	GT	0/0	0/0	0/0	./.	0/0	0/1	0/1	./.	0/1	0/0	0/0	0/0	0/0	0/1	./.	./.	0/0	0/0	0/1	0/0	0/0	0/0	0/0	0/0	0/0	0/0	0/0	0/0	0/0	./.
locus_77289	14	.	4	3	.	.	PR	GT	0/1	0/1	0/0	./.	0/0	0/1	0/0	./.	0/0	0/1	0/0	0/0	0/0	0/0	0/0	0/0	1/1	0/0	0/0	0/1	1/1	0/0	0/0	0/0	0/0	0/0	0/0	0/0	0/1	1/1
locus_78145	4	.	2	.	.	.	PR	GT	./.	0/0	0/0	./.	0/0	0/0	0/0	0/0	0/0	0/0	0/0	0/0	0/0	0/0	0/0	0/0	0/0	./.	0/0	./.	0/0	0/0	0/0	0/0	0/0	0/0	0/0	0/0	0/0	0/0
locus_78588	15	.	3	2	.	.	PR	GT	0/1	0/0	0/0	./.	1/1	0/0	./.	./.	0/0	0/0	0/1	0/0	0/0	0/0	0/0	0/0	0/1	./.	0/0	./.	0/0	0/0	0/0	0/0	0/0	0/0	0/0	0/0	./.	1/1
locus_79962	3	.	1	2	.	.	PR	GT	0/0	./.	0/1	./.	0/0	0/1	1/1	0/0	0/0	1/1	0/1	0/0	1/1	0/1	0/1	0/0	0/0	0/1	0/1	0/1	./.	0/1	1/1	0/0	0/0	0/0	0/0	1/1	0/0	0/0
locus_8107	37	.	3	4	.	.	PR	GT	0/0	0/0	0/0	0/0	0/0	0/1	0/0	0/0	1/1	0/0	0/0	0/0	0/0	0/0	0/0	0/0	0/0	0/0	1/1	0/0	0/0	0/0	0/0	0/0	0/0	0/0	0/0	0/0	0/0	0/0
locus_8114	10	.	1	3	.	.	PR	GT	1/1	0/1	0/0	./.	1/1	0/1	0/0	./.	0/0	0/1	0/0	0/1	1/1	0/1	./.	./.	0/0	0/1	0/1	0/0	0/1	0/0	0/1	0/0	0/1	0/0	1/1	1/1	./.	0/1
locus_81444	73	.	4	1	.	.	PR	GT	0/0	0/0	./.	0/0	0/0	0/0	./.	0/0	0/0	./.	0/0	0/0	0/0	1/1	1/1	0/0	./.	./.	0/0	0/0	./.	0/0	0/0	0/0	0/0	0/0	0/0	0/0	0/0	0/0
locus_81540	173	.	1	2	.	.	PR	GT	0/0	0/0	0/0	./.	0/0	0/0	0/0	./.	0/0	0/0	0/0	0/0	0/0	0/0	./.	0/0	0/0	0/0	0/0	0/0	0/0	0/0	0/0	0/1	0/0	0/0	0/0	0/0	./.	./.
locus_8199	160	.	2	4	.	.	PR	GT	0/0	0/0	0/0	1/1	0/0	0/0	0/0	0/0	0/0	0/0	0/0	0/0	0/0	0/0	0/0	0/0	0/0	0/0	0/0	0/0	0/0	0/0	0/0	0/0	0/0	0/0	0/0	0/0	0/0	./.
locus_83215	47	.	2	3	.	.	PR	GT	0/0	./.	0/0	./.	0/0	0/0	0/0	0/1	0/0	0/1	0/1	0/0	0/0	0/0	0/0	0/0	1/1	0/0	0/0	./.	./.	./.	0/0	./.	0/0	0/0	0/0	./.	./.	1/1
locus_8406	60	.	1	3	.	.	PR	GT	0/0	0/0	0/0	./.	0/0	0/0	1/1	./.	0/0	0/0	0/0	0/0	0/0	./.	./.	./.	0/0	0/0	0/0	0/0	0/0	0/0	0/1	0/0	0/0	0/0	0/0	./.	0/0	0/0
locus_8427	10	.	1	2	.	.	PR	GT	0/0	0/0	0/0	./.	0/0	0/0	0/0	0/0	0/0	0/1	0/0	0/0	0/0	0/0	0/0	0/0	0/0	0/1	0/0	0/0	0/0	0/1	0/0	0/0	0/0	0/0	0/0	0/0	0/0	0/0
locus_8433	64	.	2	3	.	.	PR	GT	0/0	0/0	0/0	0/0	0/0	0/0	0/0	0/0	0/0	0/0	0/0	0/0	0/0	0/0	0/0	0/0	0/0	0/0	0/0	0/0	0/0	0/0	1/1	0/0	0/0	0/0	0/0	0/0	0/0	0/0
locus_84793	50	.	3	4	.	.	PR	GT	0/0	0/1	./.	./.	0/0	0/1	0/0	0/0	1/1	0/0	0/0	./.	./.	0/0	0/0	0/0	0/1	0/0	0/1	0/1	1/1	1/1	0/0	1/1	1/1	1/1	0/0	0/0	0/0	0/0
locus_8570	108	.	1	4	.	.	PR	GT	./.	./.	0/0	./.	0/0	0/0	./.	0/0	0/0	0/1	0/1	0/0	0/0	0/0	0/0	0/0	./.	1/1	0/0	./.	0/0	0/1	1/1	./.	1/1	1/1	0/0	0/0	0/0	0/0
locus_86649	6	.	1	3	.	.	PR	GT	0/0	0/0	0/0	0/0	0/0	0/0	./.	./.	0/0	0/0	0/0	0/0	1/1	./.	0/0	0/0	0/0	1/1	0/0	0/0	./.	0/0	0/0	0/0	./.	./.	0/0	0/0	0/0	0/0
locus_86841	38	.	1	3	.	.	PR	GT	0/0	0/0	0/1	./.	0/0	0/0	./.	0/1	0/1	0/1	0/0	0/0	0/1	./.	0/1	0/0	0/0	0/0	./.	0/0	0/0	0/0	0/0	0/1	1/1	0/1	0/1	0/0	1/1	0/0
locus_87112	3	.	4	1	.	.	PR	GT	0/0	0/0	0/0	0/0	0/0	0/0	./.	0/0	0/0	0/0	0/0	./.	./.	0/0	0/0	0/0	0/0	1/1	0/0	1/1	1/1	./.	./.	0/0	0/0	./.	0/0	./.	0/0	./.
locus_87152	11	.	4	1	.	.	PR	GT	./.	0/0	0/0	./.	0/0	0/1	./.	./.	0/1	0/0	0/0	0/1	./.	./.	1/1	0/1	0/0	0/0	0/1	0/0	./.	0/0	0/0	0/1	0/0	0/0	0/0	0/0	0/1	0/0
locus_87661	28	.	3	4	.	.	PR	GT	0/0	0/0	0/0	./.	0/0	0/0	./.	0/0	0/0	1/1	1/1	0/0	1/1	0/0	0/0	0/0	0/0	0/0	0/0	0/0	./.	0/0	0/0	./.	0/0	0/0	./.	./.	./.	0/0
locus_87810	118	.	3	4	.	.	PR	GT	0/0	0/1	./.	./.	0/0	0/0	0/0	0/0	0/0	0/0	./.	0/0	0/1	0/0	0/0	0/0	0/0	0/0	0/0	0/0	0/0	0/0	0/1	0/0	0/0	0/0	./.	1/1	0/0	0/0
locus_87920	36	.	3	4	.	.	PR	GT	1/1	0/0	0/0	./.	1/1	1/1	0/0	1/1	./.	0/0	0/0	0/0	1/1	0/0	0/0	0/0	0/0	0/0	0/0	1/1	0/0	1/1	0/0	0/0	1/1	0/0	0/0	1/1	1/1	0/0
locus_87953	2	.	2	1	.	.	PR	GT	0/0	0/0	0/0	./.	0/0	0/1	1/1	0/0	1/1	0/0	0/0	0/0	0/0	0/0	./.	0/0	0/0	0/0	1/1	0/0	0/0	0/0	0/0	0/0	0/0	0/0	0/0	0/0	0/0	./.
locus_88104	184	.	3	1	.	.	PR	GT	0/0	0/0	0/0	./.	0/0	./.	0/0	1/1	./.	./.	0/0	0/0	0/1	0/0	0/0	0/0	0/0	./.	0/0	0/0	0/0	./.	./.	0/0	0/0	0/0	0/0	./.	0/0	0/0
locus_88105	131	.	1	.	.	.	PR	GT	./.	./.	./.	./.	./.	./.	./.	./.	./.	./.	./.	./.	./.	./.	./.	./.	./.	./.	0/0	./.	./.	./.	./.	./.	./.	./.	./.	./.	./.	./.
locus_88219	21	.	2	1	.	.	PR	GT	0/0	0/0	0/0	./.	./.	./.	./.	0/0	./.	./.	./.	./.	0/0	0/0	0/1	0/0	0/0	0/0	0/0	0/0	0/0	0/0	0/0	0/0	./.	0/0	0/0	0/0	0/0	1/1
locus_88464	19	.	4	2	.	.	PR	GT	0/0	0/0	0/0	./.	0/0	0/0	0/0	0/0	0/0	0/0	0/0	0/0	0/0	0/0	0/0	./.	0/0	0/0	0/0	0/1	1/1	0/1	0/0	0/0	0/0	0/0	0/0	0/0	./.	0/0
locus_88599	29	.	2	4	.	.	PR	GT	0/0	0/0	./.	./.	1/1	./.	0/0	0/0	0/0	./.	./.	./.	./.	0/0	0/0	0/0	0/0	./.	0/0	0/0	0/0	./.	0/0	0/0	0/0	1/1	0/0	./.	./.	0/0
locus_887	24	.	4	1	.	.	PR	GT	0/0	0/0	0/0	./.	0/0	0/0	./.	0/0	0/0	0/0	0/1	0/0	0/0	0/0	0/0	0/0	0/0	./.	0/0	1/1	0/0	0/0	0/0	0/0	./.	0/0	0/0	0/0	0/0	0/0
locus_8886	7	.	1	3	.	.	PR	GT	0/0	0/0	0/0	./.	0/0	0/0	./.	0/0	0/0	./.	0/0	0/0	0/0	0/1	0/1	0/0	0/0	./.	0/0	./.	0/0	1/1	0/0	./.	0/0	./.	0/0	0/0	0/0	./.
locus_88985	24	.	4	2	.	.	PR	GT	0/0	0/0	./.	./.	0/0	./.	./.	./.	0/0	0/0	0/0	1/1	0/0	0/0	0/0	0/0	0/1	0/0	0/0	0/0	0/0	0/0	0/0	0/0	0/0	./.	0/0	./.	0/0	0/0
locus_89441	10	.	4	1	.	.	PR	GT	0/0	0/0	0/1	./.	0/0	0/0	0/0	./.	0/0	0/0	1/1	0/0	1/1	0/0	1/1	./.	0/0	0/0	0/1	0/0	0/0	1/1	0/0	0/1	0/0	0/1	1/1	./.	0/1	0/0
locus_8946	18	.	3	1	.	.	PR	GT	0/0	0/0	0/0	./.	0/0	0/0	0/0	./.	./.	0/0	0/0	0/0	0/0	0/0	0/0	./.	0/0	0/0	0/0	0/0	0/0	0/1	0/0	0/0	0/0	0/0	0/0	0/0	./.	./.
locus_89684	2	.	4	2	.	.	PR	GT	0/0	0/0	0/0	./.	0/0	0/0	0/0	./.	1/1	0/0	0/0	0/0	0/0	0/0	0/0	./.	0/0	0/0	0/0	0/0	0/0	0/0	./.	0/0	0/1	0/1	0/0	0/0	0/0	0/0
locus_89799	66	.	4	2	.	.	PR	GT	0/0	0/0	0/0	0/0	0/0	0/0	0/0	0/0	0/0	0/0	0/0	0/0	1/1	0/0	0/0	0/0	0/0	0/0	0/0	0/0	0/0	0/0	0/0	0/0	0/0	0/0	0/0	0/0	0/0	0/0
locus_89953	48	.	4	1	.	.	PR	GT	0/0	1/1	0/0	0/0	0/0	0/0	0/0	0/0	0/0	0/0	0/0	0/0	0/0	0/0	0/0	0/0	0/0	0/0	0/0	./.	0/0	0/0	0/0	0/0	0/0	0/0	0/0	0/0	0/0	0/0
locus_90000	6	.	2	3	.	.	PR	GT	./.	0/0	0/0	0/0	./.	./.	./.	0/0	0/1	0/0	./.	0/0	0/0	0/0	0/1	0/0	0/0	0/0	0/1	0/0	0/0	0/0	0/0	0/1	0/0	0/0	0/0	0/0	./.	0/0
locus_90470	3	.	3	1	.	.	PR	GT	0/0	0/0	0/0	./.	0/0	0/0	./.	./.	0/0	0/0	0/0	0/0	0/0	./.	0/0	./.	0/0	0/0	0/0	0/0	0/0	0/0	0/0	0/0	0/0	0/0	0/0	0/0	0/0	1/1
locus_90763	2	.	4	2	.	.	PR	GT	0/0	0/1	0/1	1/1	./.	./.	0/0	./.	0/1	0/0	0/0	0/1	0/0	0/0	0/0	0/0	0/0	0/1	0/0	0/1	0/0	0/0	0/0	0/0	0/0	./.	0/0	0/0	0/0	0/0
locus_90780	17	.	1	3	.	.	PR	GT	1/1	0/0	1/1	0/0	1/1	0/0	./.	0/0	0/0	./.	./.	0/0	0/0	0/0	0/0	1/1	./.	0/0	0/0	1/1	0/0	0/0	1/1	./.	./.	0/0	1/1	./.	0/0	0/0
locus_90782	19	.	2	4	.	.	PR	GT	0/0	0/0	./.	0/0	./.	0/0	./.	0/1	0/0	0/0	0/0	0/0	0/0	0/0	0/0	1/1	0/0	0/0	0/1	0/0	0/0	0/0	0/0	0/0	0/0	0/0	0/0	0/0	0/0	0/0
locus_90898	48	.	3	2	.	.	PR	GT	./.	./.	./.	./.	./.	./.	./.	./.	./.	./.	0/0	./.	./.	./.	./.	./.	./.	./.	./.	./.	./.	./.	1/1	./.	./.	./.	./.	./.	./.	./.
locus_9094	115	.	3	1	.	.	PR	GT	0/0	0/0	./.	./.	0/0	./.	./.	0/0	./.	0/0	./.	1/1	0/0	0/0	0/0	./.	0/0	0/0	0/0	0/0	0/0	0/0	0/0	0/1	0/0	0/1	0/0	0/0	0/0	0/0
locus_91147	24	.	3	2	.	.	PR	GT	0/0	0/0	0/0	0/1	./.	0/0	0/0	0/0	0/0	0/0	./.	0/0	0/0	0/0	./.	0/0	0/1	0/0	0/0	0/1	0/0	0/0	0/1	./.	0/0	0/1	./.	./.	0/0	0/1
locus_9168	12	.	1	2	.	.	PR	GT	1/1	0/0	0/1	./.	0/1	1/1	0/1	./.	0/0	./.	./.	1/1	0/0	./.	./.	0/0	1/1	0/1	0/0	0/1	0/0	0/0	0/0	0/0	0/0	0/0	0/0	0/0	0/0	0/1
locus_9176	10	.	2	3	.	.	PR	GT	0/0	0/0	0/0	0/0	0/0	./.	1/1	1/1	0/0	0/0	0/0	0/0	./.	0/0	./.	1/1	1/1	0/1	0/1	1/1	0/0	0/0	0/0	1/1	0/0	0/1	./.	1/1	0/0	1/1
locus_91823	42	.	1	4	.	.	PR	GT	0/0	0/0	1/1	./.	./.	./.	1/1	./.	./.	0/0	0/0	0/1	0/0	0/1	0/0	0/0	1/1	0/0	./.	0/0	1/1	0/0	./.	0/0	0/1	./.	0/0	0/0	0/0	0/1
locus_92057	87	.	3	.	.	.	PR	GT	0/0	0/0	0/0	./.	0/0	0/0	0/0	./.	0/0	0/0	0/0	0/0	0/0	./.	0/0	0/0	0/0	0/0	0/0	0/0	0/0	0/0	0/0	0/0	0/0	./.	./.	0/0	0/0	0/0
locus_92072	95	.	1	3	.	.	PR	GT	./.	0/0	1/1	0/0	./.	./.	./.	0/0	0/0	1/1	1/1	0/1	0/0	0/0	./.	0/1	0/0	0/0	0/1	0/0	./.	0/0	0/0	0/1	0/0	./.	0/0	0/0	0/0	0/0
locus_92558	14	.	3	1	.	.	PR	GT	./.	./.	./.	./.	./.	0/0	1/1	./.	0/0	0/0	0/0	./.	./.	1/1	1/1	0/0	./.	1/1	1/1	./.	1/1	0/0	0/1	./.	0/0	0/1	./.	1/1	0/0	1/1
locus_92614	87	.	4	2	.	.	PR	GT	0/0	0/0	0/0	./.	0/0	0/0	1/1	0/0	0/0	0/0	0/0	0/0	0/0	0/0	0/0	0/0	0/0	0/1	0/0	0/0	0/0	0/0	0/1	0/0	0/1	1/1	0/0	0/0	0/0	0/0
locus_92665	10	.	2	1	.	.	PR	GT	./.	1/1	1/1	./.	0/0	./.	0/0	./.	0/0	1/1	0/0	0/0	./.	./.	./.	./.	1/1	0/1	0/0	1/1	0/0	0/1	0/1	0/0	0/0	0/0	0/1	./.	0/0	0/0
locus_92839	70	.	1	4	.	.	PR	GT	0/0	0/0	0/0	1/1	0/0	./.	0/0	./.	./.	0/1	0/1	0/0	1/1	0/0	0/0	0/0	0/0	0/0	0/0	0/0	0/0	0/0	0/0	0/0	0/0	0/0	1/1	1/1	./.	0/0
locus_92925	45	.	N	.	.	.	PR	GT	./.	./.	./.	./.	./.	./.	./.	./.	./.	./.	./.	./.	./.	./.	./.	./.	./.	./.	./.	./.	./.	./.	./.	./.	./.	./.	./.	./.	./.	./.
locus_92947	56	.	2	1	.	.	PR	GT	0/0	./.	0/0	./.	./.	0/1	./.	1/1	./.	0/1	1/1	0/1	./.	./.	1/1	0/1	0/0	0/0	0/0	0/0	0/0	0/0	0/0	0/0	0/0	0/0	0/0	0/0	0/0	./.
locus_92956	27	.	2	1	.	.	PR	GT	0/0	0/0	0/0	./.	0/0	0/0	0/0	0/0	0/0	0/0	0/0	./.	./.	./.	0/0	0/0	0/0	0/0	0/0	0/0	0/0	0/0	0/0	0/0	0/0	0/0	0/0	0/0	0/1	1/1
locus_93162	15	.	4	2	.	.	PR	GT	0/0	0/0	0/0	0/0	0/0	0/0	0/0	0/0	0/0	0/0	0/0	1/1	./.	./.	./.	0/0	1/1	0/0	1/1	0/0	./.	0/0	0/0	0/0	./.	./.	0/0	0/0	0/1	0/0
locus_93219	10	.	4	2	.	.	PR	GT	0/1	0/0	0/0	0/1	0/1	./.	0/1	1/1	0/0	0/0	0/0	0/0	1/1	1/1	0/1	./.	0/1	0/1	0/1	0/1	1/1	0/1	0/1	1/1	0/1	0/0	0/1	./.	0/0	0/0
locus_93293	48	.	2	4	.	.	PR	GT	0/1	0/1	0/0	./.	1/1	1/1	1/1	1/1	1/1	0/0	0/0	1/1	1/1	0/0	0/1	./.	0/0	1/1	0/0	0/0	0/0	0/1	0/1	0/0	0/0	0/0	1/1	0/0	0/1	0/0
locus_9337	22	.	3	1	.	.	PR	GT	0/0	1/1	0/0	0/0	0/0	0/0	0/0	0/0	./.	0/1	1/1	0/0	1/1	1/1	1/1	0/1	0/1	0/0	0/0	0/1	0/0	0/0	0/0	0/0	0/0	0/0	0/0	0/0	0/0	0/0
locus_94333	19	.	3	2	.	.	PR	GT	0/0	0/0	./.	0/0	./.	./.	0/0	0/1	0/0	1/1	./.	./.	0/0	./.	./.	0/0	0/0	0/0	1/1	0/1	0/0	0/0	0/0	./.	1/1	0/0	0/0	1/1	0/0	0/0
locus_94669	33	.	2	3	.	.	PR	GT	0/0	0/0	0/1	1/1	0/0	0/0	./.	0/0	0/0	0/0	0/0	0/0	0/0	0/0	0/0	0/0	0/0	0/0	0/0	0/0	0/0	./.	0/0	0/0	0/0	0/0	0/0	0/0	./.	0/0
locus_94888	189	.	2	3	.	.	PR	GT	0/0	0/0	0/0	0/0	0/0	./.	./.	./.	./.	0/0	0/0	0/0	0/0	0/0	./.	0/0	0/0	0/0	1/1	./.	0/0	0/0	0/0	./.	0/0	0/0	0/0	0/0	0/0	0/0
locus_95045	25	.	2	4	.	.	PR	GT	0/0	./.	0/0	0/0	0/0	0/0	./.	0/0	0/0	0/0	./.	0/0	0/0	0/0	0/0	0/0	./.	0/0	0/0	0/0	./.	./.	0/0	./.	0/0	0/0	0/0	./.	./.	1/1
locus_96073	31	.	3	1	.	.	PR	GT	0/0	0/0	0/1	./.	0/0	0/0	0/0	0/0	0/0	0/0	0/0	0/0	0/0	0/1	0/0	0/0	0/0	0/0	1/1	0/1	0/0	0/0	0/0	0/1	0/0	0/0	0/1	0/0	0/0	0/0
locus_96496	23	.	4	1	.	.	PR	GT	0/0	./.	0/0	./.	0/0	./.	0/0	0/0	0/0	0/0	./.	0/0	1/1	0/0	0/0	./.	0/0	0/0	0/1	0/0	./.	0/0	1/1	0/0	1/1	1/1	0/1	0/1	0/0	0/0
locus_96624	168	.	3	4	.	.	PR	GT	0/0	0/0	0/0	0/0	0/0	0/0	0/0	0/0	0/0	./.	0/0	0/0	0/0	0/0	0/0	0/0	0/0	0/0	0/0	0/0	0/0	0/0	0/0	0/0	1/1	0/0	0/0	0/0	0/0	0/0
locus_96999	25	.	3	2	.	.	PR	GT	0/0	0/0	0/0	0/0	0/0	0/0	0/0	1/1	0/0	0/0	./.	0/0	./.	./.	0/0	1/1	0/0	0/0	0/0	0/1	0/0	0/0	0/0	0/0	0/0	0/0	0/0	./.	0/0	0/1
locus_97037	130	.	3	4	.	.	PR	GT	./.	./.	0/0	./.	./.	./.	./.	./.	./.	./.	./.	./.	./.	./.	./.	./.	./.	./.	./.	1/1	./.	./.	./.	./.	./.	./.	./.	./.	./.	./.
locus_97048	88	.	4	3	.	.	PR	GT	0/0	0/1	./.	0/0	0/0	0/1	./.	0/0	0/1	0/1	0/0	0/0	0/0	./.	0/0	./.	0/0	0/0	0/1	0/0	0/1	0/0	0/0	0/1	0/0	0/1	0/0	0/0	0/1	0/0
locus_97401	78	.	2	3	.	.	PR	GT	./.	./.	0/0	./.	0/0	./.	./.	./.	./.	./.	./.	./.	./.	./.	0/0	1/1	0/0	0/0	./.	./.	./.	./.	1/1	0/0	0/0	0/0	0/0	0/0	0/0	0/0
locus_97435	20	.	3	1	.	.	PR	GT	./.	./.	0/0	1/1	./.	./.	0/1	0/0	./.	0/0	0/0	./.	0/0	0/0	0/0	0/0	0/0	0/0	./.	0/0	0/0	./.	./.	0/1	0/1	1/1	0/0	0/1	0/0	1/1
locus_97602	81	.	3	2	.	.	PR	GT	0/0	0/0	0/0	./.	./.	0/0	0/0	./.	1/1	0/0	0/0	0/0	0/0	0/0	0/0	0/0	0/0	0/0	0/0	0/0	0/0	0/0	0/0	./.	0/0	./.	0/0	0/0	0/0	0/0
locus_97651	80	.	4	2	.	.	PR	GT	0/1	0/0	0/0	./.	./.	./.	./.	0/0	0/0	./.	0/1	0/0	0/0	0/0	0/0	0/0	0/0	0/0	0/0	0/0	0/0	0/0	0/0	0/0	./.	0/0	0/0	0/0	1/1	0/1
locus_97938	67	.	4	2	.	.	PR	GT	./.	./.	1/1	./.	0/0	./.	0/0	./.	0/0	1/1	0/0	0/0	0/0	./.	1/1	./.	0/1	0/0	./.	0/0	1/1	1/1	1/1	1/1	1/1	1/1	0/0	0/0	0/0	1/1
locus_98348	79	.	4	2	.	.	PR	GT	0/0	0/0	0/0	./.	0/0	0/0	0/0	1/1	0/0	0/0	0/0	0/0	0/0	0/0	./.	0/0	1/1	0/0	0/0	0/0	0/0	0/0	0/0	0/0	0/0	0/0	./.	0/1	0/0	0/0
locus_9866	17	.	2	3	.	.	PR	GT	0/0	0/0	./.	0/0	0/0	0/1	0/0	0/0	0/1	0/0	./.	0/0	./.	0/0	0/0	0/0	1/1	0/0	0/0	0/0	0/0	0/0	0/0	0/0	0/0	0/0	0/0	0/0	0/0	0/0
locus_9870	63	.	2	1	.	.	PR	GT	./.	./.	./.	./.	0/0	1/1	./.	1/1	0/1	./.	0/1	0/1	0/0	0/1	0/0	./.	0/0	./.	0/0	0/1	0/0	0/0	0/0	0/1	0/1	./.	0/1	1/1	0/1	0/1
locus_99064	38	.	4	2	.	.	PR	GT	./.	./.	0/0	./.	./.	0/0	./.	0/0	./.	1/1	1/1	1/1	0/1	0/0	0/0	0/0	0/0	0/0	./.	0/0	0/0	0/0	./.	0/0	0/1	0/1	0/0	0/0	0/0	./.
locus_99255	29	.	1	3	.	.	PR	GT	1/1	0/0	0/0	0/0	0/0	./.	./.	0/0	0/0	0/0	0/0	0/0	0/0	0/0	0/1	0/0	0/0	0/0	0/0	./.	0/0	0/0	./.	0/0	0/0	0/0	0/0	0/0	0/0	./.
locus_9979	18	.	4	2	.	.	PR	GT	0/0	1/1	0/0	1/1	0/0	0/0	0/1	./.	0/0	0/1	0/0	0/0	0/0	0/0	./.	./.	0/0	0/1	0/1	0/1	1/1	0/0	0/0	0/0	0/0	0/0	0/1	0/0	./.	./.
locus_99814	18	.	3	1	.	.	PR	GT	0/0	./.	0/0	./.	0/0	./.	0/0	0/0	./.	0/0	./.	0/0	0/0	./.	./.	./.	0/0	0/0	1/1	./.	0/0	0/0	0/0	0/0	0/0	0/0	0/0	./.	0/0	0/0
