# Supplementary material for: Sampling related individuals within ponds biases estimates of population structure in a pond‐breeding amphibian
Source: Ecol Evol. 2019 Mar 6;9(6):3620–36. doi: 10.1002/ece3.4994 (PMC6434569; doi:10.1002/ece3.4994)
Supplement: Supplementary file 10 [file ECE3-9-3620-s010.zip › ece34994-sup-0013-nosibs.vcf]

##fileformat=VCFv4.0
##fileDate=2018/04/30
##source=ipyrad_v.0.7.23
##reference=pseudo-reference (most common base at site)
##phasing=unphased
##INFO=<ID=NS,Number=1,Type=Integer,Description="Number of Samples With Data">
##INFO=<ID=DP,Number=1,Type=Integer,Description="Total Depth">
##FORMAT=<ID=GT,Number=1,Type=String,Description="Genotype">
##FORMAT=<ID=DP,Number=1,Type=Integer,Description="Read Depth">
##FORMAT=<ID=CATG,Number=1,Type=String,Description="Base Counts (CATG)">
#CHROM	POS	ID	REF	ALT	QUAL	FILTER	INFO	FORMAT	p1_3	p1_5	p1_7	p2_1	p2_3	p2_4	p2_5	p2_6	p2_8	p3_1	p3_3	p3_5	p3_6	p4_1	p4_2	p4_4	p5_1	p5_2	p5_3	p5_4	p5_5	p5_7	p6_1	p6_2	p6_3	p6_6	p7_1	p7_5	p8_1	p8_4
locus_100475	22	.	C	T	13	PASS	.	GT:DP:CATG	1/1:42:0,0,42,0	0/0:16:15,0,1,0	1/1:39:0,0,39,0	./.:0:0,0,0,0	./.:0:0,0,0,0	0/0:19:18,0,1,0	1/1:11:0,0,11,0	1/1:105:0,0,105,0	./.:0:0,0,0,0	1/1:30:0,0,30,0	1/0:44:21,0,23,0	0/0:14:13,0,1,0	0/0:51:50,0,1,0	1/0:38:22,0,16,0	0/0:78:78,0,0,0	0/0:13:13,0,0,0	0/0:59:59,0,0,0	1/1:43:0,0,43,0	1/0:100:55,0,45,0	0/0:44:44,0,0,0	1/1:148:5,0,143,0	1/0:67:32,0,35,0	1/1:76:0,0,76,0	1/0:71:33,0,38,0	./.:0:0,0,0,0	1/1:64:0,0,64,0	1/1:161:0,0,161,0	1/1:231:0,0,231,0	./.:0:0,0,0,0	1/0:41:35,0,6,0
locus_100721	46	.	T	C	13	PASS	.	GT:DP:CATG	0/0:17:0,0,17,0	0/0:60:0,0,60,0	0/0:72:0,0,72,0	./.:0:0,0,0,0	0/0:41:0,0,41,0	0/0:13:1,0,12,0	./.:0:0,0,0,0	./.:0:0,0,0,0	0/1:120:79,0,41,0	./.:0:0,0,0,0	1/1:20:20,0,0,0	0/0:37:0,0,37,0	1/1:46:46,0,0,0	0/0:75:0,0,75,0	1/1:37:37,0,0,0	0/0:8:0,0,8,0	./.:0:0,0,0,0	0/0:12:0,0,12,0	0/0:10:0,0,10,0	0/0:38:0,0,38,0	0/1:113:53,0,60,0	0/0:14:0,0,14,0	0/0:34:0,0,34,0	0/0:43:0,0,43,0	0/0:60:0,0,60,0	0/1:93:46,0,47,0	./.:0:0,0,0,0	0/0:87:0,0,87,0	0/0:14:0,0,14,0	./.:0:0,0,0,0
locus_100780	135	.	C	G	13	PASS	.	GT:DP:CATG	./.:0:0,0,0,0	./.:0:0,0,0,0	./.:0:0,0,0,0	./.:0:0,0,0,0	./.:0:0,0,0,0	./.:0:0,0,0,0	./.:0:0,0,0,0	./.:0:0,0,0,0	./.:0:0,0,0,0	./.:0:0,0,0,0	./.:0:0,0,0,0	./.:0:0,0,0,0	./.:0:0,0,0,0	./.:0:0,0,0,0	./.:0:0,0,0,0	./.:0:0,0,0,0	./.:0:0,0,0,0	./.:0:0,0,0,0	./.:0:0,0,0,0	./.:0:0,0,0,0	./.:0:0,0,0,0	./.:0:0,0,0,0	./.:0:0,0,0,0	./.:0:0,0,0,0	./.:0:0,0,0,0	./.:0:0,0,0,0	./.:0:0,0,0,0	./.:0:0,0,0,0	./.:0:0,0,0,0	./.:0:0,0,0,0
locus_100807	6	.	A	G	13	PASS	.	GT:DP:CATG	./.:0:0,0,0,0	0/0:169:0,169,0,0	1/0:145:0,86,0,59	./.:0:0,0,0,0	0/0:109:0,108,0,1	0/0:28:0,25,0,3	./.:0:0,0,0,0	0/0:11:0,10,0,1	0/0:140:0,139,0,1	1/1:85:0,0,0,85	0/0:143:0,143,0,0	1/1:91:0,0,0,91	1/1:82:0,0,0,82	0/0:126:0,126,0,0	1/1:157:0,0,0,157	./.:0:0,0,0,0	1/0:81:0,28,0,53	0/0:22:0,22,0,0	0/0:25:0,25,0,0	0/0:57:0,57,0,0	1/1:133:0,0,0,133	0/0:92:0,92,0,0	1/1:75:0,1,0,74	./.:0:0,0,0,0	0/0:52:0,52,0,0	0/0:87:0,87,0,0	1/1:12:0,0,0,12	1/0:108:0,59,0,49	./.:0:0,0,0,0	1/1:10:0,0,0,10
locus_100816	16	.	C	T	13	PASS	.	GT:DP:CATG	0/0:21:21,0,0,0	0/0:28:28,0,0,0	./.:0:0,0,0,0	./.:0:0,0,0,0	0/0:37:37,0,0,0	./.:0:0,0,0,0	0/0:32:32,0,0,0	./.:0:0,0,0,0	1/0:18:10,0,8,0	./.:0:0,0,0,0	1/1:77:2,0,75,0	0/0:69:69,0,0,0	0/0:68:68,0,0,0	./.:0:0,0,0,0	./.:0:0,0,0,0	1/0:57:19,0,38,0	0/0:168:168,0,0,0	./.:0:0,0,0,0	0/0:70:70,0,0,0	0/0:97:96,1,0,0	0/0:146:146,0,0,0	1/1:51:1,0,50,0	./.:0:0,0,0,0	0/0:78:78,0,0,0	0/0:69:69,0,0,0	./.:0:0,0,0,0	0/0:186:186,0,0,0	./.:0:0,0,0,0	1/0:73:34,0,39,0	1/1:129:0,0,129,0
locus_100929	3	.	C	T	13	PASS	.	GT:DP:CATG	0/0:17:17,0,0,0	./.:0:0,0,0,0	1/1:71:1,0,70,0	./.:0:0,0,0,0	0/0:55:54,0,1,0	0/0:37:37,0,0,0	0/0:13:13,0,0,0	./.:0:0,0,0,0	0/0:224:224,0,0,0	0/0:97:97,0,0,0	0/0:55:52,0,3,0	1/1:132:2,0,130,0	0/0:107:107,0,0,0	0/0:130:130,0,0,0	0/0:104:104,0,0,0	0/0:19:19,0,0,0	0/0:47:47,0,0,0	1/1:27:0,0,27,0	0/0:41:41,0,0,0	0/0:61:60,0,0,1	0/0:74:74,0,0,0	0/0:49:48,0,1,0	0/0:159:159,0,0,0	./.:0:0,0,0,0	0/0:130:130,0,0,0	1/1:78:1,0,77,0	0/0:51:51,0,0,0	0/0:117:117,0,0,0	./.:0:0,0,0,0	0/0:9:9,0,0,0
locus_10093	4	.	T	C	13	PASS	.	GT:DP:CATG	0/0:20:0,0,20,0	0/0:39:0,0,39,0	0/0:31:2,0,29,0	0/0:14:0,0,14,0	0/0:33:2,0,31,0	0/0:24:0,0,24,0	0/0:48:0,0,48,0	0/0:97:0,0,97,0	0/0:40:0,0,40,0	0/0:38:2,0,36,0	0/1:86:46,0,40,0	0/0:46:3,0,43,0	0/1:95:71,0,24,0	0/0:46:0,0,46,0	0/1:8:5,0,3,0	0/0:116:0,0,115,1	0/1:102:74,0,28,0	0/0:31:0,0,30,1	./.:0:0,0,0,0	0/1:91:70,0,21,0	./.:0:0,0,0,0	./.:0:0,0,0,0	0/0:37:0,0,37,0	0/0:42:0,1,41,0	1/1:68:68,0,0,0	0/0:78:0,0,78,0	0/0:34:1,0,33,0	0/0:49:0,0,49,0	0/0:53:0,0,53,0	0/1:84:53,0,31,0
locus_101071	13	.	G	A	13	PASS	.	GT:DP:CATG	1/1:15:0,15,0,0	./.:0:0,0,0,0	./.:0:0,0,0,0	./.:0:0,0,0,0	./.:0:0,0,0,0	./.:0:0,0,0,0	0/1:11:0,8,0,3	0/0:18:0,0,0,18	0/0:17:0,0,0,17	0/0:24:0,0,0,24	0/1:17:0,9,0,8	1/1:8:0,8,0,0	0/0:31:0,0,0,31	0/0:22:0,0,0,22	0/0:14:0,0,0,14	0/0:25:0,0,0,25	0/0:51:0,0,0,51	0/0:14:0,0,0,14	0/0:8:0,0,0,8	1/1:42:0,42,0,0	0/0:66:0,0,0,66	0/0:31:0,1,0,30	0/0:27:0,0,0,27	0/0:29:0,0,0,29	0/0:24:0,0,0,24	./.:0:0,0,0,0	1/1:50:0,50,0,0	0/0:20:0,0,0,20	0/0:11:0,0,0,11	1/1:7:0,7,0,0
locus_101191	50	.	C	A	13	PASS	.	GT:DP:CATG	0/0:7:7,0,0,0	0/0:32:32,0,0,0	0/0:102:102,0,0,0	./.:0:0,0,0,0	0/0:24:24,0,0,0	0/1:26:9,17,0,0	./.:0:0,0,0,0	./.:0:0,0,0,0	0/0:129:127,1,0,1	0/0:36:36,0,0,0	0/0:41:41,0,0,0	0/0:148:148,0,0,0	0/0:73:73,0,0,0	0/0:100:100,0,0,0	1/1:70:0,70,0,0	0/0:40:40,0,0,0	0/0:56:56,0,0,0	0/0:43:43,0,0,0	./.:0:0,0,0,0	0/0:28:28,0,0,0	0/0:30:30,0,0,0	0/0:48:48,0,0,0	0/0:102:102,0,0,0	0/0:34:34,0,0,0	0/0:36:36,0,0,0	0/0:95:95,0,0,0	0/0:86:86,0,0,0	0/0:50:50,0,0,0	./.:0:0,0,0,0	./.:0:0,0,0,0
locus_101347	40	.	T	G	13	PASS	.	GT:DP:CATG	0/0:14:0,0,14,0	0/0:122:0,0,122,0	0/0:6:0,0,6,0	./.:0:0,0,0,0	0/0:72:0,0,72,0	1/0:58:0,0,23,35	1/0:50:0,0,42,8	./.:0:0,0,0,0	0/0:106:0,0,106,0	0/0:132:0,0,131,1	0/0:139:0,0,138,1	0/0:184:0,0,183,1	0/0:77:0,0,77,0	0/0:165:0,0,165,0	0/0:277:0,0,276,1	0/0:37:0,0,37,0	0/0:82:0,0,82,0	0/0:38:0,0,37,1	1/0:36:0,0,21,15	0/0:58:0,0,58,0	0/0:48:0,0,48,0	0/0:79:0,0,79,0	0/0:134:0,0,133,1	1/1:46:0,0,0,46	0/0:93:1,0,91,1	0/0:64:0,0,64,0	0/0:104:0,0,104,0	0/0:77:0,0,77,0	0/0:9:0,0,9,0	./.:0:0,0,0,0
locus_10136	58	.	C	T	13	PASS	.	GT:DP:CATG	./.:0:0,0,0,0	./.:0:0,0,0,0	./.:0:0,0,0,0	./.:0:0,0,0,0	./.:0:0,0,0,0	./.:0:0,0,0,0	./.:0:0,0,0,0	./.:0:0,0,0,0	./.:0:0,0,0,0	./.:0:0,0,0,0	./.:0:0,0,0,0	./.:0:0,0,0,0	./.:0:0,0,0,0	./.:0:0,0,0,0	./.:0:0,0,0,0	./.:0:0,0,0,0	./.:0:0,0,0,0	./.:0:0,0,0,0	./.:0:0,0,0,0	./.:0:0,0,0,0	./.:0:0,0,0,0	./.:0:0,0,0,0	./.:0:0,0,0,0	./.:0:0,0,0,0	0/0:72:70,0,2,0	./.:0:0,0,0,0	./.:0:0,0,0,0	./.:0:0,0,0,0	./.:0:0,0,0,0	./.:0:0,0,0,0
locus_101648	2	.	C	T	13	PASS	.	GT:DP:CATG	1/0:31:22,0,9,0	0/0:16:16,0,0,0	0/0:10:10,0,0,0	./.:0:0,0,0,0	1/0:17:6,0,11,0	0/0:12:12,0,0,0	0/0:65:65,0,0,0	0/0:114:114,0,0,0	0/0:27:27,0,0,0	0/0:9:9,0,0,0	./.:0:0,0,0,0	./.:0:0,0,0,0	0/0:8:8,0,0,0	./.:0:0,0,0,0	./.:0:0,0,0,0	0/0:62:62,0,0,0	0/0:22:22,0,0,0	0/0:22:22,0,0,0	0/0:15:15,0,0,0	0/0:19:19,0,0,0	0/0:62:62,0,0,0	0/0:28:28,0,0,0	0/0:23:23,0,0,0	0/0:25:25,0,0,0	0/0:11:11,0,0,0	0/0:26:26,0,0,0	0/0:7:7,0,0,0	0/0:20:20,0,0,0	0/0:59:59,0,0,0	./.:0:0,0,0,0
locus_10190	143	.	T	C	13	PASS	.	GT:DP:CATG	0/0:70:1,0,69,0	0/0:21:0,0,21,0	0/0:35:0,0,35,0	./.:0:0,0,0,0	0/0:28:0,0,28,0	0/0:17:0,0,17,0	0/0:21:0,0,21,0	0/0:47:0,0,47,0	0/0:20:0,0,20,0	./.:0:0,0,0,0	./.:0:0,0,0,0	0/0:54:0,0,54,0	0/0:79:0,0,79,0	0/1:39:21,0,18,0	0/0:91:0,0,91,0	0/0:37:0,0,37,0	0/0:57:1,0,56,0	0/0:32:0,0,32,0	0/1:53:14,0,39,0	0/0:68:0,0,68,0	0/0:99:0,0,99,0	0/0:50:0,0,50,0	0/0:92:1,0,91,0	0/0:60:0,0,60,0	0/0:39:0,0,39,0	0/0:66:0,0,66,0	./.:0:0,0,0,0	0/1:122:62,0,60,0	0/0:87:1,0,86,0	0/0:49:0,0,49,0
locus_10289	53	.	T	G	13	PASS	.	GT:DP:CATG	0/0:22:0,0,22,0	1/1:6:0,0,0,6	1/1:21:0,0,1,20	0/0:17:0,0,17,0	1/0:56:0,0,30,26	./.:0:0,0,0,0	0/0:63:0,0,63,0	0/0:47:0,0,47,0	1/0:73:0,0,43,30	1/1:11:0,0,0,11	0/0:56:0,0,56,0	0/0:38:0,0,38,0	1/0:19:0,0,10,9	0/0:37:0,0,37,0	0/0:68:0,0,68,0	0/0:13:0,0,12,1	1/0:68:0,0,33,35	0/0:23:0,0,23,0	./.:0:0,0,0,0	0/0:27:0,0,27,0	0/0:99:0,0,99,0	0/0:71:0,0,71,0	0/0:93:0,0,93,0	0/0:59:0,0,59,0	0/0:41:0,0,41,0	1/0:85:0,0,59,26	./.:38:0,0,33,5	0/0:79:0,0,79,0	0/0:58:0,0,58,0	1/0:57:0,0,36,21
locus_103279	35	.	T	C	13	PASS	.	GT:DP:CATG	0/0:47:0,0,47,0	0/0:47:0,0,47,0	0/0:59:0,0,59,0	./.:0:0,0,0,0	./.:0:0,0,0,0	0/0:42:0,0,42,0	0/1:41:6,0,35,0	0/0:129:0,0,129,0	0/1:54:26,0,28,0	0/0:84:0,0,84,0	0/0:95:0,0,95,0	0/1:80:28,0,52,0	0/0:119:0,0,119,0	1/1:64:64,0,0,0	0/0:105:0,0,105,0	0/0:169:0,0,169,0	0/0:165:0,0,165,0	0/0:21:0,0,21,0	0/1:74:27,0,47,0	0/1:96:40,0,56,0	0/1:162:54,0,108,0	0/0:102:0,0,102,0	0/1:142:44,0,98,0	0/0:63:0,0,63,0	0/0:98:0,0,98,0	0/0:155:0,0,155,0	0/0:166:0,0,166,0	0/0:145:0,0,145,0	0/0:42:0,0,42,0	0/0:100:0,0,100,0
locus_103331	90	.	G	T	13	PASS	.	GT:DP:CATG	0/0:55:0,0,0,55	./.:0:0,0,0,0	0/0:54:0,0,0,54	0/0:23:0,0,0,23	0/0:38:0,0,0,38	0/0:14:0,0,0,14	0/0:21:0,0,0,21	0/0:47:0,0,0,47	1/1:34:0,0,34,0	0/0:27:0,0,0,27	./.:0:0,0,0,0	./.:0:0,0,0,0	1/1:43:0,0,41,2	0/0:35:0,0,0,35	0/0:68:0,0,0,68	0/0:44:0,0,0,44	0/0:31:0,0,0,31	0/0:32:0,0,0,32	0/0:26:0,0,0,26	0/0:23:0,0,0,23	0/0:23:0,0,0,23	0/0:18:0,0,0,18	0/0:47:0,0,0,47	0/0:13:0,0,0,13	0/0:38:0,0,0,38	0/0:52:0,0,0,52	0/0:30:0,0,0,30	0/0:25:0,0,0,25	./.:0:0,0,0,0	0/0:74:0,0,0,74
locus_103493	30	.	G	T	13	PASS	.	GT:DP:CATG	0/1:43:0,0,9,34	0/0:50:0,0,0,50	0/0:50:0,0,0,50	./.:0:0,0,0,0	0/0:67:0,0,0,67	0/0:18:0,0,0,18	0/0:11:0,0,0,11	./.:0:0,0,0,0	0/0:21:0,0,0,21	0/0:78:0,0,0,78	0/0:90:0,0,0,90	0/0:71:0,0,0,71	0/0:123:0,0,0,123	0/0:101:0,0,0,101	0/0:80:0,0,0,80	0/0:9:0,0,0,9	0/0:85:0,0,0,85	0/0:21:0,0,0,21	./.:0:0,0,0,0	0/0:23:0,0,0,23	0/0:81:0,0,0,81	0/1:54:0,0,23,31	0/0:90:0,0,0,90	0/0:50:0,0,0,50	0/0:39:0,0,0,39	0/0:119:0,0,0,119	0/0:54:0,0,0,54	0/0:72:0,0,0,72	0/1:22:0,0,8,14	0/0:29:0,0,0,29
locus_103552	23	.	C	T	13	PASS	.	GT:DP:CATG	0/0:21:21,0,0,0	0/0:44:44,0,0,0	0/0:94:94,0,0,0	0/0:7:7,0,0,0	0/0:128:128,0,0,0	0/0:47:47,0,0,0	./.:0:0,0,0,0	0/0:37:37,0,0,0	1/1:181:9,0,172,0	1/0:88:33,0,55,0	1/0:101:36,0,65,0	0/0:75:75,0,0,0	./.:0:0,0,0,0	1/1:37:0,0,37,0	0/0:67:67,0,0,0	0/0:15:15,0,0,0	0/0:69:69,0,0,0	0/0:71:69,0,2,0	1/0:30:18,0,12,0	0/0:34:34,0,0,0	0/0:57:57,0,0,0	0/0:72:72,0,0,0	0/0:72:72,0,0,0	0/0:88:88,0,0,0	0/0:111:111,0,0,0	0/0:56:56,0,0,0	0/0:17:17,0,0,0	0/0:51:51,0,0,0	./.:0:0,0,0,0	0/0:23:23,0,0,0
locus_103762	169	.	G	T	13	PASS	.	GT:DP:CATG	./.:0:0,0,0,0	0/0:70:0,0,0,70	0/0:54:0,0,1,53	./.:0:0,0,0,0	1/1:160:0,0,159,1	0/1:66:0,0,34,32	0/0:12:0,0,0,12	./.:0:0,0,0,0	0/0:79:0,0,0,79	0/0:34:0,0,0,34	0/0:163:0,0,0,163	0/0:121:0,0,0,121	0/0:115:0,0,0,115	0/0:155:0,0,1,154	0/0:215:0,0,0,215	./.:0:0,0,0,0	0/0:78:0,0,0,78	0/0:15:0,0,0,15	0/0:21:0,0,0,21	0/0:7:0,0,0,7	0/0:62:0,0,0,62	0/0:37:0,0,0,37	0/0:68:0,0,0,68	0/0:57:0,0,0,57	0/0:36:0,0,0,36	0/0:101:0,0,0,101	0/0:60:0,0,0,60	0/0:32:0,0,0,32	./.:0:0,0,0,0	./.:0:0,0,0,0
locus_103876	22	.	A	G	13	PASS	.	GT:DP:CATG	./.:0:0,0,0,0	0/0:6:0,6,0,0	./.:0:0,0,0,0	./.:0:0,0,0,0	0/0:7:0,7,0,0	./.:0:0,0,0,0	0/0:25:0,25,0,0	0/0:7:0,7,0,0	0/0:11:0,11,0,0	0/0:12:0,12,0,0	./.:0:0,0,0,0	0/0:11:0,11,0,0	0/0:11:0,11,0,0	./.:0:0,0,0,0	./.:0:0,0,0,0	0/0:36:0,36,0,0	0/0:61:0,61,0,0	./.:0:0,0,0,0	0/0:31:0,31,0,0	0/0:22:0,22,0,0	0/0:79:0,79,0,0	0/0:6:0,6,0,0	0/0:16:0,16,0,0	1/0:9:0,6,0,3	1/0:11:0,8,0,3	0/0:15:0,15,0,0	0/0:65:0,65,0,0	0/0:103:0,103,0,0	0/0:58:0,58,0,0	./.:0:0,0,0,0
locus_103999	27	.	C	T	13	PASS	.	GT:DP:CATG	./.:0:0,0,0,0	0/0:34:34,0,0,0	0/0:49:49,0,0,0	./.:0:0,0,0,0	1/1:24:1,0,23,0	1/1:23:0,0,23,0	./.:0:0,0,0,0	0/0:36:36,0,0,0	./.:0:0,0,0,0	0/0:24:24,0,0,0	0/0:46:46,0,0,0	./.:0:0,0,0,0	1/0:65:30,0,35,0	1/0:75:47,0,28,0	0/0:53:53,0,0,0	1/0:14:10,0,4,0	1/1:35:0,0,35,0	1/1:17:0,0,17,0	1/1:11:0,0,11,0	0/0:26:26,0,0,0	1/1:42:0,0,42,0	1/0:37:17,0,20,0	0/0:29:29,0,0,0	0/0:68:68,0,0,0	0/0:56:56,0,0,0	1/0:89:32,0,57,0	0/0:34:34,0,0,0	0/0:39:39,0,0,0	./.:0:0,0,0,0	0/0:22:22,0,0,0
locus_104649	52	.	C	G	13	PASS	.	GT:DP:CATG	./.:0:0,0,0,0	./.:0:0,0,0,0	1/0:8:5,0,0,3	1/1:15:1,0,0,14	./.:0:0,0,0,0	0/0:6:6,0,0,0	./.:0:0,0,0,0	0/0:32:32,0,0,0	./.:0:0,0,0,0	1/1:10:0,0,0,10	0/0:30:30,0,0,0	0/0:12:12,0,0,0	./.:0:0,0,0,0	./.:0:0,0,0,0	0/0:36:36,0,0,0	./.:0:0,0,0,0	0/0:89:89,0,0,0	0/0:24:24,0,0,0	0/0:25:25,0,0,0	0/0:27:27,0,0,0	0/0:101:101,0,0,0	0/0:47:47,0,0,0	0/0:17:17,0,0,0	0/0:8:8,0,0,0	0/0:18:18,0,0,0	0/0:39:37,0,0,2	0/0:97:97,0,0,0	0/0:21:21,0,0,0	0/0:8:8,0,0,0	0/0:42:42,0,0,0
locus_104684	20	.	T	C	13	PASS	.	GT:DP:CATG	0/0:20:0,0,20,0	./.:0:0,0,0,0	0/0:168:0,0,168,0	0/0:13:0,0,13,0	0/0:176:0,0,176,0	0/0:97:0,0,97,0	0/0:149:0,0,148,1	1/1:154:147,0,7,0	0/0:232:4,0,228,0	0/0:166:0,0,166,0	0/0:269:0,0,269,0	0/0:136:0,0,136,0	0/0:289:0,0,289,0	0/0:262:0,0,262,0	0/0:373:0,0,373,0	0/0:247:0,0,247,0	0/0:243:0,0,243,0	0/0:139:0,0,139,0	./.:0:0,0,0,0	0/0:221:0,0,221,0	0/0:305:0,0,305,0	0/0:149:0,0,149,0	0/0:332:0,0,332,0	0/0:283:0,0,283,0	0/0:200:0,0,200,0	0/0:378:0,0,378,0	0/0:259:0,0,259,0	0/0:256:0,0,256,0	0/0:105:0,0,104,1	0/0:231:0,0,231,0
locus_10537	43	.	C	T	13	PASS	.	GT:DP:CATG	0/0:104:104,0,0,0	0/0:105:105,0,0,0	0/0:118:118,0,0,0	./.:0:0,0,0,0	0/0:132:132,0,0,0	0/0:15:15,0,0,0	0/0:23:23,0,0,0	1/1:132:14,0,118,0	0/0:66:66,0,0,0	0/0:106:105,0,1,0	0/0:59:59,0,0,0	0/0:96:96,0,0,0	0/0:158:158,0,0,0	0/0:79:79,0,0,0	0/0:132:132,0,0,0	0/0:25:25,0,0,0	1/0:143:76,0,67,0	0/0:41:41,0,0,0	0/0:83:83,0,0,0	1/1:83:0,0,83,0	./.:0:0,0,0,0	0/0:61:61,0,0,0	0/0:97:97,0,0,0	0/0:110:110,0,0,0	0/0:62:61,0,1,0	0/0:71:71,0,0,0	0/0:89:89,0,0,0	0/0:59:59,0,0,0	0/0:29:29,0,0,0	./.:0:0,0,0,0
locus_10549	45	.	C	A	13	PASS	.	GT:DP:CATG	0/0:105:105,0,0,0	0/0:138:138,0,0,0	0/0:160:160,0,0,0	0/0:13:13,0,0,0	0/0:224:223,0,1,0	0/0:80:80,0,0,0	0/0:91:91,0,0,0	0/0:115:115,0,0,0	0/0:217:217,0,0,0	0/0:178:178,0,0,0	0/0:243:243,0,0,0	0/0:248:248,0,0,0	0/0:179:179,0,0,0	0/0:229:229,0,0,0	0/0:357:357,0,0,0	0/0:239:239,0,0,0	0/0:285:285,0,0,0	./.:0:0,0,0,0	0/0:69:69,0,0,0	0/0:137:137,0,0,0	0/0:329:329,0,0,0	0/0:222:222,0,0,0	0/0:331:331,0,0,0	0/0:318:318,0,0,0	0/0:255:255,0,0,0	0/0:363:363,0,0,0	0/0:191:191,0,0,0	0/0:244:244,0,0,0	0/0:78:77,1,0,0	0/0:150:150,0,0,0
locus_105867	42	.	T	G	13	PASS	.	GT:DP:CATG	1/1:49:0,0,1,48	1/0:82:0,0,42,40	0/0:29:0,0,29,0	./.:0:0,0,0,0	0/0:27:0,0,27,0	0/0:51:0,0,51,0	0/0:48:0,0,48,0	0/0:47:0,0,47,0	0/0:59:0,0,59,0	0/0:170:0,0,170,0	0/0:75:0,0,75,0	0/0:136:0,0,136,0	0/0:93:0,0,93,0	0/0:85:0,0,85,0	0/0:71:0,0,71,0	0/0:105:0,0,105,0	0/0:91:0,0,91,0	0/0:74:0,0,74,0	0/0:88:0,0,88,0	0/0:96:0,0,96,0	0/0:312:0,0,312,0	1/0:113:0,0,66,47	0/0:199:0,0,199,0	0/0:138:0,0,138,0	0/0:123:0,0,123,0	0/0:142:0,0,142,0	0/0:230:0,0,230,0	0/0:105:0,0,105,0	0/0:105:0,0,105,0	./.:0:0,0,0,0
locus_106002	5	.	A	T	13	PASS	.	GT:DP:CATG	0/0:37:0,37,0,0	0/0:33:0,33,0,0	0/0:30:0,30,0,0	./.:0:0,0,0,0	0/0:57:0,57,0,0	0/0:14:0,14,0,0	0/0:120:0,120,0,0	0/0:75:0,75,0,0	0/0:24:0,24,0,0	0/0:34:0,34,0,0	0/0:118:0,118,0,0	0/0:22:0,22,0,0	0/0:70:0,70,0,0	0/0:41:0,41,0,0	0/0:29:0,29,0,0	0/0:8:0,8,0,0	0/0:109:0,109,0,0	0/0:22:0,22,0,0	./.:0:0,0,0,0	./.:0:0,0,0,0	0/0:216:0,216,0,0	0/0:71:0,71,0,0	0/0:66:0,66,0,0	0/0:111:0,111,0,0	0/0:104:0,104,0,0	0/0:55:0,55,0,0	0/0:99:0,98,0,1	./.:0:0,0,0,0	0/0:150:1,148,0,1	1/1:7:0,0,7,0
locus_10605	5	.	C	T	13	PASS	.	GT:DP:CATG	./.:0:0,0,0,0	0/0:40:40,0,0,0	1/0:27:13,0,14,0	./.:0:0,0,0,0	0/0:38:38,0,0,0	1/0:14:4,0,10,0	1/1:7:0,0,7,0	./.:0:0,0,0,0	1/0:40:22,0,18,0	0/0:17:16,0,1,0	0/0:30:30,0,0,0	0/0:36:36,0,0,0	0/0:17:17,0,0,0	0/0:35:35,0,0,0	0/0:27:27,0,0,0	0/0:6:6,0,0,0	1/1:20:0,0,20,0	1/0:27:17,0,10,0	1/0:8:6,0,2,0	1/0:26:13,0,13,0	0/0:55:55,0,0,0	1/0:40:18,0,22,0	1/0:38:18,0,20,0	1/1:16:0,0,16,0	0/0:16:16,0,0,0	1/0:48:31,0,17,0	0/0:16:16,0,0,0	1/0:21:10,0,11,0	0/0:18:18,0,0,0	./.:0:0,0,0,0
locus_106468	68	.	A	G	13	PASS	.	GT:DP:CATG	0/0:8:0,8,0,0	0/0:13:0,13,0,0	0/0:38:0,38,0,0	./.:0:0,0,0,0	0/0:19:0,19,0,0	0/0:18:0,18,0,0	./.:0:0,0,0,0	0/0:30:0,30,0,0	0/0:19:0,19,0,0	1/1:31:0,0,0,31	1/1:35:0,0,0,35	1/1:29:0,0,0,29	1/1:40:0,0,0,40	0/0:22:0,22,0,0	0/0:29:0,29,0,0	0/0:42:0,42,0,0	1/1:42:0,0,0,42	0/0:21:0,20,0,1	1/1:16:0,0,0,16	0/0:17:0,17,0,0	1/1:51:0,0,0,51	0/0:36:0,36,0,0	0/0:44:0,44,0,0	0/0:71:0,70,0,1	1/1:77:0,0,0,77	1/1:76:0,1,0,75	1/1:97:0,4,0,93	0/0:51:0,51,0,0	1/0:30:0,21,0,9	1/1:11:0,1,0,10
locus_106585	76	.	C	T	13	PASS	.	GT:DP:CATG	0/0:92:92,0,0,0	./.:0:0,0,0,0	0/0:12:12,0,0,0	./.:0:0,0,0,0	0/0:10:10,0,0,0	1/1:6:0,0,6,0	./.:0:0,0,0,0	0/0:8:8,0,0,0	./.:0:0,0,0,0	0/0:27:27,0,0,0	0/0:38:38,0,0,0	0/0:20:20,0,0,0	0/0:13:13,0,0,0	./.:0:0,0,0,0	0/0:18:18,0,0,0	0/0:14:14,0,0,0	0/0:100:100,0,0,0	0/0:34:34,0,0,0	0/0:30:30,0,0,0	./.:0:0,0,0,0	0/0:65:65,0,0,0	0/0:50:50,0,0,0	./.:0:0,0,0,0	0/0:24:24,0,0,0	./.:0:0,0,0,0	0/0:25:25,0,0,0	0/0:139:139,0,0,0	0/0:65:65,0,0,0	1/1:38:0,0,38,0	0/0:62:62,0,0,0
locus_106904	30	.	G	A	13	PASS	.	GT:DP:CATG	./.:0:0,0,0,0	0/0:118:0,0,0,118	0/0:74:0,0,0,74	./.:0:0,0,0,0	0/0:124:0,0,0,124	0/0:31:0,0,0,31	./.:0:0,0,0,0	0/0:18:0,0,0,18	0/0:134:0,0,0,134	0/0:86:0,0,1,85	0/0:73:0,0,0,73	0/0:90:0,0,0,90	0/0:88:0,0,0,88	0/0:31:0,0,0,31	0/0:90:0,0,0,90	0/0:11:0,0,0,11	0/0:45:0,0,0,45	1/1:7:0,7,0,0	0/0:23:0,0,0,23	0/0:18:0,0,0,18	0/0:50:0,0,0,50	0/0:48:0,0,0,48	0/0:86:0,0,0,86	0/0:37:0,0,0,37	0/0:53:0,0,0,53	0/0:145:0,0,0,145	0/1:69:0,25,0,44	0/0:56:0,0,0,56	0/0:30:0,0,0,30	./.:0:0,0,0,0
locus_107171	59	.	C	G	13	PASS	.	GT:DP:CATG	1/1:79:6,0,0,73	0/0:44:44,0,0,0	./.:0:0,0,0,0	0/0:35:35,0,0,0	0/0:42:42,0,0,0	1/0:31:9,0,0,22	0/0:67:67,0,0,0	0/0:61:61,0,0,0	0/0:46:46,0,0,0	0/0:64:64,0,0,0	0/0:104:104,0,0,0	0/0:78:78,0,0,0	0/0:94:94,0,0,0	0/0:73:73,0,0,0	0/0:136:136,0,0,0	0/0:64:64,0,0,0	./.:0:0,0,0,0	0/0:50:50,0,0,0	1/0:79:48,0,0,31	./.:0:0,0,0,0	0/0:161:161,0,0,0	0/0:101:101,0,0,0	1/0:128:67,0,0,61	0/0:107:107,0,0,0	0/0:114:114,0,0,0	0/0:88:88,0,0,0	./.:0:0,0,0,0	0/0:147:147,0,0,0	0/0:80:80,0,0,0	0/0:103:103,0,0,0
locus_107741	2	.	G	C	13	PASS	.	GT:DP:CATG	1/1:48:48,0,0,0	0/0:82:0,1,0,81	0/0:85:0,0,0,85	./.:0:0,0,0,0	0/0:132:1,0,0,131	1/1:43:43,0,0,0	1/1:23:23,0,0,0	0/0:11:0,0,0,11	1/1:132:130,0,0,2	0/0:59:0,0,0,59	0/0:10:0,0,0,10	./.:0:0,0,0,0	1/1:87:87,0,0,0	1/1:91:90,0,0,1	1/1:168:168,0,0,0	0/0:32:0,0,0,32	1/1:70:70,0,0,0	1/1:52:51,0,0,1	0/1:36:13,0,0,23	./.:0:0,0,0,0	1/1:145:145,0,0,0	0/1:85:49,0,0,36	0/0:99:0,0,0,99	0/0:72:0,0,0,72	0/0:58:4,0,0,54	0/0:95:0,0,0,95	./.:0:0,0,0,0	./.:0:0,0,0,0	1/1:21:21,0,0,0	0/0:12:0,0,0,12
locus_107804	41	.	G	T	13	PASS	.	GT:DP:CATG	0/0:47:0,0,0,47	0/1:110:0,0,41,69	0/0:80:0,0,0,80	0/0:17:0,0,0,17	0/0:52:0,0,0,52	0/0:14:0,0,0,14	1/1:27:0,0,27,0	0/0:18:0,0,0,18	0/0:82:0,0,0,82	0/0:79:0,0,0,79	0/0:97:0,0,0,97	0/0:79:0,0,0,79	0/0:81:0,0,0,81	0/0:72:0,0,0,72	0/0:88:0,0,0,88	0/0:21:0,0,0,21	0/0:91:0,0,0,91	0/0:41:0,0,0,41	0/0:51:0,0,0,51	0/0:67:0,0,0,67	0/0:148:0,0,0,148	0/0:85:0,0,0,85	0/1:101:0,0,46,55	0/0:32:0,0,0,32	0/0:96:0,0,0,96	./.:0:0,0,0,0	0/0:105:0,0,1,104	0/0:22:0,0,0,22	0/0:27:0,0,0,27	./.:0:0,0,0,0
locus_107976	127	.	G	A	13	PASS	.	GT:DP:CATG	./.:0:0,0,0,0	1/1:46:1,45,0,0	0/0:49:0,0,0,49	0/0:22:0,1,0,21	0/0:66:0,0,0,66	0/1:45:1,20,0,24	1/1:19:0,19,0,0	1/1:76:0,75,0,1	0/1:151:0,83,0,68	0/0:45:0,0,0,45	0/0:75:0,0,0,75	./.:0:0,0,0,0	0/0:107:0,0,0,107	1/1:170:0,170,0,0	./.:0:0,0,0,0	0/1:134:0,38,0,96	0/0:73:0,1,0,72	0/0:57:0,0,0,57	./.:0:0,0,0,0	0/0:89:0,0,0,89	0/0:213:0,0,0,213	1/1:41:0,39,0,2	0/0:109:0,0,0,109	0/1:158:0,85,0,73	0/0:114:0,0,0,114	0/1:171:0,88,0,83	0/1:118:0,87,0,31	0/0:62:0,0,0,62	0/0:62:0,0,0,62	0/0:13:0,0,0,13
locus_108053	7	.	A	G	13	PASS	.	GT:DP:CATG	0/0:23:0,23,0,0	0/0:15:0,15,0,0	1/0:29:0,5,0,24	./.:0:0,0,0,0	0/0:18:0,18,0,0	1/1:10:0,1,0,9	0/0:7:0,7,0,0	1/0:12:0,7,0,5	0/0:18:0,18,0,0	0/0:28:0,28,0,0	0/0:26:0,26,0,0	0/0:29:0,29,0,0	0/0:32:0,32,0,0	0/0:25:0,25,0,0	0/0:59:0,59,0,0	0/0:13:0,13,0,0	0/0:52:0,52,0,0	0/0:19:0,19,0,0	0/0:20:0,20,0,0	0/0:28:0,28,0,0	0/0:53:0,53,0,0	0/0:25:0,25,0,0	0/0:44:0,44,0,0	0/0:35:0,35,0,0	0/0:33:0,33,0,0	0/0:33:0,33,0,0	./.:0:0,0,0,0	1/0:32:0,12,0,20	1/1:30:0,0,0,30	1/0:50:0,22,0,28
locus_108144	25	.	G	A	13	PASS	.	GT:DP:CATG	0/0:23:0,0,0,23	0/0:121:0,0,0,121	0/0:50:0,0,0,50	0/0:15:0,0,0,15	0/0:179:0,0,0,179	0/0:57:0,0,0,57	0/1:27:0,12,0,15	0/0:86:0,0,0,86	0/0:119:0,0,0,119	0/0:68:0,0,0,68	0/0:198:0,0,0,198	0/1:87:0,49,0,38	0/0:121:0,1,0,120	0/0:53:0,0,0,53	0/0:300:0,0,0,300	0/0:80:0,0,0,80	0/0:245:0,0,0,245	0/0:93:0,0,0,93	0/0:59:0,0,0,59	1/1:68:0,66,0,2	0/0:100:0,0,1,99	0/0:164:0,0,0,164	0/0:131:0,0,0,131	./.:0:0,0,0,0	0/0:169:0,0,0,169	0/0:112:0,0,0,112	0/0:144:0,0,0,144	1/1:96:0,96,0,0	0/0:121:0,0,0,121	./.:0:0,0,0,0
locus_108382	37	.	T	C	13	PASS	.	GT:DP:CATG	0/0:6:0,0,6,0	0/0:12:0,0,12,0	1/1:11:11,0,0,0	0/1:35:10,0,25,0	0/0:14:0,0,14,0	0/1:13:4,0,9,0	./.:8:1,0,7,0	0/0:47:0,0,47,0	./.:0:0,0,0,0	0/0:8:0,0,8,0	0/0:30:1,0,29,0	0/0:33:0,0,33,0	0/0:45:0,0,45,0	0/0:6:0,0,6,0	0/1:38:11,0,27,0	./.:19:3,0,16,0	./.:0:0,0,0,0	0/0:9:0,0,9,0	./.:0:0,0,0,0	0/0:12:0,0,12,0	./.:0:0,0,0,0	0/0:25:0,0,25,0	0/0:19:0,0,19,0	0/1:50:25,0,25,0	0/1:24:6,0,18,0	0/0:28:0,0,28,0	0/0:70:0,0,70,0	0/0:75:0,0,75,0	1/1:25:25,0,0,0	0/0:23:0,0,23,0
locus_108485	28	.	G	A	13	PASS	.	GT:DP:CATG	0/0:52:0,0,0,52	0/0:33:0,0,0,33	0/0:40:0,0,0,40	./.:0:0,0,0,0	0/0:37:0,0,0,37	0/0:30:0,0,0,30	./.:0:0,0,0,0	0/0:53:0,0,0,53	0/0:56:0,0,0,56	0/0:37:0,0,0,37	0/0:100:0,0,0,100	0/0:85:0,0,0,85	0/0:79:0,0,0,79	0/0:49:0,0,0,49	0/0:83:0,0,0,83	0/0:47:0,0,0,47	0/0:151:0,0,0,151	0/0:76:0,0,0,76	0/0:90:0,0,0,90	0/0:116:0,0,0,116	0/0:178:0,0,0,178	0/0:104:0,0,0,104	0/0:103:0,0,0,103	0/0:88:0,0,0,88	0/0:59:0,0,0,59	0/0:139:0,0,0,139	0/0:189:0,0,0,189	0/0:208:0,0,0,208	0/0:96:0,0,0,96	./.:0:0,0,0,0
locus_108558	21	.	T	C	13	PASS	.	GT:DP:CATG	0/1:46:27,0,19,0	0/0:28:0,0,28,0	0/0:15:0,0,15,0	0/0:17:0,0,17,0	./.:0:0,0,0,0	0/0:7:0,0,7,0	./.:0:0,0,0,0	0/0:17:0,0,17,0	0/0:20:0,0,20,0	0/0:21:0,0,21,0	0/0:31:0,0,31,0	0/0:20:0,0,20,0	0/0:17:0,0,17,0	0/0:11:0,0,11,0	0/0:28:0,0,28,0	0/0:39:0,0,39,0	0/0:39:0,0,39,0	0/1:65:46,0,19,0	0/0:22:0,0,22,0	0/0:18:0,0,18,0	0/0:70:1,0,69,0	0/0:61:0,0,61,0	0/0:50:0,0,49,1	0/1:16:7,0,9,0	0/0:13:0,0,13,0	0/0:42:0,0,42,0	0/0:39:0,0,39,0	0/0:32:2,0,30,0	0/0:69:0,0,69,0	0/0:77:0,0,77,0
locus_108985	136	.	G	T	13	PASS	.	GT:DP:CATG	./.:0:0,0,0,0	./.:0:0,0,0,0	./.:0:0,0,0,0	./.:0:0,0,0,0	./.:0:0,0,0,0	./.:0:0,0,0,0	./.:0:0,0,0,0	./.:0:0,0,0,0	./.:0:0,0,0,0	./.:0:0,0,0,0	1/1:163:0,0,163,0	./.:0:0,0,0,0	./.:0:0,0,0,0	./.:0:0,0,0,0	./.:0:0,0,0,0	./.:0:0,0,0,0	./.:0:0,0,0,0	./.:0:0,0,0,0	./.:0:0,0,0,0	./.:0:0,0,0,0	./.:0:0,0,0,0	./.:0:0,0,0,0	./.:0:0,0,0,0	./.:0:0,0,0,0	./.:0:0,0,0,0	./.:0:0,0,0,0	./.:0:0,0,0,0	./.:0:0,0,0,0	./.:0:0,0,0,0	./.:0:0,0,0,0
locus_109091	17	.	A	C	13	PASS	.	GT:DP:CATG	./.:0:0,0,0,0	./.:0:0,0,0,0	./.:0:0,0,0,0	./.:0:0,0,0,0	./.:12:2,10,0,0	0/0:14:0,14,0,0	./.:0:0,0,0,0	0/0:60:0,60,0,0	0/0:13:0,13,0,0	0/0:29:0,29,0,0	./.:0:0,0,0,0	./.:0:0,0,0,0	./.:0:0,0,0,0	1/0:13:7,6,0,0	0/0:18:0,18,0,0	1/1:9:9,0,0,0	./.:63:8,55,0,0	0/0:28:0,28,0,0	0/0:24:0,24,0,0	0/0:44:0,44,0,0	0/0:103:0,103,0,0	0/0:53:0,53,0,0	1/0:35:7,28,0,0	0/0:49:0,49,0,0	0/0:32:3,29,0,0	0/0:49:0,49,0,0	0/0:138:0,138,0,0	0/0:68:0,68,0,0	0/0:29:0,29,0,0	0/0:71:0,71,0,0
locus_1092	16	.	G	A	13	PASS	.	GT:DP:CATG	0/0:33:0,0,0,33	0/0:119:0,0,1,118	0/0:110:0,0,1,109	0/1:42:0,19,0,23	0/0:107:0,1,0,106	0/0:27:0,0,0,27	0/0:8:0,0,0,8	0/0:28:0,0,0,28	0/0:138:0,1,0,137	./.:0:0,0,0,0	0/0:41:0,0,0,41	./.:0:0,0,0,0	0/0:117:0,0,0,117	0/0:43:0,0,0,43	1/1:199:0,199,0,0	0/0:30:0,0,1,29	0/0:72:0,0,0,72	0/0:51:0,0,0,51	0/0:66:1,0,0,65	0/0:52:0,0,0,52	./.:0:0,0,0,0	0/0:78:0,0,0,78	0/0:104:0,1,0,103	0/1:124:0,68,0,56	0/0:92:0,0,0,92	0/0:139:1,0,0,138	0/0:100:0,3,0,97	0/1:109:0,65,0,44	0/0:58:0,0,0,58	./.:28:0,4,0,24
locus_109439	43	.	A	G	13	PASS	.	GT:DP:CATG	0/0:26:0,26,0,0	0/0:42:1,41,0,0	0/0:78:0,78,0,0	./.:0:0,0,0,0	./.:0:0,0,0,0	0/0:58:0,58,0,0	0/0:65:0,65,0,0	0/0:164:0,164,0,0	./.:0:0,0,0,0	0/0:69:0,69,0,0	0/0:72:0,72,0,0	0/0:70:0,70,0,0	0/0:63:0,63,0,0	0/0:95:0,95,0,0	./.:0:0,0,0,0	0/0:119:0,119,0,0	./.:0:0,0,0,0	0/0:28:0,28,0,0	0/0:88:0,88,0,0	0/0:127:1,126,0,0	0/0:101:0,101,0,0	1/0:126:0,71,0,55	0/0:105:0,105,0,0	0/0:92:0,92,0,0	0/0:50:0,50,0,0	./.:0:0,0,0,0	0/0:79:0,79,0,0	0/0:57:0,57,0,0	0/0:76:0,76,0,0	0/0:59:0,59,0,0
locus_10967	12	.	G	C	13	PASS	.	GT:DP:CATG	0/1:40:29,0,0,11	0/1:122:69,0,0,53	0/0:91:0,0,0,91	./.:0:0,0,0,0	0/0:108:0,0,0,108	0/0:54:0,0,0,54	0/0:16:0,0,0,16	0/0:102:0,0,0,102	0/1:97:53,0,0,44	0/0:122:0,0,1,121	0/0:161:0,0,0,161	0/0:130:0,0,0,130	0/0:133:0,0,0,133	./.:0:0,0,0,0	0/0:270:0,1,0,269	0/1:124:73,0,1,50	0/0:143:0,0,0,143	0/0:58:1,0,0,57	0/0:53:0,0,0,53	0/0:75:0,0,0,75	0/0:164:0,0,0,164	0/1:103:49,0,0,54	0/0:162:0,0,1,161	0/0:126:0,0,0,126	0/0:110:0,0,0,110	0/0:136:0,0,0,136	0/0:127:0,0,0,127	0/0:132:0,0,0,132	1/1:152:152,0,0,0	0/0:144:0,0,0,144
locus_110253	14	.	C	A	13	PASS	.	GT:DP:CATG	0/1:118:62,56,0,0	./.:0:0,0,0,0	1/1:52:0,52,0,0	./.:0:0,0,0,0	./.:0:0,0,0,0	./.:0:0,0,0,0	1/1:75:0,75,0,0	1/1:137:1,136,0,0	0/0:32:31,1,0,0	1/1:72:0,72,0,0	1/1:82:0,82,0,0	0/0:163:162,0,0,1	0/0:88:87,1,0,0	0/0:131:130,1,0,0	1/1:291:2,288,0,1	1/1:115:1,114,0,0	./.:0:0,0,0,0	1/1:150:0,149,0,1	./.:6:1,5,0,0	1/1:89:0,89,0,0	1/1:184:0,184,0,0	0/1:133:60,73,0,0	0/1:195:90,104,0,1	0/0:96:96,0,0,0	0/0:124:124,0,0,0	1/1:85:3,81,1,0	1/1:123:2,121,0,0	0/0:205:205,0,0,0	0/0:183:183,0,0,0	0/0:95:95,0,0,0
locus_110580	29	.	G	T	13	PASS	.	GT:DP:CATG	0/0:26:0,0,0,26	./.:0:0,0,0,0	0/0:10:0,0,0,10	./.:0:0,0,0,0	0/0:8:0,0,0,8	0/0:7:0,0,0,7	0/0:27:0,0,0,27	./.:0:0,0,0,0	0/0:10:0,0,0,10	0/0:16:0,0,0,16	0/0:23:0,0,0,23	0/0:15:0,0,0,15	./.:0:0,0,0,0	0/0:8:0,0,0,8	0/0:20:0,0,0,20	./.:0:0,0,0,0	./.:0:0,0,0,0	./.:0:0,0,0,0	0/0:24:0,0,0,24	0/0:55:0,0,0,55	0/0:81:0,0,0,81	0/0:72:0,0,0,72	0/0:40:0,0,0,40	0/0:41:0,0,0,41	0/0:32:0,0,0,32	./.:0:0,0,0,0	0/0:31:0,0,0,31	./.:0:0,0,0,0	0/0:14:0,0,0,14	0/0:21:0,0,0,21
locus_110592	77	.	G	C	13	PASS	.	GT:DP:CATG	0/0:44:0,0,0,44	./.:0:0,0,0,0	0/0:61:0,0,0,61	1/1:99:99,0,0,0	0/0:33:0,0,0,33	0/0:31:0,0,0,31	./.:0:0,0,0,0	./.:0:0,0,0,0	0/0:131:0,0,0,131	0/0:81:1,0,0,80	0/0:87:0,0,0,87	1/1:61:61,0,0,0	0/0:36:0,0,0,36	0/0:46:0,0,0,46	0/0:60:0,0,0,60	0/0:53:0,0,0,53	0/1:170:106,0,0,64	0/1:65:46,0,0,19	0/0:44:1,0,0,43	0/1:147:83,0,0,64	1/1:202:201,0,0,1	0/0:113:1,0,0,112	0/0:159:0,0,0,159	0/0:116:0,0,0,116	0/0:93:2,0,0,91	0/0:172:0,0,0,172	1/1:152:152,0,0,0	1/1:88:88,0,0,0	1/1:111:111,0,0,0	0/0:73:0,0,0,73
locus_111076	114	.	A	G	13	PASS	.	GT:DP:CATG	0/0:53:0,53,0,0	0/0:21:0,21,0,0	0/0:23:0,23,0,0	./.:0:0,0,0,0	0/0:19:0,19,0,0	0/0:13:0,13,0,0	./.:0:0,0,0,0	0/0:51:0,51,0,0	0/0:27:0,27,0,0	0/0:45:0,45,0,0	0/0:53:0,53,0,0	0/0:77:0,77,0,0	0/0:40:0,40,0,0	0/0:29:0,29,0,0	0/0:29:0,29,0,0	0/0:83:0,83,0,0	0/0:113:0,113,0,0	0/0:43:0,43,0,0	0/0:43:0,43,0,0	0/0:72:0,72,0,0	0/0:116:0,116,0,0	0/0:47:0,47,0,0	0/0:46:0,46,0,0	0/0:39:0,39,0,0	0/0:79:0,79,0,0	./.:0:0,0,0,0	0/0:108:0,108,0,0	0/0:156:0,156,0,0	0/0:84:0,84,0,0	0/0:39:0,39,0,0
locus_111164	103	.	G	A	13	PASS	.	GT:DP:CATG	0/0:60:0,0,0,60	0/0:23:0,0,0,23	0/0:29:0,0,0,29	0/0:12:0,0,0,12	0/0:55:0,0,0,55	0/1:31:0,20,0,11	0/0:42:0,0,0,42	0/0:15:0,0,0,15	0/0:39:0,0,0,39	./.:0:0,0,0,0	0/0:41:0,0,0,41	0/0:41:0,0,0,41	0/0:73:0,0,0,73	./.:0:0,0,0,0	0/0:88:0,0,0,88	./.:0:0,0,0,0	0/0:99:0,0,0,99	0/1:32:0,20,0,12	0/0:36:0,0,0,36	./.:0:0,0,0,0	./.:0:0,0,0,0	0/0:66:0,0,0,66	0/0:91:0,0,0,91	0/0:52:0,0,0,52	0/0:75:0,0,0,75	0/0:104:0,0,0,104	0/0:81:0,0,0,81	0/0:76:0,0,0,76	0/0:37:0,0,0,37	0/0:73:0,0,0,73
locus_111277	88	.	C	T	13	PASS	.	GT:DP:CATG	0/0:7:7,0,0,0	0/0:13:13,0,0,0	0/0:15:15,0,0,0	./.:0:0,0,0,0	0/0:23:23,0,0,0	./.:6:5,0,1,0	./.:0:0,0,0,0	./.:0:0,0,0,0	0/0:26:26,0,0,0	1/1:11:1,0,10,0	0/0:27:27,0,0,0	0/0:18:18,0,0,0	0/0:16:16,0,0,0	0/0:13:13,0,0,0	0/0:19:19,0,0,0	0/0:23:23,0,0,0	0/0:11:11,0,0,0	1/0:9:3,0,6,0	0/0:11:11,0,0,0	0/0:37:37,0,0,0	0/0:18:18,0,0,0	0/0:15:15,0,0,0	0/0:56:56,0,0,0	./.:0:0,0,0,0	0/0:48:48,0,0,0	0/0:23:23,0,0,0	0/0:38:38,0,0,0	0/0:41:41,0,0,0	0/0:16:16,0,0,0	./.:0:0,0,0,0
locus_111281	7	.	A	G	13	PASS	.	GT:DP:CATG	0/0:18:0,18,0,0	0/0:21:0,21,0,0	1/0:14:0,11,0,3	0/0:14:0,14,0,0	0/0:16:0,16,0,0	0/0:8:0,8,0,0	./.:0:0,0,0,0	./.:0:0,0,0,0	1/0:6:0,2,0,4	0/0:14:0,14,0,0	0/0:38:0,38,0,0	./.:0:0,0,0,0	0/0:26:0,26,0,0	./.:0:0,0,0,0	0/0:31:0,31,0,0	0/0:29:0,29,0,0	0/0:82:0,82,0,0	1/0:18:0,6,0,12	0/0:44:0,44,0,0	0/0:67:0,67,0,0	0/0:124:0,124,0,0	1/0:57:0,17,0,40	0/0:50:0,50,0,0	0/0:21:0,21,0,0	./.:0:0,0,0,0	0/0:51:0,51,0,0	0/0:132:0,132,0,0	0/0:83:0,83,0,0	0/0:25:0,25,0,0	0/0:14:0,14,0,0
locus_111335	89	.	C	T	13	PASS	.	GT:DP:CATG	0/0:18:18,0,0,0	./.:0:0,0,0,0	./.:0:0,0,0,0	./.:0:0,0,0,0	./.:0:0,0,0,0	./.:0:0,0,0,0	1/1:48:0,0,48,0	0/0:24:24,0,0,0	1/0:8:3,0,5,0	./.:0:0,0,0,0	0/0:7:7,0,0,0	1/0:23:15,0,8,0	0/0:19:19,0,0,0	0/0:6:6,0,0,0	0/0:23:23,0,0,0	1/1:15:0,0,15,0	1/1:10:1,0,9,0	0/0:26:25,0,1,0	0/0:22:22,0,0,0	1/0:32:12,0,20,0	0/0:24:24,0,0,0	1/0:16:7,0,9,0	0/0:6:6,0,0,0	0/0:15:15,0,0,0	1/0:12:6,0,6,0	0/0:9:9,0,0,0	1/0:47:17,0,30,0	1/0:41:16,0,25,0	0/0:9:9,0,0,0	0/0:17:17,0,0,0
locus_111500	56	.	G	T	13	PASS	.	GT:DP:CATG	0/0:30:0,0,0,30	0/0:33:0,0,0,33	0/0:44:0,0,0,44	0/0:15:0,0,0,15	./.:0:0,0,0,0	0/0:30:0,0,0,30	1/1:8:0,0,8,0	0/0:121:0,0,0,121	./.:0:0,0,0,0	./.:0:0,0,0,0	./.:0:0,0,0,0	0/0:49:0,0,0,49	0/0:68:0,0,0,68	./.:0:0,0,0,0	./.:0:0,0,0,0	1/1:19:0,0,19,0	0/0:106:0,0,0,106	0/0:81:0,0,0,81	0/0:83:0,0,0,83	0/0:131:0,0,0,131	0/0:189:0,0,0,189	0/0:46:0,0,0,46	0/0:143:0,0,0,143	1/1:86:0,0,82,4	0/1:66:0,0,44,22	0/0:94:0,0,0,94	./.:0:0,0,0,0	./.:0:0,0,0,0	0/0:198:0,0,0,198	0/0:56:0,0,0,56
locus_111652	198	.	T	A	13	PASS	.	GT:DP:CATG	0/0:35:0,0,35,0	0/0:98:0,0,98,0	./.:0:0,0,0,0	./.:0:0,0,0,0	./.:0:0,0,0,0	./.:0:0,0,0,0	0/0:7:0,0,7,0	./.:0:0,0,0,0	1/1:1:0,1,0,0	./.:0:0,0,0,0	0/0:127:0,0,127,0	0/0:107:0,0,107,0	0/0:94:0,0,94,0	0/0:228:0,0,228,0	0/0:322:0,0,322,0	./.:0:0,0,0,0	0/0:114:0,0,114,0	./.:0:0,0,0,0	0/0:38:0,0,38,0	0/0:127:0,0,127,0	0/0:156:0,0,156,0	0/0:79:0,0,79,0	0/0:330:0,0,330,0	./.:0:0,0,0,0	0/0:113:0,0,113,0	0/0:8:0,0,8,0	0/0:143:0,0,143,0	0/0:93:0,0,93,0	0/0:50:0,0,50,0	./.:0:0,0,0,0
locus_111654	27	.	A	G	13	PASS	.	GT:DP:CATG	0/0:58:0,58,0,0	1/1:31:0,0,0,31	0/0:34:0,34,0,0	0/0:29:0,29,0,0	0/0:55:0,55,0,0	./.:0:0,0,0,0	1/1:27:0,0,0,27	0/0:151:0,144,0,7	0/0:24:0,24,0,0	./.:0:0,0,0,0	./.:0:0,0,0,0	./.:0:0,0,0,0	0/0:45:0,45,0,0	1/1:49:0,0,0,49	0/0:60:0,60,0,0	0/0:49:0,48,0,1	1/1:48:0,1,0,47	0/0:41:0,41,0,0	0/0:61:0,61,0,0	./.:0:0,0,0,0	./.:0:0,0,0,0	1/1:60:0,0,0,60	1/1:65:0,0,0,65	./.:0:0,0,0,0	1/1:58:0,2,0,56	0/0:56:0,54,0,2	0/0:62:0,61,0,1	0/0:98:0,98,0,0	./.:0:0,0,0,0	0/0:70:0,70,0,0
locus_111661	147	.	C	T	13	PASS	.	GT:DP:CATG	0/0:68:68,0,0,0	0/0:86:86,0,0,0	0/0:65:65,0,0,0	0/0:42:42,0,0,0	0/0:53:53,0,0,0	./.:0:0,0,0,0	1/1:8:0,0,8,0	0/0:107:107,0,0,0	0/0:46:46,0,0,0	0/0:58:58,0,0,0	0/0:122:122,0,0,0	0/0:121:121,0,0,0	0/0:140:140,0,0,0	./.:0:0,0,0,0	0/0:137:137,0,0,0	0/0:50:50,0,0,0	0/0:173:173,0,0,0	0/0:68:68,0,0,0	0/0:70:70,0,0,0	0/0:91:90,1,0,0	0/0:180:180,0,0,0	0/0:86:86,0,0,0	0/0:165:165,0,0,0	0/0:135:135,0,0,0	0/0:91:91,0,0,0	0/0:169:168,1,0,0	0/0:159:159,0,0,0	0/0:177:177,0,0,0	0/0:83:83,0,0,0	0/0:81:81,0,0,0
locus_111699	129	.	C	A	13	PASS	.	GT:DP:CATG	./.:0:0,0,0,0	./.:0:0,0,0,0	./.:0:0,0,0,0	./.:0:0,0,0,0	./.:0:0,0,0,0	./.:0:0,0,0,0	./.:0:0,0,0,0	./.:0:0,0,0,0	./.:0:0,0,0,0	./.:0:0,0,0,0	./.:0:0,0,0,0	./.:0:0,0,0,0	./.:0:0,0,0,0	1/1:1:0,1,0,0	./.:0:0,0,0,0	./.:0:0,0,0,0	./.:0:0,0,0,0	./.:0:0,0,0,0	./.:0:0,0,0,0	./.:0:0,0,0,0	./.:0:0,0,0,0	./.:0:0,0,0,0	0/0:1:1,0,0,0	./.:0:0,0,0,0	./.:0:0,0,0,0	./.:0:0,0,0,0	./.:0:0,0,0,0	./.:0:0,0,0,0	./.:0:0,0,0,0	./.:0:0,0,0,0
locus_111811	87	.	C	A	13	PASS	.	GT:DP:CATG	./.:0:0,0,0,0	./.:0:0,0,0,0	./.:0:0,0,0,0	1/1:14:0,14,0,0	./.:0:0,0,0,0	0/1:13:7,6,0,0	1/1:22:1,21,0,0	./.:0:0,0,0,0	1/1:9:1,8,0,0	0/0:12:12,0,0,0	1/1:9:0,9,0,0	0/0:18:18,0,0,0	0/1:46:24,22,0,0	1/1:21:0,21,0,0	0/1:61:26,35,0,0	./.:0:0,0,0,0	./.:0:0,0,0,0	0/0:22:22,0,0,0	1/1:40:3,37,0,0	0/0:27:25,2,0,0	./.:0:0,0,0,0	1/1:27:1,26,0,0	1/1:18:0,18,0,0	0/0:32:31,1,0,0	0/0:53:52,1,0,0	0/1:53:24,29,0,0	1/1:79:0,79,0,0	0/0:70:70,0,0,0	0/0:86:86,0,0,0	1/1:68:0,68,0,0
locus_111868	155	.	C	T	13	PASS	.	GT:DP:CATG	0/0:44:44,0,0,0	0/0:143:143,0,0,0	0/0:56:56,0,0,0	0/0:51:51,0,0,0	0/0:171:170,0,0,1	0/0:45:45,0,0,0	0/0:59:58,1,0,0	0/0:95:95,0,0,0	./.:0:0,0,0,0	0/0:176:176,0,0,0	0/0:97:97,0,0,0	0/0:11:11,0,0,0	0/0:208:208,0,0,0	./.:0:0,0,0,0	0/0:105:105,0,0,0	./.:0:0,0,0,0	0/0:228:228,0,0,0	0/0:51:51,0,0,0	0/0:61:61,0,0,0	./.:0:0,0,0,0	./.:0:0,0,0,0	0/0:131:131,0,0,0	0/0:221:221,0,0,0	0/0:178:178,0,0,0	0/0:190:190,0,0,0	0/0:147:146,1,0,0	0/0:108:108,0,0,0	0/0:257:257,0,0,0	1/1:5:0,0,5,0	0/0:161:161,0,0,0
locus_111915	25	.	G	T	13	PASS	.	GT:DP:CATG	./.:0:0,0,0,0	0/0:64:0,0,0,64	0/0:73:0,1,0,72	./.:0:0,0,0,0	0/0:31:0,0,0,31	0/0:20:0,0,0,20	0/0:23:0,0,0,23	0/0:16:0,0,0,16	0/0:115:0,0,0,115	0/1:64:0,0,31,33	0/0:130:0,0,0,130	0/0:116:0,0,0,116	0/0:125:0,0,1,124	0/0:64:0,0,0,64	0/0:231:0,0,0,231	./.:0:0,0,0,0	0/0:18:0,0,0,18	1/1:30:0,0,30,0	0/1:23:0,0,15,8	0/0:16:0,0,0,16	0/0:50:0,0,0,50	0/1:35:0,0,14,21	0/0:36:0,0,0,36	0/0:50:0,0,0,50	0/0:65:0,0,0,65	0/0:88:0,0,0,88	0/0:52:0,0,0,52	0/0:47:0,0,0,47	0/0:16:0,0,0,16	./.:0:0,0,0,0
locus_112003	135	.	G	T	13	PASS	.	GT:DP:CATG	0/0:8:0,0,0,8	0/0:17:0,0,0,17	0/0:11:0,0,0,11	./.:0:0,0,0,0	0/0:5:0,0,0,5	0/0:14:0,0,0,14	0/0:14:0,0,0,14	0/0:12:0,0,0,12	0/0:7:0,0,0,7	0/0:26:0,0,0,26	0/0:20:0,0,0,20	0/0:16:0,0,0,16	0/0:9:0,0,0,9	0/0:16:0,0,0,16	./.:0:0,0,0,0	0/0:38:0,0,0,38	0/0:65:0,3,0,62	./.:0:0,0,0,0	0/0:36:0,0,0,36	0/0:34:0,0,0,34	0/0:86:0,0,0,86	0/0:42:0,0,0,42	0/0:68:0,0,0,68	0/0:14:0,0,0,14	./.:0:0,0,0,0	0/0:31:0,0,0,31	./.:0:0,0,0,0	0/0:87:0,0,0,87	./.:0:0,0,0,0	0/0:6:0,0,0,6
locus_11217	36	.	G	A	13	PASS	.	GT:DP:CATG	0/0:100:0,0,0,100	0/0:227:0,0,0,227	0/0:122:0,1,0,121	0/0:29:0,0,0,29	0/0:140:0,0,0,140	0/0:54:0,0,0,54	0/0:176:0,0,0,176	0/1:292:0,154,0,138	0/0:117:0,0,0,117	0/0:112:0,0,0,112	0/0:264:0,0,0,264	0/0:184:0,1,0,183	./.:0:0,0,0,0	0/0:186:0,0,0,186	0/0:145:0,0,0,145	0/0:202:0,0,0,202	0/0:302:0,0,0,302	0/0:69:0,0,0,69	./.:0:0,0,0,0	0/0:110:0,0,0,110	./.:0:0,0,0,0	0/0:95:0,0,0,95	0/0:336:0,0,0,336	0/0:128:0,0,1,127	0/0:121:0,1,0,120	1/1:209:0,209,0,0	0/0:200:0,0,0,200	0/0:315:0,0,0,315	0/0:355:0,0,0,355	0/0:131:0,0,0,131
locus_112429	96	.	G	C	13	PASS	.	GT:DP:CATG	0/0:39:0,0,0,39	0/0:30:0,0,0,30	1/1:24:22,0,0,2	0/1:16:3,0,0,13	./.:0:0,0,0,0	0/0:14:0,0,0,14	0/1:35:29,0,0,6	0/1:108:43,0,0,65	1/1:30:29,0,0,1	0/1:20:9,0,0,11	0/1:38:23,0,0,15	0/0:30:1,0,0,29	0/0:43:0,0,0,43	0/0:40:2,0,0,38	0/0:41:1,0,0,40	0/0:37:0,0,0,37	0/1:82:49,0,0,33	1/1:34:33,0,0,1	1/1:82:82,0,0,0	0/1:81:35,0,0,46	0/1:140:64,0,0,76	1/1:51:48,0,0,3	0/0:88:0,0,0,88	1/1:71:71,0,0,0	0/1:46:24,0,0,22	0/0:106:3,0,0,103	0/1:67:31,0,0,36	0/1:89:40,0,0,49	0/1:83:68,0,0,15	1/1:59:59,0,0,0
locus_112633	132	.	T	C	13	PASS	.	GT:DP:CATG	./.:0:0,0,0,0	0/0:66:0,0,66,0	0/0:63:0,0,63,0	0/0:11:0,0,11,0	0/0:76:0,0,76,0	0/0:28:0,0,28,0	0/0:12:0,0,12,0	./.:0:0,0,0,0	0/0:111:0,0,110,1	0/0:33:0,0,33,0	0/0:73:0,0,73,0	0/0:78:0,0,78,0	1/1:1:1,0,0,0	0/0:74:0,0,74,0	./.:0:0,0,0,0	0/0:7:0,0,7,0	0/0:29:0,0,29,0	0/0:14:0,0,14,0	./.:0:0,0,0,0	0/0:14:0,0,14,0	0/0:57:0,0,57,0	0/0:25:0,0,25,0	0/0:55:0,0,55,0	0/0:47:0,0,47,0	0/0:24:0,0,24,0	0/0:66:0,0,66,0	0/0:50:0,0,50,0	0/0:63:0,0,63,0	0/0:14:0,0,14,0	./.:0:0,0,0,0
locus_112640	42	.	T	G	13	PASS	.	GT:DP:CATG	0/0:37:0,0,37,0	0/0:38:0,0,38,0	0/0:67:0,0,67,0	./.:0:0,0,0,0	./.:0:0,0,0,0	./.:0:0,0,0,0	0/0:48:0,1,47,0	0/0:69:0,0,69,0	0/0:32:0,0,32,0	0/0:89:0,0,89,0	0/0:106:0,1,105,0	0/0:81:0,0,81,0	0/0:47:0,0,47,0	0/0:76:0,0,76,0	0/0:92:0,1,91,0	0/0:109:0,0,109,0	0/0:103:0,0,103,0	0/0:59:0,0,59,0	./.:0:0,0,0,0	./.:0:0,0,0,0	0/0:211:0,0,211,0	0/0:115:0,0,113,2	0/0:183:0,1,182,0	0/0:116:0,1,115,0	0/0:135:1,0,134,0	0/0:86:0,0,86,0	0/0:73:0,0,72,1	1/0:133:0,0,48,85	0/0:104:0,0,104,0	1/1:90:0,0,0,90
locus_113037	48	.	T	A	13	PASS	.	GT:DP:CATG	0/0:25:0,0,25,0	0/0:231:0,0,231,0	0/0:224:0,0,224,0	0/0:34:0,0,34,0	0/0:151:0,0,151,0	0/0:116:0,0,116,0	0/0:101:0,0,101,0	0/0:242:0,0,242,0	0/0:271:0,0,271,0	0/0:302:1,0,299,2	./.:0:0,0,0,0	0/0:442:0,0,441,1	0/0:303:0,0,302,1	0/0:1:0,0,1,0	0/0:606:0,0,606,0	0/0:179:1,0,178,0	1/1:1:0,1,0,0	0/0:172:0,0,172,0	./.:0:0,0,0,0	0/0:93:0,0,93,0	0/0:1:0,0,1,0	0/0:197:0,0,197,0	0/0:424:0,0,424,0	0/0:168:0,0,168,0	0/0:1:0,0,1,0	0/0:187:0,0,187,0	./.:0:0,0,0,0	0/0:164:0,0,164,0	0/0:313:0,1,312,0	./.:0:0,0,0,0
locus_113059	20	.	T	C	13	PASS	.	GT:DP:CATG	0/0:28:0,0,28,0	0/1:19:14,0,5,0	0/0:24:0,0,24,0	./.:0:0,0,0,0	./.:0:0,0,0,0	./.:0:0,0,0,0	./.:0:0,0,0,0	0/0:85:0,0,85,0	./.:0:0,0,0,0	0/1:44:18,0,26,0	0/1:27:12,0,15,0	0/0:16:0,0,16,0	0/1:39:26,0,13,0	0/1:45:33,0,12,0	0/0:11:0,0,11,0	0/0:11:0,0,11,0	0/0:65:0,0,65,0	0/0:10:0,0,10,0	0/1:18:13,0,5,0	0/0:46:0,0,46,0	0/0:135:0,0,135,0	0/0:27:0,0,27,0	0/0:32:0,0,32,0	0/0:61:2,0,59,0	0/1:32:14,0,18,0	0/0:36:0,0,36,0	0/0:40:0,0,40,0	0/0:10:0,0,10,0	0/0:19:0,0,19,0	0/0:34:0,0,34,0
locus_113830	37	.	T	A	13	PASS	.	GT:DP:CATG	0/0:11:0,0,11,0	0/0:7:0,0,7,0	./.:0:0,0,0,0	0/0:9:0,0,9,0	./.:0:0,0,0,0	0/0:8:0,0,8,0	./.:0:0,0,0,0	0/0:31:0,0,31,0	0/0:7:0,0,7,0	./.:0:0,0,0,0	0/0:8:0,0,8,0	0/0:8:0,0,8,0	0/0:39:0,0,39,0	0/0:37:0,0,37,0	0/0:17:0,0,17,0	0/0:28:0,0,28,0	0/0:40:0,0,40,0	0/0:73:0,0,73,0	0/0:56:0,0,56,0	./.:0:0,0,0,0	./.:0:0,0,0,0	0/0:99:0,0,99,0	0/0:54:0,0,54,0	0/0:34:0,0,34,0	0/0:37:0,0,37,0	0/0:58:0,0,58,0	0/0:66:0,0,66,0	0/1:51:0,23,28,0	0/0:78:0,0,78,0	0/0:6:0,0,6,0
locus_113895	90	.	A	C	13	PASS	.	GT:DP:CATG	0/0:34:0,34,0,0	0/0:143:0,143,0,0	0/0:203:0,203,0,0	./.:0:0,0,0,0	./.:0:0,0,0,0	0/0:120:0,120,0,0	0/0:13:0,13,0,0	0/0:20:0,20,0,0	0/0:299:1,298,0,0	0/0:167:0,167,0,0	0/0:165:0,165,0,0	0/0:278:0,278,0,0	0/0:189:1,188,0,0	0/0:117:0,117,0,0	0/0:133:0,133,0,0	0/0:32:0,32,0,0	0/0:52:0,52,0,0	0/0:48:0,47,1,0	0/0:85:0,85,0,0	0/0:42:0,42,0,0	0/0:53:0,53,0,0	0/0:80:0,80,0,0	0/0:257:0,257,0,0	0/0:166:1,165,0,0	0/0:95:0,95,0,0	0/0:168:0,168,0,0	1/0:97:80,17,0,0	0/0:152:0,152,0,0	0/0:30:0,30,0,0	./.:0:0,0,0,0
locus_113918	28	.	G	C	13	PASS	.	GT:DP:CATG	./.:0:0,0,0,0	./.:0:0,0,0,0	1/1:63:63,0,0,0	0/0:10:0,0,0,10	./.:0:0,0,0,0	./.:0:0,0,0,0	./.:0:0,0,0,0	./.:0:0,0,0,0	./.:0:0,0,0,0	./.:0:0,0,0,0	./.:0:0,0,0,0	./.:0:0,0,0,0	0/0:75:0,0,0,75	./.:0:0,0,0,0	0/0:136:0,0,0,136	./.:0:0,0,0,0	0/0:95:0,0,0,95	./.:0:0,0,0,0	./.:0:0,0,0,0	0/0:41:0,1,0,40	./.:0:0,0,0,0	./.:0:0,0,0,0	1/1:55:55,0,0,0	0/0:94:0,0,1,93	./.:0:0,0,0,0	./.:0:0,0,0,0	./.:0:0,0,0,0	./.:0:0,0,0,0	./.:0:0,0,0,0	./.:0:0,0,0,0
locus_113949	5	.	A	T	13	PASS	.	GT:DP:CATG	0/0:75:0,75,0,0	./.:0:0,0,0,0	./.:0:0,0,0,0	0/0:13:0,13,0,0	0/0:170:0,170,0,0	./.:0:0,0,0,0	0/0:138:0,138,0,0	./.:0:0,0,0,0	./.:0:0,0,0,0	./.:0:0,0,0,0	0/0:186:0,186,0,0	0/0:161:0,161,0,0	0/0:368:0,367,0,1	0/0:327:0,327,0,0	0/0:243:0,242,0,1	0/0:78:0,77,1,0	0/0:293:2,289,0,2	./.:0:0,0,0,0	0/0:71:0,71,0,0	./.:0:0,0,0,0	./.:0:0,0,0,0	./.:0:0,0,0,0	./.:0:0,0,0,0	0/0:261:0,261,0,0	0/0:151:0,151,0,0	0/0:189:0,186,3,0	0/0:168:0,167,0,1	0/0:265:0,265,0,0	1/1:79:0,0,79,0	1/1:72:0,0,72,0
locus_114299	12	.	A	G	13	PASS	.	GT:DP:CATG	0/0:44:0,44,0,0	0/0:57:0,57,0,0	0/0:58:0,58,0,0	./.:8:0,1,0,7	0/0:89:0,89,0,0	0/0:17:0,17,0,0	0/0:46:0,46,0,0	0/0:123:0,123,0,0	0/0:68:0,68,0,0	0/0:18:0,18,0,0	./.:0:0,0,0,0	./.:0:0,0,0,0	./.:0:0,0,0,0	0/0:20:0,20,0,0	./.:0:0,0,0,0	0/0:28:0,28,0,0	0/0:70:0,70,0,0	0/0:23:0,23,0,0	0/0:44:0,44,0,0	0/0:85:0,85,0,0	0/0:165:0,165,0,0	0/0:61:1,60,0,0	0/0:132:0,132,0,0	0/0:63:0,63,0,0	0/0:32:0,32,0,0	0/0:104:0,104,0,0	1/0:7:0,5,0,2	1/0:27:0,18,0,9	0/0:74:0,74,0,0	0/0:46:0,46,0,0
locus_114707	23	.	T	G	13	PASS	.	GT:DP:CATG	1/0:19:0,0,10,9	1/1:114:0,0,0,114	0/0:53:0,0,47,6	0/0:6:0,0,6,0	0/0:84:0,0,84,0	1/0:48:0,0,19,29	1/1:8:0,0,0,8	0/0:31:0,0,31,0	./.:0:0,0,0,0	./.:0:0,0,0,0	1/1:68:0,0,0,68	1/1:76:0,0,2,74	0/0:47:0,0,47,0	./.:0:0,0,0,0	1/1:109:0,0,0,109	./.:0:0,0,0,0	0/0:139:0,0,139,0	0/0:43:0,0,41,2	0/0:30:0,0,30,0	0/0:38:0,0,37,1	0/0:140:0,0,138,2	0/0:27:0,0,27,0	./.:0:0,0,0,0	0/0:47:0,0,47,0	0/0:50:0,0,50,0	./.:0:0,0,0,0	./.:0:0,0,0,0	1/0:104:0,0,73,31	1/1:37:0,0,0,37	./.:0:0,0,0,0
locus_114757	10	.	C	T	13	PASS	.	GT:DP:CATG	./.:0:0,0,0,0	1/1:31:0,0,31,0	1/0:65:26,0,39,0	0/0:17:17,0,0,0	1/0:101:45,0,56,0	./.:0:0,0,0,0	1/1:11:0,0,11,0	0/0:111:104,0,7,0	0/0:135:135,0,0,0	0/0:39:39,0,0,0	0/0:54:54,0,0,0	0/0:66:66,0,0,0	0/0:61:61,0,0,0	1/0:111:68,0,43,0	0/0:103:103,0,0,0	1/0:38:31,0,7,0	0/0:116:114,0,2,0	1/0:50:25,0,25,0	0/0:20:20,0,0,0	1/0:60:33,0,27,0	0/0:128:128,0,0,0	1/0:41:12,0,29,0	1/0:123:58,0,65,0	1/0:85:41,0,44,0	0/0:76:72,0,4,0	0/0:127:126,0,1,0	1/1:42:0,0,42,0	0/0:41:41,0,0,0	1/0:30:23,0,7,0	0/0:28:28,0,0,0
locus_114761	116	.	A	T	13	PASS	.	GT:DP:CATG	0/0:47:0,47,0,0	./.:0:0,0,0,0	0/0:17:0,17,0,0	./.:0:0,0,0,0	./.:0:0,0,0,0	0/0:9:0,9,0,0	0/0:6:0,6,0,0	0/0:38:0,38,0,0	0/0:17:0,17,0,0	./.:0:0,0,0,0	0/0:48:0,48,0,0	0/0:27:0,27,0,0	0/0:43:0,43,0,0	./.:0:0,0,0,0	0/0:27:0,27,0,0	1/0:69:0,28,41,0	0/0:105:0,105,0,0	0/0:58:0,58,0,0	0/0:68:0,68,0,0	0/0:55:0,55,0,0	./.:0:0,0,0,0	0/0:67:0,67,0,0	0/0:44:0,44,0,0	0/0:35:0,35,0,0	0/0:29:0,29,0,0	0/0:34:0,34,0,0	0/0:131:0,131,0,0	./.:0:0,0,0,0	0/0:32:0,32,0,0	0/0:34:0,34,0,0
locus_115018	35	.	G	C	13	PASS	.	GT:DP:CATG	0/0:11:0,0,0,11	0/1:12:5,0,0,7	0/0:18:0,0,0,18	./.:0:0,0,0,0	0/1:8:4,0,0,4	0/0:10:0,0,0,10	0/0:11:1,0,0,10	0/1:53:25,0,0,28	0/1:9:3,0,0,6	0/0:30:3,0,0,27	1/1:11:11,0,0,0	./.:0:0,0,0,0	0/0:44:0,0,0,44	0/1:14:3,0,0,11	./.:0:0,0,0,0	1/1:10:10,0,0,0	0/1:94:44,0,0,50	./.:0:0,0,0,0	0/0:13:0,0,0,13	1/1:29:28,0,0,1	1/1:73:73,0,0,0	0/0:22:0,0,0,22	./.:0:0,0,0,0	0/0:34:0,0,0,34	0/0:33:3,0,0,30	0/0:44:0,0,0,44	0/0:34:0,0,0,34	1/1:49:48,0,0,1	0/0:17:0,0,0,17	./.:0:0,0,0,0
locus_115282	16	.	G	T	13	PASS	.	GT:DP:CATG	0/0:49:0,0,0,49	0/0:17:0,0,0,17	./.:0:0,0,0,0	0/0:32:0,0,0,32	./.:0:0,0,0,0	0/0:14:0,0,0,14	1/1:14:0,0,14,0	0/0:97:0,0,0,97	0/0:17:0,0,0,17	0/0:59:0,0,0,59	0/0:62:0,0,0,62	0/0:40:0,0,0,40	./.:0:0,0,0,0	0/0:45:0,0,0,45	0/0:58:0,0,0,58	0/0:73:0,0,0,73	0/0:130:0,0,0,130	0/0:62:0,0,0,62	0/0:57:0,0,0,57	0/0:83:0,0,0,83	0/0:100:0,0,0,100	0/0:67:0,0,0,67	./.:0:0,0,0,0	0/0:53:0,0,0,53	0/0:58:0,0,0,58	0/0:68:0,0,0,68	0/0:82:0,0,0,82	0/0:194:0,0,0,194	./.:0:0,0,0,0	0/0:41:0,0,0,41
locus_116029	80	.	T	C	13	PASS	.	GT:DP:CATG	0/0:65:0,0,65,0	0/0:197:0,0,197,0	0/0:157:0,0,157,0	./.:0:0,0,0,0	0/0:224:0,0,224,0	0/0:106:0,0,106,0	0/0:37:0,0,37,0	0/0:194:0,0,194,0	0/0:221:0,0,221,0	0/0:121:0,0,121,0	0/0:269:0,0,269,0	0/0:284:0,0,284,0	0/0:180:0,0,180,0	0/0:171:0,0,171,0	0/0:327:0,0,327,0	0/0:67:0,0,67,0	0/0:230:0,0,230,0	0/0:115:0,0,114,1	0/0:76:0,0,76,0	0/0:166:0,0,166,0	0/0:356:0,0,356,0	0/0:147:0,0,147,0	0/0:295:0,0,295,0	0/0:187:0,0,187,0	0/0:233:0,0,233,0	./.:0:0,0,0,0	0/0:263:0,0,263,0	0/0:224:1,0,222,1	0/1:181:77,0,104,0	0/0:66:0,0,66,0
locus_116214	106	.	T	A	13	PASS	.	GT:DP:CATG	./.:0:0,0,0,0	0/1:63:0,37,26,0	0/0:55:0,0,55,0	./.:0:0,0,0,0	0/0:96:0,0,96,0	0/0:31:0,0,31,0	./.:0:0,0,0,0	./.:0:0,0,0,0	0/0:116:0,0,116,0	0/0:52:0,0,52,0	0/0:35:0,1,34,0	0/0:132:0,0,132,0	0/0:93:0,0,93,0	0/0:62:0,0,62,0	0/0:109:0,0,108,1	./.:0:0,0,0,0	0/0:41:0,0,41,0	0/0:14:0,0,14,0	0/0:11:0,1,10,0	./.:0:0,0,0,0	0/0:7:0,0,7,0	0/1:41:0,21,20,0	0/1:80:0,48,32,0	0/0:30:0,0,30,0	0/0:39:0,0,39,0	0/1:91:0,50,41,0	0/0:27:0,0,27,0	0/0:42:0,0,42,0	0/0:23:0,0,23,0	./.:0:0,0,0,0
locus_117395	125	.	G	A	13	PASS	.	GT:DP:CATG	0/0:20:0,0,0,20	1/1:50:0,50,0,0	./.:0:0,0,0,0	./.:0:0,0,0,0	0/0:66:0,0,0,66	./.:0:0,0,0,0	./.:0:0,0,0,0	./.:0:0,0,0,0	0/0:73:0,0,0,73	./.:0:0,0,0,0	0/0:64:0,0,0,64	./.:0:0,0,0,0	0/1:77:0,32,0,45	0/0:69:0,0,0,69	./.:0:0,0,0,0	0/0:95:0,0,1,94	0/0:53:0,3,0,50	1/1:48:0,48,0,0	0/0:64:0,0,0,64	1/1:70:1,69,0,0	./.:0:0,0,0,0	1/1:48:0,47,0,1	0/1:154:0,73,0,81	0/0:35:0,0,0,35	0/0:44:0,0,0,44	0/1:157:0,61,0,96	0/0:114:0,0,0,114	1/1:61:1,59,0,1	./.:0:0,0,0,0	1/1:16:0,16,0,0
locus_118078	5	.	C	A	13	PASS	.	GT:DP:CATG	1/1:14:0,14,0,0	0/0:22:21,1,0,0	./.:0:0,0,0,0	./.:0:0,0,0,0	./.:0:0,0,0,0	0/0:15:15,0,0,0	0/0:59:59,0,0,0	0/0:9:9,0,0,0	0/0:18:18,0,0,0	0/1:44:33,10,0,1	0/0:45:45,0,0,0	0/0:59:59,0,0,0	0/0:39:39,0,0,0	0/0:22:22,0,0,0	0/0:31:31,0,0,0	0/0:39:38,0,0,1	0/0:67:67,0,0,0	0/0:107:107,0,0,0	0/0:43:43,0,0,0	0/0:132:131,0,1,0	./.:0:0,0,0,0	0/0:99:99,0,0,0	0/0:94:94,0,0,0	0/0:61:59,2,0,0	0/0:43:43,0,0,0	0/0:60:60,0,0,0	./.:0:0,0,0,0	0/0:224:222,0,1,1	0/0:168:168,0,0,0	0/0:71:71,0,0,0
locus_119410	1	.	C	A	13	PASS	.	GT:DP:CATG	./.:0:0,0,0,0	0/0:108:108,0,0,0	0/0:89:89,0,0,0	./.:0:0,0,0,0	0/0:151:151,0,0,0	0/0:55:55,0,0,0	./.:0:0,0,0,0	./.:0:0,0,0,0	0/0:162:162,0,0,0	0/0:75:75,0,0,0	0/0:93:93,0,0,0	0/0:128:128,0,0,0	0/0:123:123,0,0,0	0/0:123:123,0,0,0	0/0:209:209,0,0,0	./.:0:0,0,0,0	0/0:48:48,0,0,0	0/0:30:30,0,0,0	0/0:29:29,0,0,0	0/0:32:32,0,0,0	0/0:66:66,0,0,0	0/0:54:54,0,0,0	./.:0:0,0,0,0	1/1:81:0,81,0,0	0/1:59:24,35,0,0	0/0:123:123,0,0,0	0/0:22:22,0,0,0	0/1:40:22,18,0,0	./.:0:0,0,0,0	./.:0:0,0,0,0
locus_119714	62	.	T	C	13	PASS	.	GT:DP:CATG	0/0:46:0,0,46,0	0/0:79:0,0,79,0	0/0:61:0,0,61,0	0/0:64:0,0,64,0	./.:0:0,0,0,0	./.:0:0,0,0,0	0/0:82:0,0,82,0	0/0:81:0,0,81,0	0/0:89:0,0,89,0	0/0:140:0,0,140,0	0/0:201:0,0,201,0	0/0:210:0,0,210,0	0/0:153:0,0,153,0	0/0:107:0,0,107,0	./.:0:0,0,0,0	0/0:25:0,0,25,0	0/0:59:0,0,59,0	0/0:25:0,0,25,0	1/1:21:21,0,0,0	0/0:51:0,0,51,0	0/0:90:0,0,90,0	0/0:43:0,0,43,0	0/0:137:0,0,137,0	0/0:125:0,0,125,0	0/0:159:1,0,158,0	0/0:119:0,0,119,0	0/0:74:0,0,74,0	0/0:105:0,0,105,0	0/0:38:0,0,38,0	0/0:120:0,0,120,0
locus_119736	44	.	G	A	13	PASS	.	GT:DP:CATG	0/0:35:0,0,0,35	0/1:19:0,14,0,5	0/1:29:0,16,0,13	0/0:9:0,0,0,9	0/1:23:0,12,0,11	0/0:6:0,0,0,6	0/0:49:0,0,0,49	1/1:54:0,53,0,1	0/0:12:0,0,0,12	0/0:30:0,0,0,30	0/0:13:0,0,0,13	0/0:15:0,0,0,15	0/0:30:0,0,0,30	1/1:38:0,34,0,4	0/0:25:0,0,0,25	0/0:10:0,0,0,10	0/0:67:0,1,0,66	0/1:42:0,24,0,18	0/1:39:0,23,0,16	0/0:49:0,0,0,49	0/0:109:0,0,0,109	0/0:41:0,0,0,41	./.:0:0,0,0,0	0/0:54:0,1,0,53	1/1:55:0,55,0,0	0/0:49:0,1,0,48	0/1:90:0,75,0,15	1/1:96:0,96,0,0	0/1:73:0,36,0,37	0/1:17:0,11,0,6
locus_119897	99	.	G	T	13	PASS	.	GT:DP:CATG	0/0:20:0,0,0,20	0/0:20:0,0,0,20	0/0:37:0,0,0,37	./.:0:0,0,0,0	./.:0:0,0,0,0	./.:0:0,0,0,0	0/0:27:0,0,0,27	0/0:58:0,0,0,58	0/0:14:0,0,0,14	0/0:37:0,0,0,37	0/0:65:0,0,0,65	0/0:35:0,0,0,35	0/0:53:0,0,0,53	0/0:35:0,0,0,35	0/0:31:0,0,0,31	0/0:34:0,0,0,34	0/0:133:0,0,0,133	0/0:42:0,0,0,42	0/0:56:0,0,0,56	0/0:69:0,0,0,69	0/0:98:0,0,0,98	0/0:70:0,0,0,70	0/1:40:0,0,15,25	0/0:45:0,0,0,45	0/1:58:0,0,23,35	0/0:88:0,0,0,88	0/0:63:0,0,0,63	0/0:157:0,0,3,154	0/0:73:0,0,0,73	0/0:45:0,0,0,45
locus_120458	36	.	G	C	13	PASS	.	GT:DP:CATG	0/0:46:0,0,0,46	0/0:20:0,0,0,20	0/0:62:0,0,0,62	./.:0:0,0,0,0	1/1:37:36,0,0,1	0/0:7:0,0,0,7	./.:0:0,0,0,0	0/0:61:0,1,0,60	0/0:53:0,0,0,53	0/0:19:0,0,0,19	0/0:40:0,0,0,40	0/0:20:0,0,0,20	./.:0:0,0,0,0	0/0:15:0,0,0,15	./.:0:0,0,0,0	0/1:92:44,0,0,48	./.:0:0,0,0,0	./.:0:0,0,0,0	0/0:29:0,0,0,29	0/0:34:0,0,0,34	./.:0:0,0,0,0	./.:0:0,0,0,0	0/0:54:0,0,0,54	0/0:76:0,0,0,76	1/1:55:51,0,0,4	0/0:47:0,0,0,47	1/1:47:47,0,0,0	./.:0:0,0,0,0	0/1:137:80,0,0,57	0/0:37:0,0,0,37
locus_12059	8	.	A	G	13	PASS	.	GT:DP:CATG	./.:0:0,0,0,0	1/1:48:0,0,0,48	./.:0:0,0,0,0	./.:0:0,0,0,0	0/0:43:0,42,0,1	0/0:19:0,19,0,0	./.:0:0,0,0,0	./.:0:0,0,0,0	0/0:17:0,17,0,0	0/0:9:0,9,0,0	0/0:35:0,35,0,0	1/1:20:0,0,0,20	1/0:26:0,12,0,14	1/0:28:0,15,0,13	1/1:70:0,0,0,70	0/0:14:0,14,0,0	0/0:20:0,20,0,0	./.:0:0,0,0,0	./.:0:0,0,0,0	0/0:17:0,17,0,0	1/0:64:0,14,0,50	1/1:14:0,0,0,14	0/0:46:0,46,0,0	./.:0:0,0,0,0	0/0:19:0,19,0,0	0/0:29:0,29,0,0	1/0:24:0,5,0,19	1/1:7:0,0,0,7	1/1:27:0,0,0,27	./.:0:0,0,0,0
locus_121154	116	.	T	C	13	PASS	.	GT:DP:CATG	1/1:108:108,0,0,0	1/1:226:226,0,0,0	./.:0:0,0,0,0	./.:0:0,0,0,0	0/0:97:0,0,97,0	0/0:4:0,0,4,0	./.:0:0,0,0,0	./.:0:0,0,0,0	0/0:106:0,0,106,0	0/0:121:0,0,121,0	1/1:171:171,0,0,0	1/1:150:150,0,0,0	0/0:1:0,0,1,0	1/1:221:221,0,0,0	./.:0:0,0,0,0	0/0:174:0,0,173,1	0/0:180:0,0,180,0	0/0:66:0,0,66,0	0/0:1:0,0,1,0	0/0:2:0,0,2,0	0/0:223:0,0,223,0	1/1:93:93,0,0,0	0/0:5:0,0,5,0	./.:0:0,0,0,0	1/1:207:207,0,0,0	./.:0:0,0,0,0	1/1:142:142,0,0,0	./.:0:0,0,0,0	0/0:131:0,0,131,0	./.:0:0,0,0,0
locus_121763	22	.	T	C	13	PASS	.	GT:DP:CATG	./.:0:0,0,0,0	0/1:17:12,0,5,0	0/0:38:0,0,38,0	0/0:9:0,0,9,0	./.:0:0,0,0,0	0/0:12:0,0,12,0	./.:0:0,0,0,0	0/0:83:0,0,83,0	0/1:8:2,0,6,0	./.:0:0,0,0,0	0/0:41:0,0,41,0	0/0:44:0,0,44,0	./.:0:0,0,0,0	0/0:40:0,0,40,0	0/0:33:0,0,33,0	0/0:31:0,0,31,0	./.:0:0,0,0,0	1/1:44:43,0,1,0	0/1:29:19,0,10,0	0/0:87:0,0,87,0	./.:0:0,0,0,0	0/0:30:0,0,30,0	1/1:67:67,0,0,0	0/1:32:11,0,21,0	0/1:84:29,0,55,0	0/0:35:0,0,35,0	1/1:72:72,0,0,0	0/0:76:1,0,75,0	1/1:10:10,0,0,0	0/1:61:17,0,44,0
locus_122010	43	.	G	A	13	PASS	.	GT:DP:CATG	0/0:86:0,0,0,86	0/0:56:0,0,0,56	0/0:108:0,0,0,108	./.:0:0,0,0,0	./.:0:0,0,0,0	0/0:56:0,0,0,56	./.:0:0,0,0,0	0/0:37:0,0,0,37	0/0:216:0,0,0,216	0/0:87:0,0,0,87	0/0:38:0,0,0,38	1/1:80:0,80,0,0	0/0:45:0,0,0,45	0/0:136:0,0,1,135	0/0:281:0,0,0,281	./.:0:0,0,0,0	0/0:79:0,0,0,79	0/0:16:0,0,0,16	0/0:83:0,0,0,83	0/0:84:0,0,0,84	0/0:189:0,0,1,188	0/0:43:0,0,0,43	0/0:108:0,0,0,108	0/0:135:0,0,1,134	0/0:37:0,0,0,37	0/0:194:0,0,0,194	0/0:25:0,0,0,25	1/1:70:0,70,0,0	0/0:24:0,0,0,24	./.:0:0,0,0,0
locus_122571	5	.	C	T	13	PASS	.	GT:DP:CATG	1/0:31:12,0,19,0	1/0:16:11,0,4,1	./.:0:0,0,0,0	./.:0:0,0,0,0	./.:0:0,0,0,0	./.:0:0,0,0,0	0/0:8:8,0,0,0	1/0:49:36,0,13,0	./.:0:0,0,0,0	0/0:16:16,0,0,0	1/0:29:13,0,16,0	./.:0:0,0,0,0	1/0:23:17,0,6,0	./.:0:0,0,0,0	1/1:34:1,0,33,0	1/1:30:0,0,30,0	1/0:76:37,0,39,0	1/0:18:8,0,10,0	0/0:25:25,0,0,0	1/0:58:23,0,35,0	1/0:66:28,0,38,0	1/1:42:0,0,42,0	0/0:30:30,0,0,0	0/0:17:16,0,1,0	0/0:17:16,0,1,0	0/0:31:31,0,0,0	0/0:50:50,0,0,0	0/0:70:70,0,0,0	0/0:21:21,0,0,0	1/0:37:13,0,24,0
locus_123081	15	.	A	G	13	PASS	.	GT:DP:CATG	1/0:24:0,12,0,12	0/0:28:0,28,0,0	1/0:17:0,9,0,8	./.:0:0,0,0,0	1/1:29:0,0,0,29	1/0:21:0,11,0,10	1/1:36:0,0,0,36	0/0:64:0,64,0,0	1/1:8:0,0,0,8	0/0:28:0,28,0,0	0/0:41:0,41,0,0	0/0:44:0,44,0,0	1/1:23:0,0,0,23	0/0:15:0,15,0,0	1/0:28:0,13,0,15	1/0:65:0,45,0,20	1/0:73:0,51,0,22	1/0:29:0,20,0,9	1/1:34:0,0,0,34	1/0:29:0,13,0,16	1/0:75:0,48,0,27	0/0:52:0,52,0,0	1/0:52:0,36,0,16	1/0:43:0,31,0,12	0/0:47:0,47,0,0	1/1:36:0,0,0,36	1/1:36:0,0,0,36	1/0:65:0,38,0,27	1/1:25:0,0,0,25	1/0:29:0,18,0,11
locus_123103	55	.	G	C	13	PASS	.	GT:DP:CATG	0/0:22:0,0,0,22	0/0:111:0,1,1,109	0/0:88:0,0,0,88	./.:0:0,0,0,0	0/0:108:0,0,0,108	0/0:42:0,0,0,42	0/0:25:0,0,0,25	0/0:26:0,0,1,25	0/0:87:0,0,0,87	0/0:85:0,0,0,85	0/0:129:0,0,0,129	0/0:84:0,0,0,84	0/0:109:0,0,0,109	0/0:134:0,0,0,134	0/0:172:0,0,0,172	0/1:69:38,0,0,31	0/0:96:0,0,0,96	0/1:32:14,0,0,18	0/0:29:0,0,0,29	0/0:60:0,0,0,60	0/0:94:0,0,0,94	0/0:56:1,0,0,55	0/0:119:0,0,1,118	0/0:64:0,0,2,62	0/0:74:0,0,0,74	0/0:148:0,0,0,148	0/0:61:0,0,0,61	0/0:104:0,0,0,104	0/0:54:0,0,0,54	0/0:15:0,0,0,15
locus_124002	4	.	T	G	13	PASS	.	GT:DP:CATG	0/0:7:0,0,7,0	0/0:44:0,0,44,0	0/0:109:0,0,109,0	0/0:6:0,0,6,0	0/0:66:0,0,66,0	0/0:28:0,0,28,0	0/0:45:0,0,45,0	1/1:25:0,0,0,25	0/0:74:0,0,72,2	0/0:49:0,0,49,0	0/0:88:0,0,88,0	0/0:83:0,0,83,0	0/0:86:0,0,86,0	1/1:120:0,0,3,117	0/0:81:0,0,81,0	./.:0:0,0,0,0	0/0:74:0,0,74,0	0/0:21:0,0,21,0	0/0:37:0,0,37,0	1/1:52:0,0,0,52	1/1:93:0,0,0,93	0/0:26:0,0,26,0	0/0:214:0,0,214,0	0/0:46:0,0,46,0	0/0:136:0,0,135,1	0/0:83:0,0,83,0	0/0:78:0,0,78,0	0/0:71:0,0,71,0	0/0:92:0,0,92,0	0/0:125:0,0,124,1
locus_124127	57	.	G	C	13	PASS	.	GT:DP:CATG	./.:0:0,0,0,0	0/1:97:47,0,0,50	0/0:55:0,0,0,55	./.:0:0,0,0,0	0/0:158:0,0,1,157	0/0:54:0,0,0,54	0/0:24:0,0,0,24	0/0:11:0,0,0,11	0/0:172:0,0,1,171	0/0:122:0,0,0,122	0/0:160:0,0,0,160	0/0:162:0,0,0,162	0/0:103:0,0,0,103	0/0:130:1,0,0,129	0/0:228:0,0,0,228	0/0:31:0,0,0,31	0/0:104:4,0,0,100	0/1:28:17,0,0,11	1/1:18:18,0,0,0	0/0:81:0,0,0,81	0/0:151:0,0,0,151	1/1:64:64,0,0,0	0/0:155:0,0,0,155	0/0:125:0,0,0,125	0/0:98:0,0,0,98	0/0:142:0,0,0,142	0/0:92:1,0,0,91	0/0:78:0,0,1,77	./.:0:0,0,0,0	0/0:9:0,0,0,9
locus_124196	32	.	A	G	13	PASS	.	GT:DP:CATG	./.:0:0,0,0,0	./.:0:0,0,0,0	0/0:6:0,6,0,0	./.:0:0,0,0,0	0/0:8:0,8,0,0	./.:0:0,0,0,0	0/0:16:0,16,0,0	0/0:46:0,46,0,0	./.:0:0,0,0,0	0/0:15:0,15,0,0	0/0:25:0,25,0,0	0/0:25:0,25,0,0	0/0:18:0,18,0,0	0/0:6:0,6,0,0	0/0:19:0,19,0,0	./.:0:0,0,0,0	0/0:66:0,66,0,0	0/0:23:0,23,0,0	0/0:46:0,46,0,0	./.:0:0,0,0,0	0/0:26:0,26,0,0	./.:0:0,0,0,0	0/0:14:0,14,0,0	0/0:14:0,14,0,0	0/0:17:0,17,0,0	./.:0:0,0,0,0	0/0:27:0,27,0,0	0/0:51:0,51,0,0	1/1:26:0,0,0,26	./.:0:0,0,0,0
locus_12421	42	.	G	A	13	PASS	.	GT:DP:CATG	0/0:114:0,1,0,113	0/0:122:0,0,0,122	0/0:142:0,0,0,142	0/0:46:0,0,0,46	1/1:2:0,2,0,0	0/0:42:0,0,0,42	0/0:39:0,0,0,39	1/1:1:0,1,0,0	0/0:100:0,0,0,100	0/0:215:0,0,0,215	0/0:247:0,1,0,246	0/0:121:0,0,0,121	0/0:137:0,0,0,137	0/0:233:0,1,1,231	./.:0:0,0,0,0	0/0:251:0,0,0,251	./.:0:0,0,0,0	0/0:96:0,0,0,96	0/0:35:0,0,0,35	1/1:1:0,1,0,0	0/0:136:0,0,0,136	0/0:148:0,0,0,148	0/0:102:0,0,0,102	0/0:51:0,0,0,51	0/0:75:0,0,0,75	0/0:114:0,0,0,114	0/0:118:0,0,0,118	0/0:116:0,0,0,116	./.:0:0,0,0,0	0/0:127:0,0,0,127
locus_124404	21	.	T	G	13	PASS	.	GT:DP:CATG	0/0:84:0,0,84,0	0/0:89:0,0,89,0	./.:0:0,0,0,0	0/0:6:0,0,6,0	./.:0:0,0,0,0	0/0:39:0,0,39,0	0/0:80:0,0,80,0	0/0:147:0,0,147,0	0/0:65:0,0,64,1	0/0:47:0,0,47,0	0/0:103:0,0,103,0	0/0:120:0,0,120,0	0/0:87:0,0,87,0	0/0:104:0,0,104,0	0/0:123:0,0,122,1	0/0:294:0,0,294,0	0/0:118:0,0,118,0	0/0:51:0,0,51,0	0/0:199:0,0,199,0	0/0:263:0,0,263,0	./.:0:0,0,0,0	0/0:146:0,0,145,1	0/0:332:0,0,332,0	./.:0:0,0,0,0	0/0:193:0,0,193,0	./.:0:0,0,0,0	./.:0:0,0,0,0	0/0:225:0,0,225,0	0/0:67:0,0,67,0	0/0:271:0,0,271,0
locus_124443	3	.	G	T	13	PASS	.	GT:DP:CATG	./.:0:0,0,0,0	0/0:41:0,0,0,41	0/0:69:0,0,0,69	./.:0:0,0,0,0	0/0:26:0,0,0,26	./.:0:0,0,0,0	0/0:32:0,0,0,32	0/0:72:0,0,0,72	./.:0:0,0,0,0	0/0:34:0,0,0,34	0/0:116:0,0,0,116	0/0:55:0,0,0,55	0/1:62:0,0,35,27	0/0:84:0,0,0,84	1/1:46:0,0,46,0	./.:0:0,0,0,0	./.:0:0,0,0,0	0/0:44:0,0,0,44	0/0:34:0,0,0,34	0/0:109:0,0,0,109	1/1:33:0,0,33,0	0/1:41:0,0,29,12	1/1:50:0,0,50,0	./.:0:0,0,0,0	0/0:69:0,0,3,66	0/0:89:0,0,0,89	0/0:40:0,0,0,40	0/0:42:0,0,0,42	0/0:22:0,0,0,22	0/1:104:0,0,65,39
locus_124743	53	.	T	G	13	PASS	.	GT:DP:CATG	0/0:14:0,0,14,0	0/0:20:0,0,20,0	0/0:8:0,0,8,0	./.:0:0,0,0,0	./.:0:0,0,0,0	0/0:9:0,0,9,0	./.:0:0,0,0,0	0/0:9:0,0,9,0	0/0:13:0,0,13,0	0/0:67:0,0,67,0	./.:0:0,0,0,0	0/0:36:0,0,35,1	0/0:90:0,0,90,0	0/0:36:0,0,36,0	./.:0:0,0,0,0	0/0:18:0,0,18,0	1/1:50:0,0,0,50	0/0:22:0,0,22,0	0/0:26:0,0,26,0	1/0:63:0,0,38,25	0/0:51:0,0,51,0	0/0:48:0,0,48,0	0/0:52:0,0,52,0	0/0:22:0,0,22,0	0/0:53:0,0,53,0	0/0:84:0,0,84,0	0/0:55:0,0,55,0	0/0:6:0,0,6,0	0/0:73:0,0,73,0	0/0:28:0,0,28,0
locus_124755	122	.	C	T	13	PASS	.	GT:DP:CATG	0/0:13:13,0,0,0	0/0:180:180,0,0,0	0/0:145:145,0,0,0	0/0:69:69,0,0,0	0/0:213:209,0,4,0	0/0:102:102,0,0,0	0/0:134:134,0,0,0	0/0:350:350,0,0,0	0/0:215:215,0,0,0	0/0:207:207,0,0,0	0/0:186:186,0,0,0	0/0:264:264,0,0,0	0/0:167:167,0,0,0	0/0:203:203,0,0,0	0/0:232:231,0,1,0	0/0:187:187,0,0,0	0/0:227:227,0,0,0	0/0:142:142,0,0,0	1/0:78:33,0,45,0	0/0:165:165,0,0,0	0/0:228:228,0,0,0	0/0:139:139,0,0,0	1/0:226:103,0,123,0	0/0:180:180,0,0,0	0/0:200:200,0,0,0	0/0:274:274,0,0,0	0/0:171:171,0,0,0	0/0:249:249,0,0,0	1/0:152:87,0,65,0	0/0:175:174,1,0,0
locus_124890	23	.	T	C	13	PASS	.	GT:DP:CATG	./.:0:0,0,0,0	0/0:30:0,0,30,0	0/0:33:0,0,33,0	./.:0:0,0,0,0	0/0:27:0,0,27,0	./.:0:0,0,0,0	./.:0:0,0,0,0	0/0:7:0,0,7,0	0/0:19:0,0,19,0	1/1:22:22,0,0,0	0/0:35:0,0,35,0	0/0:21:0,0,21,0	0/0:17:0,0,17,0	1/1:14:14,0,0,0	0/0:34:0,0,34,0	0/0:13:0,0,13,0	0/0:16:0,0,16,0	0/1:13:8,0,5,0	0/0:7:0,0,7,0	0/0:12:0,0,12,0	./.:0:0,0,0,0	0/1:26:22,0,4,0	0/0:35:0,0,35,0	0/0:33:0,0,33,0	0/0:26:0,0,26,0	0/0:59:0,0,59,0	0/0:20:0,0,20,0	0/0:11:0,0,11,0	./.:0:0,0,0,0	0/1:43:22,0,21,0
locus_124983	125	.	G	A	13	PASS	.	GT:DP:CATG	0/0:27:0,0,0,27	0/0:10:0,0,0,10	1/1:14:0,14,0,0	./.:0:0,0,0,0	0/0:11:0,0,0,11	0/0:15:0,0,0,15	./.:0:0,0,0,0	./.:0:0,0,0,0	0/0:19:0,0,0,19	0/1:15:0,7,0,8	0/0:12:0,1,0,11	0/0:17:0,0,0,17	0/0:43:0,0,0,43	./.:0:0,0,0,0	0/0:10:0,0,0,10	0/0:27:0,0,0,27	0/1:97:0,50,0,47	0/0:33:0,0,0,33	0/0:16:0,0,0,16	0/0:50:0,1,0,49	0/0:64:0,0,0,64	0/0:29:0,0,0,29	0/0:77:0,0,0,77	0/0:78:0,0,0,78	0/1:54:0,22,0,32	0/0:98:0,2,0,96	1/1:104:0,104,0,0	./.:0:0,0,0,0	0/0:6:0,0,0,6	0/0:13:0,0,0,13
locus_125141	65	.	C	T	13	PASS	.	GT:DP:CATG	0/0:117:117,0,0,0	0/0:73:72,0,1,0	0/0:30:30,0,0,0	0/0:9:9,0,0,0	0/0:43:43,0,0,0	0/0:38:38,0,0,0	0/0:13:13,0,0,0	0/0:116:115,1,0,0	0/0:45:44,1,0,0	0/0:39:39,0,0,0	0/0:51:51,0,0,0	0/0:75:75,0,0,0	./.:0:0,0,0,0	0/0:39:39,0,0,0	./.:0:0,0,0,0	0/0:60:60,0,0,0	./.:0:0,0,0,0	0/0:27:27,0,0,0	./.:0:0,0,0,0	0/0:93:93,0,0,0	0/0:121:121,0,0,0	0/0:46:46,0,0,0	1/1:182:0,0,182,0	./.:0:0,0,0,0	0/0:60:60,0,0,0	0/0:49:49,0,0,0	0/0:75:75,0,0,0	0/0:115:115,0,0,0	0/0:101:101,0,0,0	0/0:13:13,0,0,0
locus_125448	63	.	G	C	13	PASS	.	GT:DP:CATG	0/0:44:0,0,0,44	0/0:8:0,0,0,8	./.:0:0,0,0,0	./.:0:0,0,0,0	0/0:20:0,0,0,20	0/0:6:0,0,0,6	0/0:10:0,0,0,10	./.:0:0,0,0,0	0/0:29:0,0,0,29	0/0:36:0,0,0,36	./.:0:0,0,0,0	0/0:24:1,0,0,23	0/0:29:0,0,0,29	0/0:30:0,0,0,30	./.:0:0,0,0,0	./.:0:0,0,0,0	0/0:25:0,0,0,25	1/1:20:20,0,0,0	0/0:10:0,0,0,10	0/0:36:0,0,0,36	./.:0:0,0,0,0	0/0:24:0,0,0,24	0/0:27:0,0,0,27	0/0:25:0,0,0,25	0/0:9:0,0,0,9	0/0:15:0,0,0,15	./.:0:0,0,0,0	1/1:29:27,0,0,2	0/0:32:0,0,0,32	0/0:64:0,0,0,64
locus_125531	143	.	A	C	13	PASS	.	GT:DP:CATG	0/0:23:0,23,0,0	0/0:11:0,11,0,0	./.:0:0,0,0,0	./.:0:0,0,0,0	0/0:16:0,16,0,0	./.:0:0,0,0,0	./.:0:0,0,0,0	./.:0:0,0,0,0	./.:0:0,0,0,0	0/0:24:0,24,0,0	0/0:13:0,13,0,0	./.:0:0,0,0,0	0/0:14:0,14,0,0	0/0:24:0,24,0,0	0/0:43:0,43,0,0	0/0:26:0,26,0,0	0/0:44:0,44,0,0	0/0:12:0,12,0,0	0/0:23:0,23,0,0	0/0:18:1,17,0,0	1/1:30:30,0,0,0	0/0:8:0,8,0,0	0/0:11:0,11,0,0	0/0:8:0,8,0,0	0/0:11:0,11,0,0	./.:0:0,0,0,0	1/1:44:44,0,0,0	1/0:37:15,22,0,0	1/1:23:23,0,0,0	./.:0:0,0,0,0
locus_125733	35	.	T	C	13	PASS	.	GT:DP:CATG	0/0:29:0,0,29,0	0/0:28:0,0,28,0	./.:0:0,0,0,0	1/1:17:17,0,0,0	0/0:20:0,0,20,0	0/0:32:0,0,32,0	0/0:98:0,0,98,0	0/0:64:0,0,64,0	0/0:12:0,0,12,0	0/0:91:0,0,91,0	./.:0:0,0,0,0	0/0:45:0,0,45,0	0/0:62:0,0,62,0	0/0:56:0,0,56,0	0/0:96:0,0,96,0	0/0:125:0,0,125,0	0/0:222:0,0,222,0	0/0:147:1,0,146,0	1/1:7:7,0,0,0	0/0:92:2,0,90,0	0/0:115:0,0,115,0	0/0:144:0,0,144,0	0/0:86:0,0,86,0	0/0:45:0,0,45,0	./.:0:0,0,0,0	0/0:125:0,0,125,0	0/0:151:5,0,146,0	0/0:248:0,0,248,0	1/1:9:9,0,0,0	0/0:60:0,0,60,0
locus_125974	39	.	T	G	13	PASS	.	GT:DP:CATG	0/0:52:0,0,52,0	0/0:157:0,0,157,0	0/0:80:0,0,80,0	0/0:17:0,0,17,0	0/0:137:0,0,137,0	./.:0:0,0,0,0	0/0:41:0,0,41,0	0/0:145:0,0,145,0	0/0:214:0,0,214,0	0/0:100:0,0,100,0	0/0:133:0,0,133,0	0/0:148:0,0,148,0	0/0:141:0,0,141,0	0/0:121:0,0,121,0	0/0:205:0,0,205,0	0/0:96:0,0,96,0	0/0:187:0,0,187,0	0/0:57:0,0,57,0	0/0:66:1,0,65,0	0/0:113:0,0,113,0	0/0:259:0,0,259,0	1/1:2:0,0,0,2	0/0:206:0,0,206,0	0/0:227:0,0,227,0	0/0:150:0,0,150,0	./.:0:0,0,0,0	0/0:116:0,0,116,0	0/0:149:0,0,149,0	0/0:203:0,0,203,0	0/0:20:0,0,20,0
locus_126288	17	.	G	A	13	PASS	.	GT:DP:CATG	0/0:17:0,0,0,17	0/0:112:0,0,0,112	0/0:47:0,0,0,47	./.:0:0,0,0,0	0/0:82:0,0,0,82	./.:0:0,0,0,0	./.:0:0,0,0,0	./.:0:0,0,0,0	0/0:75:0,0,0,75	./.:0:0,0,0,0	0/0:62:0,0,0,62	0/0:150:0,0,2,148	0/0:70:0,0,0,70	0/0:85:0,0,1,84	0/0:174:0,0,0,174	0/0:86:0,0,0,86	1/1:85:0,80,1,4	0/0:43:0,0,0,43	0/0:18:0,0,0,18	./.:0:0,0,0,0	0/0:183:0,1,0,182	0/0:96:0,1,0,95	0/0:159:0,0,0,159	0/0:51:0,0,0,51	0/0:74:0,0,0,74	0/0:116:0,0,0,116	./.:0:0,0,0,0	./.:0:0,0,0,0	0/0:13:0,0,0,13	0/0:42:0,0,0,42
locus_126359	75	.	T	A	13	PASS	.	GT:DP:CATG	./.:0:0,0,0,0	0/0:59:0,0,59,0	0/0:71:0,0,71,0	0/1:42:0,10,32,0	0/0:205:0,0,205,0	0/0:44:0,0,44,0	./.:0:0,0,0,0	0/0:357:0,0,357,0	0/0:74:0,2,72,0	0/0:151:0,0,151,0	0/0:113:0,0,113,0	0/0:143:0,0,143,0	./.:0:0,0,0,0	./.:0:0,0,0,0	1/1:227:0,227,0,0	0/0:47:0,0,47,0	0/0:136:0,0,136,0	./.:0:0,0,0,0	0/0:77:0,0,77,0	./.:0:0,0,0,0	./.:0:0,0,0,0	0/0:100:0,0,100,0	0/1:228:0,118,110,0	0/0:95:0,3,92,0	1/1:105:0,98,7,0	0/0:189:0,1,188,0	0/0:88:0,1,87,0	0/0:75:0,0,75,0	0/0:202:0,7,195,0	0/1:196:0,61,135,0
locus_126420	105	.	C	A	13	PASS	.	GT:DP:CATG	./.:0:0,0,0,0	0/0:35:35,0,0,0	0/0:6:6,0,0,0	./.:0:0,0,0,0	./.:0:0,0,0,0	0/0:21:21,0,0,0	0/0:34:34,0,0,0	0/0:73:73,0,0,0	./.:0:0,0,0,0	./.:0:0,0,0,0	0/1:71:28,43,0,0	0/0:19:19,0,0,0	0/0:38:38,0,0,0	./.:0:0,0,0,0	0/0:49:48,1,0,0	0/0:45:45,0,0,0	0/0:129:129,0,0,0	./.:0:0,0,0,0	0/0:46:46,0,0,0	0/0:81:81,0,0,0	./.:0:0,0,0,0	./.:0:0,0,0,0	0/0:40:40,0,0,0	0/0:65:65,0,0,0	0/0:56:56,0,0,0	./.:0:0,0,0,0	0/0:98:98,0,0,0	./.:0:0,0,0,0	0/0:99:99,0,0,0	0/0:30:30,0,0,0
locus_12685	6	.	T	G	13	PASS	.	GT:DP:CATG	0/0:42:0,0,42,0	0/0:247:0,0,247,0	0/0:102:0,0,102,0	0/0:36:0,0,36,0	0/0:131:0,0,131,0	./.:0:0,0,0,0	0/0:74:0,0,74,0	1/0:228:0,0,63,165	0/0:114:0,0,113,1	0/0:227:0,0,227,0	0/0:317:0,0,317,0	0/0:359:0,0,359,0	0/0:273:0,0,272,1	0/0:180:0,0,180,0	0/0:237:0,0,237,0	./.:0:0,0,0,0	0/0:251:0,0,251,0	0/0:92:0,0,92,0	0/0:130:0,0,130,0	0/0:9:0,0,9,0	0/0:305:0,0,305,0	./.:0:0,0,0,0	0/0:364:0,0,364,0	0/0:111:0,0,111,0	0/0:195:0,0,195,0	0/0:180:0,0,180,0	0/0:203:0,0,203,0	0/0:127:0,0,127,0	0/0:112:0,0,112,0	0/0:46:0,0,46,0
locus_126954	103	.	G	C	13	PASS	.	GT:DP:CATG	1/1:43:43,0,0,0	0/0:110:0,0,0,110	./.:0:0,0,0,0	./.:0:0,0,0,0	0/0:94:0,0,0,94	0/0:81:1,0,0,80	./.:0:0,0,0,0	./.:0:0,0,0,0	0/0:189:0,0,0,189	0/0:67:0,0,0,67	0/0:167:0,0,0,167	0/0:106:0,0,0,106	0/0:74:0,0,0,74	0/0:56:0,0,0,56	./.:0:0,0,0,0	./.:0:0,0,0,0	0/1:106:58,0,0,48	0/0:35:0,0,0,35	0/1:47:31,0,0,16	0/0:103:0,1,0,102	0/0:183:0,0,0,183	1/1:42:41,0,0,1	0/0:83:0,0,0,83	0/0:31:0,0,0,31	0/0:43:0,0,0,43	0/0:77:0,0,0,77	0/0:12:0,0,0,12	0/1:68:35,0,0,33	0/0:10:0,0,0,10	0/0:10:0,0,0,10
locus_12714	109	.	C	T	13	PASS	.	GT:DP:CATG	0/0:117:117,0,0,0	0/0:166:166,0,0,0	0/0:64:64,0,0,0	./.:0:0,0,0,0	0/0:171:171,0,0,0	0/0:73:73,0,0,0	0/0:64:64,0,0,0	0/0:92:92,0,0,0	0/0:108:108,0,0,0	0/0:195:195,0,0,0	0/0:211:211,0,0,0	0/0:128:128,0,0,0	0/0:184:184,0,0,0	1/1:120:3,0,117,0	0/0:289:289,0,0,0	1/1:106:0,0,106,0	0/0:125:125,0,0,0	0/0:57:57,0,0,0	0/0:55:55,0,0,0	0/0:113:113,0,0,0	0/0:145:145,0,0,0	./.:0:0,0,0,0	0/0:152:152,0,0,0	0/0:116:116,0,0,0	0/0:65:65,0,0,0	./.:0:0,0,0,0	0/0:107:107,0,0,0	0/0:204:204,0,0,0	0/0:95:95,0,0,0	0/0:78:78,0,0,0
locus_12747	18	.	G	C	13	PASS	.	GT:DP:CATG	./.:0:0,0,0,0	./.:0:0,0,0,0	0/0:28:0,0,0,28	./.:0:0,0,0,0	0/1:24:20,0,0,4	0/1:13:6,0,0,7	./.:0:0,0,0,0	0/0:32:0,0,0,32	0/1:25:12,0,0,13	1/1:24:24,0,0,0	0/1:73:36,0,0,37	0/1:56:30,0,0,26	0/0:27:0,0,0,27	./.:0:0,0,0,0	1/1:55:53,0,0,2	./.:0:0,0,0,0	0/1:129:52,0,0,77	0/0:32:0,0,0,32	0/1:54:13,0,0,41	1/1:32:31,0,0,1	0/1:124:67,0,0,57	1/1:30:30,0,0,0	./.:0:0,0,0,0	0/0:6:0,0,0,6	./.:0:0,0,0,0	0/0:54:1,0,0,53	./.:0:0,0,0,0	1/1:88:86,0,0,2	0/0:19:0,0,0,19	1/1:9:9,0,0,0
locus_127661	10	.	C	T	13	PASS	.	GT:DP:CATG	0/0:20:20,0,0,0	1/0:22:8,0,14,0	1/0:28:8,0,20,0	./.:0:0,0,0,0	./.:0:0,0,0,0	./.:0:0,0,0,0	0/0:16:16,0,0,0	1/0:107:33,0,74,0	0/0:14:14,0,0,0	0/0:15:15,0,0,0	./.:0:0,0,0,0	1/1:69:0,0,69,0	0/0:25:25,0,0,0	0/0:15:15,0,0,0	0/0:23:23,0,0,0	1/0:56:29,0,27,0	./.:0:0,0,0,0	1/0:35:11,0,24,0	0/0:6:6,0,0,0	1/0:17:14,0,3,0	1/1:47:1,0,46,0	1/1:63:0,0,63,0	1/1:54:1,0,53,0	0/0:9:9,0,0,0	1/1:38:2,0,36,0	1/0:82:13,0,69,0	0/0:19:19,0,0,0	1/0:50:15,0,35,0	0/0:27:27,0,0,0	1/0:29:8,0,21,0
locus_127720	43	.	T	G	13	PASS	.	GT:DP:CATG	0/0:10:0,0,10,0	0/0:84:0,0,84,0	0/0:45:0,0,45,0	./.:0:0,0,0,0	./.:0:0,0,0,0	0/0:41:0,0,41,0	0/0:28:0,0,28,0	0/0:161:0,0,161,0	./.:0:0,0,0,0	0/0:39:0,0,39,0	0/0:139:0,0,139,0	0/0:114:0,0,114,0	0/0:90:0,0,90,0	0/0:52:0,0,52,0	0/0:68:0,0,68,0	0/0:53:0,0,53,0	0/0:51:0,0,51,0	1/1:49:0,0,1,48	0/0:50:0,0,50,0	0/0:46:0,0,46,0	0/0:67:0,0,67,0	0/0:42:0,0,42,0	0/0:168:0,0,168,0	0/0:52:0,0,52,0	0/0:98:0,0,98,0	0/0:134:0,0,134,0	0/0:45:0,0,45,0	0/0:46:0,0,46,0	0/0:90:0,0,90,0	0/0:50:0,0,50,0
locus_127783	5	.	T	G	13	PASS	.	GT:DP:CATG	./.:0:0,0,0,0	0/0:10:0,0,10,0	0/0:16:0,0,16,0	./.:0:0,0,0,0	./.:0:0,0,0,0	0/0:4:0,0,4,0	0/0:32:0,0,32,0	./.:0:0,0,0,0	./.:0:0,0,0,0	1/1:14:0,0,0,14	0/0:6:0,0,6,0	./.:0:0,0,0,0	0/0:48:0,0,48,0	0/0:20:0,0,20,0	./.:0:0,0,0,0	./.:0:0,0,0,0	1/1:84:0,0,0,84	1/1:46:0,0,0,46	1/1:30:0,0,0,30	1/0:28:0,0,10,18	0/0:28:0,0,28,0	0/0:23:0,0,23,0	0/0:19:0,0,17,2	0/0:12:0,0,12,0	0/0:28:0,0,28,0	0/0:41:0,0,41,0	0/0:115:0,0,115,0	0/0:73:0,0,73,0	1/1:70:0,0,0,70	./.:49:0,0,43,6
locus_128010	121	.	T	G	13	PASS	.	GT:DP:CATG	0/0:24:0,0,24,0	0/0:69:0,0,69,0	0/0:68:0,0,68,0	./.:0:0,0,0,0	0/0:31:0,0,31,0	0/0:41:0,0,41,0	0/0:40:0,0,40,0	0/0:97:0,0,97,0	0/0:91:0,0,91,0	0/0:38:0,0,38,0	0/0:81:0,0,81,0	0/0:99:0,0,98,1	0/0:42:0,0,42,0	./.:0:0,0,0,0	0/0:129:0,0,128,1	./.:0:0,0,0,0	0/0:99:0,0,99,0	0/0:17:0,0,17,0	1/0:67:0,0,31,36	./.:0:0,0,0,0	0/0:96:0,0,96,0	./.:0:0,0,0,0	0/0:80:0,0,80,0	1/0:76:0,0,46,30	1/1:65:0,0,2,63	0/0:140:0,0,140,0	0/0:86:0,0,86,0	0/0:122:0,0,121,1	1/0:206:0,0,80,126	0/0:70:0,0,70,0
locus_128273	90	.	A	G	13	PASS	.	GT:DP:CATG	0/0:8:0,8,0,0	0/0:52:0,52,0,0	1/1:65:0,0,0,65	./.:0:0,0,0,0	0/0:67:0,67,0,0	0/0:10:0,10,0,0	./.:0:0,0,0,0	./.:0:0,0,0,0	0/0:84:0,84,0,0	./.:0:0,0,0,0	0/0:12:0,12,0,0	0/0:37:0,37,0,0	0/0:48:0,48,0,0	0/0:43:0,43,0,0	1/0:89:0,42,0,47	0/0:46:0,46,0,0	0/0:54:0,54,0,0	0/0:6:0,6,0,0	0/0:17:0,17,0,0	./.:0:0,0,0,0	0/0:48:0,48,0,0	0/0:55:0,55,0,0	./.:0:0,0,0,0	0/0:35:1,34,0,0	0/0:57:0,57,0,0	1/1:27:0,2,0,25	0/0:25:0,25,0,0	0/0:14:0,14,0,0	./.:0:0,0,0,0	0/0:9:0,9,0,0
locus_128398	107	.	C	G	13	PASS	.	GT:DP:CATG	0/0:30:30,0,0,0	0/0:44:44,0,0,0	0/0:47:47,0,0,0	0/0:15:15,0,0,0	0/0:46:46,0,0,0	./.:0:0,0,0,0	./.:0:0,0,0,0	0/0:83:83,0,0,0	./.:0:0,0,0,0	./.:0:0,0,0,0	./.:0:0,0,0,0	0/0:29:29,0,0,0	./.:0:0,0,0,0	0/0:72:72,0,0,0	0/0:104:104,0,0,0	1/0:94:56,0,0,38	0/0:87:87,0,0,0	0/0:18:18,0,0,0	0/0:25:25,0,0,0	0/0:24:24,0,0,0	0/0:97:97,0,0,0	0/0:74:74,0,0,0	0/0:170:170,0,0,0	1/1:63:4,0,0,59	0/0:95:95,0,0,0	0/0:78:78,0,0,0	./.:0:0,0,0,0	0/0:52:52,0,0,0	0/0:77:77,0,0,0	./.:0:0,0,0,0
locus_128444	136	.	T	C	13	PASS	.	GT:DP:CATG	0/0:68:0,0,68,0	0/0:113:0,0,113,0	0/0:79:0,0,79,0	0/0:80:0,0,80,0	0/0:146:0,0,146,0	0/0:68:0,0,68,0	0/0:118:0,0,118,0	0/0:185:1,0,184,0	0/0:93:0,0,93,0	0/0:130:0,0,130,0	0/0:154:0,0,153,1	0/0:180:0,0,180,0	0/0:147:0,0,147,0	0/0:93:0,0,93,0	0/0:132:0,0,132,0	0/0:146:0,0,146,0	0/0:255:0,0,255,0	0/0:144:0,0,144,0	0/0:168:0,0,168,0	0/1:182:79,0,103,0	0/0:327:0,0,327,0	0/0:163:0,0,163,0	0/0:230:0,0,230,0	0/0:215:0,0,215,0	0/1:176:88,1,87,0	0/0:300:3,0,297,0	0/0:308:0,0,308,0	0/0:219:0,0,219,0	1/1:176:176,0,0,0	0/0:156:0,0,156,0
locus_128975	16	.	G	A	13	PASS	.	GT:DP:CATG	0/0:17:0,0,0,17	./.:0:0,0,0,0	0/0:65:0,1,0,64	./.:0:0,0,0,0	0/0:61:0,0,0,61	0/0:24:0,0,0,24	0/0:65:0,0,0,65	0/0:66:0,0,0,66	0/0:33:0,0,0,33	./.:0:0,0,0,0	0/0:39:0,0,0,39	0/0:80:0,0,0,80	0/0:85:0,0,0,85	./.:0:0,0,0,0	0/0:44:0,0,0,44	0/0:66:0,0,0,66	0/0:117:0,0,0,117	0/0:62:0,0,1,61	0/0:14:0,1,0,13	./.:0:0,0,0,0	0/0:183:0,0,0,183	0/0:80:0,0,0,80	0/0:102:0,0,0,102	0/0:106:0,0,0,106	./.:0:0,0,0,0	0/0:111:0,0,0,111	./.:0:0,0,0,0	0/0:110:0,0,0,110	./.:0:0,0,0,0	1/1:11:0,11,0,0
locus_129052	10	.	A	G	13	PASS	.	GT:DP:CATG	./.:0:0,0,0,0	0/0:83:0,82,0,1	0/0:234:0,234,0,0	./.:0:0,0,0,0	0/0:177:0,176,1,0	0/0:114:0,114,0,0	./.:0:0,0,0,0	0/0:69:0,69,0,0	./.:0:0,0,0,0	1/0:122:0,72,0,50	0/0:50:0,49,0,1	1/1:95:0,0,0,95	1/1:78:0,0,0,78	0/0:155:0,155,0,0	0/0:109:0,109,0,0	0/0:39:0,39,0,0	0/0:89:0,89,0,0	./.:0:0,0,0,0	0/0:9:0,9,0,0	./.:0:0,0,0,0	./.:0:0,0,0,0	./.:0:0,0,0,0	0/0:173:0,173,0,0	0/0:31:0,31,0,0	0/0:49:0,49,0,0	0/0:126:0,126,0,0	0/0:49:0,49,0,0	0/0:45:0,45,0,0	0/0:6:0,6,0,0	./.:0:0,0,0,0
locus_129149	43	.	A	C	13	PASS	.	GT:DP:CATG	1/1:27:27,0,0,0	1/0:14:4,10,0,0	0/0:17:0,17,0,0	./.:0:0,0,0,0	0/0:11:0,11,0,0	./.:0:0,0,0,0	0/0:34:0,34,0,0	0/0:41:0,41,0,0	0/0:10:0,10,0,0	0/0:9:0,9,0,0	0/0:23:0,23,0,0	0/0:19:0,19,0,0	0/0:23:0,23,0,0	./.:0:0,0,0,0	0/0:14:0,14,0,0	0/0:41:0,41,0,0	./.:0:0,0,0,0	./.:0:0,0,0,0	0/0:29:0,29,0,0	0/0:32:0,32,0,0	0/0:92:0,92,0,0	0/0:46:0,46,0,0	0/0:22:0,22,0,0	0/0:35:0,35,0,0	0/0:15:0,15,0,0	0/0:28:0,28,0,0	0/0:89:0,89,0,0	0/0:107:0,107,0,0	0/0:84:0,84,0,0	0/0:34:0,34,0,0
locus_129183	134	.	T	C	13	PASS	.	GT:DP:CATG	0/0:6:0,0,6,0	0/0:173:0,0,173,0	0/0:172:0,0,171,1	0/0:33:0,0,33,0	0/0:222:0,0,222,0	0/0:96:0,0,96,0	0/0:34:0,0,34,0	0/0:152:0,0,152,0	0/0:263:0,0,263,0	0/0:241:0,0,241,0	0/0:261:0,0,261,0	0/0:233:0,0,233,0	0/0:198:0,0,198,0	0/0:266:0,0,266,0	0/0:462:0,0,462,0	0/0:106:0,0,106,0	0/0:242:0,0,242,0	0/0:66:0,0,66,0	0/0:59:0,0,59,0	0/0:125:0,0,125,0	0/0:304:0,0,304,0	0/0:112:0,0,112,0	0/0:271:0,0,271,0	0/0:190:0,0,190,0	0/0:186:0,0,186,0	0/0:380:0,0,380,0	0/0:148:0,0,148,0	0/0:140:0,0,140,0	0/0:67:0,0,67,0	0/0:111:0,0,111,0
locus_129227	64	.	T	C	13	PASS	.	GT:DP:CATG	0/0:9:0,0,9,0	0/0:20:0,0,20,0	0/0:15:0,0,15,0	./.:0:0,0,0,0	0/0:16:0,0,16,0	./.:0:0,0,0,0	0/0:8:0,0,8,0	./.:0:0,0,0,0	0/1:14:8,0,6,0	0/0:42:0,0,42,0	0/0:40:0,0,40,0	0/0:37:0,0,37,0	0/0:35:0,0,35,0	0/0:13:0,0,13,0	0/0:72:0,0,71,1	0/0:27:0,0,27,0	./.:0:0,0,0,0	0/1:24:10,0,14,0	0/1:37:13,0,24,0	0/0:40:0,0,40,0	0/0:45:0,0,45,0	0/1:31:16,0,15,0	0/0:32:0,0,32,0	0/0:45:1,0,44,0	0/0:32:0,0,32,0	0/0:49:0,0,49,0	1/1:22:22,0,0,0	0/0:38:0,0,38,0	0/0:42:0,0,42,0	0/0:6:0,0,6,0
locus_129481	17	.	T	C	13	PASS	.	GT:DP:CATG	0/0:19:0,0,19,0	0/0:114:0,0,114,0	0/0:123:0,0,123,0	./.:0:0,0,0,0	0/0:104:0,0,104,0	0/0:69:0,0,69,0	./.:0:0,0,0,0	0/0:14:0,0,14,0	0/0:97:0,0,95,2	1/1:49:49,0,0,0	0/0:124:0,0,123,1	0/0:104:0,0,104,0	0/0:152:0,1,150,1	0/0:157:0,1,156,0	0/0:121:0,0,119,2	0/0:25:0,1,24,0	0/0:123:0,0,123,0	0/0:84:0,0,84,0	1/1:72:72,0,0,0	0/0:11:0,0,11,0	0/0:66:0,1,65,0	0/0:60:0,0,60,0	0/0:225:0,0,224,1	0/0:181:1,0,180,0	0/0:127:0,0,127,0	0/0:95:0,0,95,0	0/0:137:0,0,136,1	0/0:24:0,0,23,1	./.:0:0,0,0,0	./.:0:0,0,0,0
locus_129501	145	.	A	C	13	PASS	.	GT:DP:CATG	0/0:65:0,65,0,0	./.:0:0,0,0,0	0/0:92:0,92,0,0	0/0:12:0,12,0,0	0/0:80:0,80,0,0	1/0:59:27,32,0,0	1/1:35:35,0,0,0	0/0:11:0,11,0,0	0/0:91:0,91,0,0	0/0:83:0,83,0,0	0/0:71:0,71,0,0	0/0:49:0,49,0,0	0/0:123:0,123,0,0	0/0:60:0,60,0,0	./.:0:0,0,0,0	./.:0:0,0,0,0	0/0:108:0,108,0,0	./.:0:0,0,0,0	./.:0:0,0,0,0	0/0:60:0,60,0,0	./.:0:0,0,0,0	0/0:36:0,36,0,0	./.:0:0,0,0,0	0/0:145:0,145,0,0	0/0:45:0,45,0,0	0/0:99:0,98,0,1	./.:0:0,0,0,0	0/0:78:0,78,0,0	0/0:116:1,115,0,0	0/0:53:0,53,0,0
locus_12953	99	.	A	G	13	PASS	.	GT:DP:CATG	./.:0:0,0,0,0	1/0:130:0,61,0,69	0/0:45:0,45,0,0	./.:0:0,0,0,0	0/0:114:0,112,0,2	0/0:43:0,43,0,0	./.:0:0,0,0,0	0/0:21:0,21,0,0	1/1:86:0,0,0,86	./.:0:0,0,0,0	1/1:77:0,0,0,77	1/1:82:0,0,0,82	0/0:87:0,87,0,0	0/0:88:0,88,0,0	0/0:81:0,81,0,0	./.:0:0,0,0,0	0/0:34:0,34,0,0	0/0:22:0,21,0,1	0/0:27:0,27,0,0	0/0:51:0,51,0,0	1/0:96:0,53,0,43	./.:0:0,0,0,0	0/0:79:0,79,0,0	0/0:39:0,39,0,0	0/0:91:0,91,0,0	0/0:106:0,106,0,0	0/0:31:0,31,0,0	./.:0:0,0,0,0	0/0:9:0,9,0,0	0/0:7:0,7,0,0
locus_129664	48	.	G	A	13	PASS	.	GT:DP:CATG	0/0:45:0,0,0,45	0/0:126:0,0,0,126	0/0:57:0,0,0,57	./.:0:0,0,0,0	0/0:69:0,0,0,69	0/0:49:1,0,0,48	1/1:66:0,66,0,0	0/0:72:0,0,0,72	0/0:63:0,0,0,63	0/0:45:0,0,0,45	0/0:38:0,0,0,38	1/1:47:0,47,0,0	0/1:113:0,75,0,38	0/0:90:0,0,0,90	./.:0:0,0,0,0	0/0:35:0,0,0,35	0/0:74:0,0,0,74	1/1:42:0,42,0,0	0/0:61:0,0,0,61	0/0:76:0,0,0,76	0/0:119:0,0,0,119	0/1:67:0,36,0,31	./.:0:0,0,0,0	0/0:34:0,0,0,34	0/0:63:0,0,0,63	1/1:84:0,82,0,2	./.:0:0,0,0,0	0/0:44:0,0,0,44	0/0:51:0,0,1,50	0/0:44:0,0,0,44
locus_129896	30	.	C	T	13	PASS	.	GT:DP:CATG	1/0:86:64,0,22,0	1/1:42:1,0,41,0	0/0:57:57,0,0,0	./.:0:0,0,0,0	1/0:114:66,0,48,0	1/1:25:0,0,25,0	./.:0:0,0,0,0	0/0:95:95,0,0,0	0/0:41:41,0,0,0	0/0:127:127,0,0,0	./.:0:0,0,0,0	0/0:82:82,0,0,0	./.:0:0,0,0,0	1/0:85:51,0,34,0	0/0:73:73,0,0,0	1/1:64:0,0,64,0	0/0:60:60,0,0,0	0/0:23:23,0,0,0	0/0:32:32,0,0,0	0/0:49:49,0,0,0	0/0:161:161,0,0,0	0/0:39:38,0,1,0	1/0:185:79,0,106,0	0/0:101:101,0,0,0	0/0:106:106,0,0,0	1/1:87:1,0,86,0	./.:0:0,0,0,0	0/0:63:63,0,0,0	0/0:31:31,0,0,0	./.:0:0,0,0,0
locus_12998	48	.	A	G	13	PASS	.	GT:DP:CATG	1/1:13:0,0,0,13	1/1:47:0,0,1,46	0/0:51:0,51,0,0	./.:0:0,0,0,0	1/0:106:0,48,0,58	0/0:18:0,18,0,0	./.:0:0,0,0,0	0/0:66:0,66,0,0	1/1:41:0,0,0,41	0/0:43:0,43,0,0	0/0:63:0,63,0,0	0/0:34:0,34,0,0	0/0:84:0,84,0,0	0/0:68:0,68,0,0	./.:0:0,0,0,0	0/0:21:0,21,0,0	./.:0:0,0,0,0	./.:0:0,0,0,0	1/1:19:0,0,0,19	0/0:48:0,48,0,0	./.:0:0,0,0,0	1/1:49:0,0,0,49	1/1:100:0,0,0,100	./.:0:0,0,0,0	./.:0:0,0,0,0	0/0:63:0,63,0,0	0/0:66:0,65,0,1	0/0:103:0,103,0,0	0/0:32:0,32,0,0	./.:0:0,0,0,0
locus_130274	73	.	C	T	13	PASS	.	GT:DP:CATG	0/0:52:52,0,0,0	1/0:45:11,0,34,0	0/0:17:17,0,0,0	./.:0:0,0,0,0	0/0:50:50,0,0,0	0/0:34:34,0,0,0	1/1:14:0,0,14,0	1/1:37:0,0,37,0	0/0:26:26,0,0,0	0/0:20:20,0,0,0	./.:0:0,0,0,0	0/0:22:22,0,0,0	0/0:25:25,0,0,0	0/0:23:23,0,0,0	1/1:44:0,0,44,0	0/0:32:32,0,0,0	0/0:43:43,0,0,0	1/0:14:5,0,9,0	1/0:22:9,0,13,0	0/0:23:23,0,0,0	0/0:71:71,0,0,0	0/0:41:41,0,0,0	1/0:84:37,0,47,0	0/0:37:37,0,0,0	0/0:47:45,0,2,0	1/0:98:50,0,47,1	0/0:23:23,0,0,0	0/0:28:28,0,0,0	0/0:37:37,0,0,0	0/0:52:52,0,0,0
locus_130334	1	.	T	G	13	PASS	.	GT:DP:CATG	./.:0:0,0,0,0	./.:0:0,0,0,0	./.:0:0,0,0,0	./.:0:0,0,0,0	./.:0:0,0,0,0	./.:0:0,0,0,0	1/1:8:0,0,0,8	1/1:12:0,0,0,12	1/0:8:0,0,6,2	0/0:12:0,0,12,0	./.:0:0,0,0,0	./.:0:0,0,0,0	0/0:13:0,0,13,0	0/0:12:0,0,12,0	0/0:32:0,0,31,1	1/1:7:0,0,0,7	./.:0:0,0,0,0	1/0:17:0,0,12,5	1/0:14:0,0,7,7	0/0:11:0,0,11,0	0/0:23:0,0,23,0	0/0:21:0,0,21,0	./.:0:0,0,0,0	./.:0:0,0,0,0	1/1:13:0,0,1,12	1/0:20:0,0,6,14	1/1:32:0,0,1,31	1/0:26:0,0,21,5	1/0:13:0,0,10,3	1/0:15:0,0,10,5
locus_130444	1	.	G	A	13	PASS	.	GT:DP:CATG	0/0:21:0,0,0,21	0/0:37:0,0,0,37	0/0:30:0,2,0,28	./.:0:0,0,0,0	0/0:28:0,0,0,28	0/0:14:0,0,0,14	0/1:30:0,5,0,25	0/0:38:0,0,0,38	0/0:27:0,0,0,27	0/0:18:0,0,0,18	0/0:25:0,0,0,25	0/0:23:0,0,0,23	0/0:40:0,0,0,40	0/0:18:0,0,0,18	0/0:41:0,0,0,41	0/1:83:0,37,0,46	0/0:51:0,0,0,51	0/1:19:0,10,0,9	0/0:12:0,0,0,12	0/0:31:0,0,0,31	0/0:66:0,0,0,66	0/0:38:0,0,0,38	0/1:54:0,34,0,20	0/0:32:0,0,0,32	0/0:18:0,0,0,18	0/0:46:0,0,0,46	0/0:43:0,0,0,43	0/0:33:0,0,0,33	0/0:24:0,0,0,24	0/0:33:0,0,0,33
locus_131443	37	.	C	T	13	PASS	.	GT:DP:CATG	0/0:46:46,0,0,0	0/0:22:22,0,0,0	0/0:15:15,0,0,0	0/0:13:13,0,0,0	0/0:24:24,0,0,0	./.:0:0,0,0,0	./.:0:0,0,0,0	0/0:58:58,0,0,0	0/0:14:14,0,0,0	./.:0:0,0,0,0	0/0:21:21,0,0,0	0/0:45:45,0,0,0	./.:0:0,0,0,0	1/0:52:38,0,14,0	0/0:19:19,0,0,0	0/0:87:87,0,0,0	./.:0:0,0,0,0	0/0:56:56,0,0,0	0/0:35:35,0,0,0	0/0:35:35,0,0,0	1/0:116:59,0,57,0	0/0:44:44,0,0,0	./.:0:0,0,0,0	./.:0:0,0,0,0	./.:0:0,0,0,0	0/0:46:46,0,0,0	0/0:52:52,0,0,0	./.:0:0,0,0,0	./.:0:0,0,0,0	0/0:41:41,0,0,0
locus_13160	5	.	C	T	13	PASS	.	GT:DP:CATG	0/0:62:62,0,0,0	0/0:31:31,0,0,0	0/0:20:20,0,0,0	./.:0:0,0,0,0	1/0:19:11,0,8,0	./.:0:0,0,0,0	0/0:17:17,0,0,0	0/0:20:20,0,0,0	./.:10:8,0,2,0	0/0:33:33,0,0,0	0/0:84:84,0,0,0	0/0:44:44,0,0,0	0/0:92:92,0,0,0	0/0:39:39,0,0,0	0/0:59:58,1,0,0	0/0:36:36,0,0,0	0/0:106:106,0,0,0	0/0:65:65,0,0,0	./.:0:0,0,0,0	0/0:61:61,0,0,0	./.:0:0,0,0,0	0/0:67:67,0,0,0	0/0:63:63,0,0,0	0/0:70:68,0,2,0	0/0:41:41,0,0,0	0/0:72:72,0,0,0	0/0:147:146,0,1,0	0/0:168:167,0,0,1	0/0:67:67,0,0,0	0/0:42:42,0,0,0
locus_132206	120	.	A	C	13	PASS	.	GT:DP:CATG	./.:0:0,0,0,0	0/0:68:0,68,0,0	0/0:54:0,54,0,0	./.:0:0,0,0,0	1/0:77:41,36,0,0	1/1:31:31,0,0,0	0/0:9:0,9,0,0	./.:0:0,0,0,0	1/0:97:53,44,0,0	0/0:32:0,32,0,0	0/0:45:0,45,0,0	1/0:53:22,31,0,0	0/0:31:1,30,0,0	0/0:43:0,43,0,0	1/0:119:63,56,0,0	./.:0:0,0,0,0	1/0:62:27,35,0,0	0/0:33:0,33,0,0	1/0:14:7,7,0,0	1/0:29:9,20,0,0	0/0:67:0,67,0,0	0/0:46:0,46,0,0	0/0:96:0,96,0,0	0/0:54:0,54,0,0	0/0:56:1,55,0,0	0/0:64:0,64,0,0	1/0:17:3,14,0,0	0/0:26:0,26,0,0	./.:0:0,0,0,0	./.:0:0,0,0,0
locus_132333	74	.	A	G	13	PASS	.	GT:DP:CATG	0/0:21:0,21,0,0	0/0:55:0,55,0,0	0/0:79:0,75,0,4	./.:0:0,0,0,0	./.:0:0,0,0,0	./.:0:0,0,0,0	1/1:11:0,0,0,11	1/1:43:0,0,0,43	./.:0:0,0,0,0	0/0:43:0,43,0,0	1/0:108:0,66,0,42	0/0:115:0,114,0,1	0/0:124:0,124,0,0	0/0:57:0,56,0,1	1/1:172:0,0,0,172	0/0:52:0,52,0,0	1/1:67:0,0,0,67	0/0:42:0,42,0,0	./.:0:0,0,0,0	0/0:38:0,36,0,2	1/1:174:0,0,0,174	1/1:56:0,1,0,55	0/0:213:0,213,0,0	0/0:71:0,71,0,0	0/0:123:0,123,0,0	./.:0:0,0,0,0	0/0:64:0,64,0,0	0/0:81:0,81,0,0	./.:0:0,0,0,0	0/0:18:0,18,0,0
locus_132365	20	.	G	A	13	PASS	.	GT:DP:CATG	./.:0:0,0,0,0	0/0:57:0,0,0,57	0/1:59:0,34,0,25	./.:0:0,0,0,0	0/0:41:0,1,0,40	0/0:34:0,0,0,34	./.:0:0,0,0,0	0/0:19:0,0,0,19	0/0:87:0,0,0,87	0/0:59:0,0,0,59	0/0:70:0,0,0,70	0/0:61:0,0,0,61	0/0:79:0,0,0,79	0/0:47:0,0,0,47	0/0:85:0,0,1,84	./.:0:0,0,0,0	0/0:53:0,0,0,53	0/0:22:0,1,0,21	0/0:17:0,0,0,17	0/0:27:0,0,0,27	0/0:44:0,0,0,44	0/0:23:0,0,0,23	0/0:47:0,0,0,47	0/0:71:0,0,0,71	0/0:54:0,0,0,54	0/0:121:0,0,0,121	0/0:61:0,0,0,61	0/0:55:0,0,0,55	0/0:46:0,0,0,46	0/0:26:0,0,0,26
locus_132781	166	.	C	T	13	PASS	.	GT:DP:CATG	0/0:11:11,0,0,0	0/0:48:48,0,0,0	0/0:29:29,0,0,0	./.:0:0,0,0,0	0/0:13:13,0,0,0	0/0:27:27,0,0,0	./.:0:0,0,0,0	0/0:74:74,0,0,0	0/0:18:18,0,0,0	0/0:30:30,0,0,0	0/0:23:23,0,0,0	0/0:79:79,0,0,0	0/0:86:86,0,0,0	./.:0:0,0,0,0	0/0:136:136,0,0,0	0/0:33:33,0,0,0	./.:0:0,0,0,0	0/0:30:30,0,0,0	1/0:54:13,0,41,0	./.:0:0,0,0,0	0/0:117:117,0,0,0	./.:0:0,0,0,0	0/0:49:49,0,0,0	0/0:27:27,0,0,0	0/0:58:58,0,0,0	0/0:40:40,0,0,0	./.:0:0,0,0,0	0/0:42:42,0,0,0	0/0:49:49,0,0,0	0/0:51:51,0,0,0
locus_133056	53	.	A	C	13	PASS	.	GT:DP:CATG	0/0:62:0,62,0,0	0/0:33:0,33,0,0	0/0:39:0,39,0,0	./.:0:0,0,0,0	0/0:91:0,91,0,0	0/0:35:0,35,0,0	0/0:66:0,66,0,0	0/0:124:0,124,0,0	0/0:86:0,86,0,0	0/0:77:0,77,0,0	0/0:114:0,114,0,0	0/0:134:0,134,0,0	0/0:86:0,86,0,0	0/0:57:0,57,0,0	0/0:53:0,53,0,0	0/0:68:0,68,0,0	1/1:61:58,3,0,0	0/0:26:0,26,0,0	0/0:48:0,48,0,0	0/0:49:0,49,0,0	1/1:55:54,1,0,0	0/0:69:0,69,0,0	0/0:64:0,64,0,0	0/0:143:0,143,0,0	0/0:125:0,125,0,0	0/0:152:0,152,0,0	0/0:83:0,83,0,0	0/0:86:0,86,0,0	1/0:177:108,69,0,0	0/0:116:1,115,0,0
locus_133194	40	.	G	T	13	PASS	.	GT:DP:CATG	./.:0:0,0,0,0	0/0:64:0,0,0,64	0/0:77:0,0,0,77	0/0:27:0,0,0,27	0/0:55:0,0,0,55	0/0:19:0,0,0,19	0/0:25:0,0,0,25	0/0:138:0,0,0,138	0/0:27:0,0,0,27	0/0:42:0,0,0,42	./.:0:0,0,0,0	./.:0:0,0,0,0	0/0:65:0,0,0,65	0/0:75:0,0,0,75	./.:0:0,0,0,0	./.:0:0,0,0,0	0/0:164:0,0,0,164	0/0:74:0,0,0,74	0/0:148:0,0,0,148	0/0:225:0,0,0,225	0/0:169:0,0,0,169	0/0:118:0,0,0,118	./.:0:0,0,0,0	0/0:155:0,0,0,155	./.:0:0,0,0,0	0/0:101:0,0,0,101	0/0:308:0,0,0,308	0/0:167:0,0,0,167	0/0:87:0,0,0,87	0/0:121:0,0,0,121
locus_133413	1	.	T	G	13	PASS	.	GT:DP:CATG	./.:0:0,0,0,0	./.:0:0,0,0,0	0/0:52:0,0,52,0	0/0:6:0,0,6,0	0/0:107:0,0,107,0	0/0:72:0,0,72,0	./.:0:0,0,0,0	0/0:40:0,0,40,0	0/0:222:0,0,222,0	0/0:56:0,0,56,0	0/0:186:0,0,186,0	0/0:88:0,0,88,0	0/0:84:0,0,84,0	0/0:62:0,0,62,0	./.:0:0,0,0,0	./.:0:0,0,0,0	1/1:33:0,0,1,32	0/0:60:0,0,60,0	1/0:39:0,0,22,17	0/0:68:0,0,68,0	1/1:33:0,0,0,33	./.:0:0,0,0,0	0/0:174:0,0,174,0	1/0:120:0,0,0,120	1/0:108:0,0,0,108	0/0:224:0,0,224,0	1/0:88:0,0,0,88	0/0:49:0,0,49,0	./.:0:0,0,0,0	0/0:16:0,0,16,0
locus_13365	41	.	C	G	13	PASS	.	GT:DP:CATG	0/0:19:19,0,0,0	0/0:66:65,1,0,0	0/0:159:159,0,0,0	0/0:6:6,0,0,0	0/0:205:205,0,0,0	0/0:8:8,0,0,0	0/0:17:17,0,0,0	0/0:360:360,0,0,0	./.:0:0,0,0,0	./.:0:0,0,0,0	0/0:148:148,0,0,0	0/0:263:261,0,1,1	./.:0:0,0,0,0	0/0:104:104,0,0,0	0/0:186:186,0,0,0	0/0:88:88,0,0,0	0/0:233:233,0,0,0	0/0:45:45,0,0,0	1/1:96:2,0,0,94	0/0:62:62,0,0,0	1/1:164:1,0,0,163	./.:0:0,0,0,0	0/0:171:170,0,0,1	0/0:116:116,0,0,0	0/0:12:12,0,0,0	0/0:288:288,0,0,0	./.:0:0,0,0,0	0/0:146:146,0,0,0	1/0:243:110,0,0,133	./.:0:0,0,0,0
locus_133877	69	.	G	T	13	PASS	.	GT:DP:CATG	./.:0:0,0,0,0	./.:0:0,0,0,0	./.:0:0,0,0,0	./.:0:0,0,0,0	./.:0:0,0,0,0	./.:0:0,0,0,0	1/1:41:0,0,41,0	./.:0:0,0,0,0	./.:0:0,0,0,0	./.:0:0,0,0,0	./.:0:0,0,0,0	./.:0:0,0,0,0	./.:0:0,0,0,0	./.:0:0,0,0,0	./.:0:0,0,0,0	./.:0:0,0,0,0	./.:0:0,0,0,0	./.:0:0,0,0,0	./.:0:0,0,0,0	./.:0:0,0,0,0	./.:0:0,0,0,0	./.:0:0,0,0,0	./.:0:0,0,0,0	./.:0:0,0,0,0	./.:0:0,0,0,0	./.:0:0,0,0,0	./.:0:0,0,0,0	./.:0:0,0,0,0	./.:0:0,0,0,0	./.:0:0,0,0,0
locus_134267	8	.	C	T	13	PASS	.	GT:DP:CATG	0/0:52:51,0,1,0	0/0:123:123,0,0,0	0/0:63:63,0,0,0	./.:0:0,0,0,0	0/0:128:128,0,0,0	0/0:47:47,0,0,0	./.:0:0,0,0,0	0/0:64:64,0,0,0	0/0:165:165,0,0,0	0/0:102:102,0,0,0	0/0:69:69,0,0,0	1/1:62:0,0,62,0	0/0:71:71,0,0,0	0/0:62:62,0,0,0	0/0:273:273,0,0,0	0/0:21:21,0,0,0	0/0:126:126,0,0,0	0/0:98:98,0,0,0	1/0:40:24,0,16,0	0/0:103:101,0,2,0	1/1:90:0,1,89,0	0/0:107:107,0,0,0	0/0:181:181,0,0,0	0/0:74:74,0,0,0	0/0:150:150,0,0,0	0/0:166:166,0,0,0	0/0:103:103,0,0,0	0/0:125:125,0,0,0	0/0:38:38,0,0,0	0/0:81:81,0,0,0
locus_134498	37	.	C	T	13	PASS	.	GT:DP:CATG	./.:0:0,0,0,0	0/0:46:46,0,0,0	0/0:110:110,0,0,0	./.:0:0,0,0,0	0/0:64:64,0,0,0	0/0:29:29,0,0,0	1/1:28:0,0,28,0	./.:0:0,0,0,0	0/0:85:85,0,0,0	./.:0:0,0,0,0	1/0:128:54,0,74,0	1/1:75:1,0,74,0	1/1:46:2,0,44,0	0/0:98:98,0,0,0	0/0:264:264,0,0,0	0/0:8:8,0,0,0	0/0:47:47,0,0,0	0/0:40:40,0,0,0	0/0:41:41,0,0,0	0/0:70:70,0,0,0	./.:0:0,0,0,0	0/0:45:45,0,0,0	0/0:79:79,0,0,0	0/0:49:49,0,0,0	0/0:32:31,0,1,0	1/0:125:61,0,64,0	0/0:36:36,0,0,0	0/0:42:42,0,0,0	./.:0:0,0,0,0	./.:0:0,0,0,0
locus_134532	43	.	G	A	13	PASS	.	GT:DP:CATG	0/0:6:0,0,0,6	0/0:25:0,0,0,25	0/0:32:0,0,0,32	./.:0:0,0,0,0	0/0:27:0,0,0,27	1/1:14:0,14,0,0	0/0:37:0,0,0,37	0/1:119:0,45,0,74	0/1:24:0,11,0,13	0/1:36:0,30,0,6	0/0:30:0,0,0,30	0/0:18:0,0,0,18	./.:0:0,0,0,0	0/0:14:0,0,0,14	1/1:24:0,24,0,0	0/0:98:0,0,0,98	0/1:72:0,37,0,35	1/1:16:0,16,0,0	0/1:38:0,17,0,21	0/0:32:0,0,0,32	0/0:74:0,0,0,74	0/0:21:0,0,0,21	0/0:39:0,0,0,39	0/1:69:0,33,0,36	0/0:52:0,0,0,52	0/0:35:0,0,0,35	1/1:18:0,18,0,0	./.:0:0,0,0,0	0/0:36:0,0,0,36	./.:0:0,0,0,0
locus_134717	20	.	G	T	13	PASS	.	GT:DP:CATG	0/0:9:0,0,0,9	0/0:23:0,0,0,23	./.:0:0,0,0,0	./.:0:0,0,0,0	0/0:76:0,0,0,76	0/0:49:0,0,0,49	0/0:36:0,0,0,36	0/0:42:0,0,0,42	0/0:66:0,0,0,66	0/0:106:0,0,0,106	0/0:164:0,0,0,164	0/0:40:0,0,0,40	0/0:86:0,0,0,86	0/0:109:0,0,0,109	0/0:107:0,0,1,106	0/0:104:0,0,0,104	0/0:52:0,0,0,52	0/0:43:0,0,0,43	./.:0:0,0,0,0	0/0:68:0,0,0,68	0/0:203:0,0,0,203	0/0:50:0,0,0,50	0/0:172:0,0,0,172	0/1:125:0,0,74,51	0/0:140:0,0,0,140	0/0:175:0,0,0,175	1/1:28:0,0,28,0	0/1:125:0,0,51,74	./.:0:0,0,0,0	0/0:92:0,0,0,92
locus_134834	129	.	C	T	13	PASS	.	GT:DP:CATG	0/0:28:28,0,0,0	0/0:14:14,0,0,0	0/0:9:9,0,0,0	./.:0:0,0,0,0	0/0:18:17,0,1,0	./.:0:0,0,0,0	./.:0:0,0,0,0	0/0:97:97,0,0,0	0/0:8:8,0,0,0	0/0:26:26,0,0,0	0/0:37:37,0,0,0	0/0:18:18,0,0,0	0/0:33:33,0,0,0	./.:0:0,0,0,0	0/0:20:20,0,0,0	./.:0:0,0,0,0	0/0:88:88,0,0,0	0/0:44:44,0,0,0	0/0:21:21,0,0,0	0/0:27:27,0,0,0	0/0:29:29,0,0,0	0/0:25:25,0,0,0	./.:0:0,0,0,0	0/0:30:30,0,0,0	0/0:57:57,0,0,0	0/0:13:13,0,0,0	0/0:66:66,0,0,0	0/0:112:112,0,0,0	0/0:76:76,0,0,0	0/0:49:49,0,0,0
locus_135006	114	.	T	A	13	PASS	.	GT:DP:CATG	./.:0:0,0,0,0	0/0:104:0,0,104,0	0/0:22:0,0,22,0	./.:0:0,0,0,0	./.:0:0,0,0,0	./.:0:0,0,0,0	0/0:19:0,0,19,0	0/0:64:0,0,64,0	0/0:99:0,0,99,0	0/0:75:0,0,75,0	0/0:117:0,0,117,0	0/0:104:0,0,104,0	./.:0:0,0,0,0	0/0:93:0,0,93,0	0/0:132:0,0,132,0	0/0:138:0,0,138,0	0/1:130:0,63,67,0	./.:0:0,0,0,0	0/0:84:0,0,84,0	0/0:105:0,0,105,0	0/0:95:0,0,95,0	1/1:80:0,80,0,0	0/0:125:0,0,125,0	0/0:64:0,0,64,0	0/0:149:0,0,149,0	./.:0:0,0,0,0	0/0:144:0,0,144,0	0/0:176:0,0,176,0	0/0:96:0,0,96,0	0/0:52:0,0,52,0
locus_135154	11	.	T	C	13	PASS	.	GT:DP:CATG	0/0:22:0,0,22,0	1/1:12:12,0,0,0	./.:0:0,0,0,0	./.:0:0,0,0,0	0/0:9:0,0,9,0	./.:0:0,0,0,0	1/1:11:11,0,0,0	0/0:14:0,0,14,0	0/1:14:10,0,4,0	0/0:28:0,0,28,0	0/0:7:0,0,7,0	0/0:13:0,0,13,0	./.:0:0,0,0,0	0/1:18:5,0,13,0	0/1:22:15,0,7,0	0/0:9:0,0,9,0	./.:0:0,0,0,0	1/1:17:17,0,0,0	./.:15:2,0,13,0	1/1:15:15,0,0,0	1/1:13:13,0,0,0	0/0:13:0,0,13,0	0/0:24:0,0,24,0	1/1:17:16,0,1,0	0/0:28:1,0,27,0	./.:0:0,0,0,0	0/1:37:21,0,16,0	0/1:25:11,0,14,0	1/1:25:25,0,0,0	1/1:18:18,0,0,0
locus_135199	170	.	T	A	13	PASS	.	GT:DP:CATG	0/0:52:0,0,52,0	0/0:132:0,0,132,0	0/0:94:0,0,94,0	./.:0:0,0,0,0	0/0:136:1,1,134,0	0/0:33:0,0,33,0	0/0:36:0,0,36,0	0/0:125:0,0,125,0	0/0:124:0,0,124,0	0/0:113:0,0,113,0	0/0:192:0,0,192,0	0/0:155:0,0,155,0	0/0:169:0,0,169,0	0/0:126:0,0,126,0	1/1:238:0,238,0,0	0/0:59:0,0,59,0	0/0:132:0,0,132,0	0/0:72:0,0,72,0	0/0:54:0,0,54,0	0/0:81:0,0,81,0	0/0:156:0,0,156,0	0/0:89:0,0,89,0	0/0:167:0,0,167,0	0/0:151:0,0,151,0	0/0:121:0,0,121,0	0/0:194:0,0,194,0	0/0:123:0,0,123,0	0/0:154:1,0,152,1	0/0:87:0,0,87,0	0/1:93:0,66,27,0
locus_13531	53	.	C	T	13	PASS	.	GT:DP:CATG	1/1:34:0,0,34,0	0/0:10:10,0,0,0	0/0:19:19,0,0,0	./.:0:0,0,0,0	0/0:31:31,0,0,0	./.:0:0,0,0,0	0/0:36:36,0,0,0	0/0:52:52,0,0,0	0/0:24:24,0,0,0	0/0:31:31,0,0,0	0/0:12:12,0,0,0	0/0:7:7,0,0,0	0/0:15:15,0,0,0	./.:0:0,0,0,0	./.:0:0,0,0,0	0/0:45:45,0,0,0	./.:0:0,0,0,0	0/0:22:22,0,0,0	./.:0:0,0,0,0	./.:0:0,0,0,0	./.:0:0,0,0,0	0/0:31:31,0,0,0	0/0:60:60,0,0,0	0/0:51:51,0,0,0	0/0:60:60,0,0,0	0/0:34:33,0,0,1	0/0:70:70,0,0,0	0/0:8:8,0,0,0	0/0:44:44,0,0,0	0/0:9:9,0,0,0
locus_135327	121	.	C	G	13	PASS	.	GT:DP:CATG	./.:0:0,0,0,0	0/0:24:24,0,0,0	0/0:24:24,0,0,0	0/0:11:11,0,0,0	0/0:12:12,0,0,0	./.:0:0,0,0,0	0/0:15:15,0,0,0	0/0:46:46,0,0,0	0/0:6:6,0,0,0	0/0:18:18,0,0,0	0/0:31:31,0,0,0	0/0:12:12,0,0,0	0/0:25:25,0,0,0	./.:0:0,0,0,0	0/0:34:34,0,0,0	0/0:20:20,0,0,0	0/0:76:76,0,0,0	0/0:26:26,0,0,0	0/0:35:35,0,0,0	0/0:54:54,0,0,0	0/0:108:108,0,0,0	0/0:49:49,0,0,0	0/0:38:38,0,0,0	0/0:50:50,0,0,0	0/0:36:35,0,0,1	0/0:17:17,0,0,0	0/0:100:100,0,0,0	0/0:100:100,0,0,0	1/1:20:0,0,0,20	0/0:13:13,0,0,0
locus_135341	2	.	C	T	13	PASS	.	GT:DP:CATG	0/0:30:30,0,0,0	0/0:16:16,0,0,0	0/0:23:23,0,0,0	./.:0:0,0,0,0	0/0:35:35,0,0,0	0/0:18:18,0,0,0	1/0:13:7,0,6,0	0/0:56:56,0,0,0	0/0:27:27,0,0,0	0/0:23:23,0,0,0	0/0:15:15,0,0,0	0/0:46:46,0,0,0	0/0:38:38,0,0,0	0/0:18:18,0,0,0	0/0:46:46,0,0,0	0/0:8:8,0,0,0	0/0:34:34,0,0,0	0/0:17:17,0,0,0	0/0:16:16,0,0,0	0/0:41:41,0,0,0	1/0:49:19,0,30,0	0/0:29:29,0,0,0	0/0:20:20,0,0,0	1/0:56:24,0,32,0	./.:0:0,0,0,0	0/0:35:35,0,0,0	0/0:35:35,0,0,0	./.:0:0,0,0,0	0/0:21:21,0,0,0	0/0:30:30,0,0,0
locus_135543	163	.	C	T	13	PASS	.	GT:DP:CATG	0/0:36:36,0,0,0	0/0:67:67,0,0,0	0/0:60:60,0,0,0	0/0:25:25,0,0,0	0/0:77:77,0,0,0	0/0:35:35,0,0,0	./.:0:0,0,0,0	0/0:57:57,0,0,0	0/0:99:98,0,1,0	0/0:46:46,0,0,0	0/0:77:77,0,0,0	0/0:144:144,0,0,0	0/0:73:73,0,0,0	0/0:71:71,0,0,0	0/0:129:129,0,0,0	0/0:13:13,0,0,0	0/0:52:52,0,0,0	0/0:33:33,0,0,0	0/0:43:43,0,0,0	0/0:51:51,0,0,0	0/0:158:158,0,0,0	0/0:100:100,0,0,0	0/0:78:78,0,0,0	0/0:127:127,0,0,0	./.:0:0,0,0,0	0/0:150:150,0,0,0	0/0:114:114,0,0,0	0/0:124:124,0,0,0	0/0:26:26,0,0,0	./.:0:0,0,0,0
locus_135597	2	.	C	T	13	PASS	.	GT:DP:CATG	1/1:12:0,0,12,0	0/0:14:14,0,0,0	0/0:9:9,0,0,0	0/0:18:18,0,0,0	./.:0:0,0,0,0	1/0:14:6,0,8,0	./.:0:0,0,0,0	0/0:34:34,0,0,0	./.:0:0,0,0,0	0/0:16:16,0,0,0	0/0:29:29,0,0,0	0/0:28:28,0,0,0	0/0:8:8,0,0,0	0/0:9:9,0,0,0	0/0:41:41,0,0,0	0/0:22:22,0,0,0	0/0:70:70,0,0,0	0/0:32:32,0,0,0	0/0:52:52,0,0,0	0/0:38:38,0,0,0	1/0:117:63,0,54,0	0/0:44:43,0,0,1	0/0:33:33,0,0,0	0/0:48:48,0,0,0	0/0:18:17,0,1,0	0/0:18:18,0,0,0	0/0:81:81,0,0,0	0/0:77:77,0,0,0	./.:0:0,0,0,0	0/0:21:21,0,0,0
locus_13607	49	.	C	T	13	PASS	.	GT:DP:CATG	0/0:64:64,0,0,0	0/0:44:44,0,0,0	0/0:14:14,0,0,0	0/0:22:22,0,0,0	0/0:39:39,0,0,0	0/0:30:30,0,0,0	./.:0:0,0,0,0	./.:0:0,0,0,0	0/0:62:62,0,0,0	0/0:78:78,0,0,0	0/0:61:61,0,0,0	0/0:113:113,0,0,0	0/0:122:122,0,0,0	0/0:17:17,0,0,0	0/0:104:104,0,0,0	0/0:83:83,0,0,0	0/0:193:193,0,0,0	0/0:54:54,0,0,0	./.:0:0,0,0,0	0/0:68:68,0,0,0	0/0:104:104,0,0,0	0/0:128:128,0,0,0	0/0:32:32,0,0,0	./.:0:0,0,0,0	0/0:54:54,0,0,0	1/1:68:5,0,63,0	0/0:198:198,0,0,0	0/0:130:130,0,0,0	0/0:101:101,0,0,0	0/0:55:55,0,0,0
locus_136772	126	.	C	T	13	PASS	.	GT:DP:CATG	0/0:183:183,0,0,0	0/0:232:232,0,0,0	0/0:174:174,0,0,0	0/0:66:66,0,0,0	./.:0:0,0,0,0	0/0:110:110,0,0,0	0/0:64:64,0,0,0	0/0:430:430,0,0,0	0/0:264:264,0,0,0	0/0:260:260,0,0,0	0/0:394:394,0,0,0	./.:0:0,0,0,0	0/0:304:304,0,0,0	0/0:358:358,0,0,0	0/0:514:514,0,0,0	0/0:324:324,0,0,0	0/0:365:365,0,0,0	0/0:156:156,0,0,0	0/0:131:131,0,0,0	0/0:255:255,0,0,0	./.:0:0,0,0,0	0/0:225:225,0,0,0	0/0:485:485,0,0,0	0/0:287:287,0,0,0	0/0:297:297,0,0,0	0/0:387:387,0,0,0	0/0:286:286,0,0,0	0/0:317:317,0,0,0	0/0:372:372,0,0,0	0/0:352:352,0,0,0
locus_13744	15	.	G	T	13	PASS	.	GT:DP:CATG	0/0:13:0,0,0,13	./.:0:0,0,0,0	0/0:97:0,0,0,97	0/0:9:0,0,0,9	0/0:193:0,0,0,193	0/0:49:0,0,0,49	0/0:90:0,0,0,90	0/0:153:0,0,0,153	0/0:130:0,0,0,130	0/0:202:0,0,0,202	0/0:176:0,0,0,176	0/0:115:0,0,0,115	0/0:122:0,0,0,122	0/0:109:0,0,0,109	0/0:139:0,0,0,139	0/0:186:0,0,0,186	0/0:212:0,0,0,212	./.:0:0,0,0,0	./.:0:0,0,0,0	0/0:95:0,0,1,94	0/0:104:0,0,1,103	0/0:132:0,0,0,132	0/0:360:0,0,0,360	0/0:134:0,0,0,134	0/0:235:0,0,1,234	0/0:314:0,0,0,314	0/0:200:0,0,1,199	0/0:213:0,1,0,212	0/0:41:0,0,0,41	1/1:20:0,0,20,0
locus_13800	49	.	C	T	13	PASS	.	GT:DP:CATG	./.:0:0,0,0,0	0/0:57:57,0,0,0	0/0:56:55,0,1,0	0/0:30:30,0,0,0	0/0:159:159,0,0,0	0/0:83:83,0,0,0	0/0:76:76,0,0,0	1/1:183:2,0,181,0	0/0:110:109,0,1,0	0/0:120:120,0,0,0	1/1:113:1,0,111,1	0/0:169:169,0,0,0	./.:0:0,0,0,0	0/0:82:81,0,1,0	1/1:324:0,0,323,1	./.:0:0,0,0,0	1/1:95:1,0,94,0	./.:0:0,0,0,0	0/0:112:112,0,0,0	./.:0:0,0,0,0	1/1:224:0,0,224,0	1/0:110:44,0,66,0	./.:0:0,0,0,0	./.:0:0,0,0,0	./.:0:0,0,0,0	0/0:138:138,0,0,0	0/0:99:99,0,0,0	0/0:85:85,0,0,0	0/0:36:36,0,0,0	0/0:56:56,0,0,0
locus_138081	138	.	C	T	13	PASS	.	GT:DP:CATG	0/0:109:109,0,0,0	0/0:108:107,0,1,0	1/1:108:0,0,108,0	0/0:7:7,0,0,0	0/0:77:77,0,0,0	0/0:59:59,0,0,0	./.:0:0,0,0,0	0/0:114:114,0,0,0	0/0:77:77,0,0,0	0/0:156:155,1,0,0	0/0:89:89,0,0,0	0/0:107:107,0,0,0	0/0:81:81,0,0,0	0/0:211:210,1,0,0	0/0:248:246,0,2,0	0/0:104:103,0,0,1	0/0:110:110,0,0,0	0/0:135:135,0,0,0	0/0:102:102,0,0,0	./.:0:0,0,0,0	0/0:320:320,0,0,0	0/0:174:174,0,0,0	./.:0:0,0,0,0	0/0:149:149,0,0,0	0/0:77:77,0,0,0	0/0:239:239,0,0,0	0/0:180:179,1,0,0	0/0:257:257,0,0,0	0/0:113:113,0,0,0	0/0:97:97,0,0,0
locus_138495	12	.	A	G	13	PASS	.	GT:DP:CATG	./.:0:0,0,0,0	1/0:155:0,112,0,43	0/0:35:0,34,0,1	./.:0:0,0,0,0	0/0:143:0,140,0,3	0/0:20:0,19,0,1	./.:0:0,0,0,0	./.:0:0,0,0,0	0/0:112:0,112,0,0	0/0:119:0,119,0,0	./.:0:0,0,0,0	1/1:59:0,1,0,58	1/1:73:0,0,0,73	0/0:43:0,43,0,0	0/0:329:2,327,0,0	./.:0:0,0,0,0	0/0:66:0,65,0,1	0/0:70:0,70,0,0	./.:0:0,0,0,0	0/0:18:0,18,0,0	0/0:27:0,27,0,0	0/0:46:0,46,0,0	0/0:45:0,45,0,0	./.:0:0,0,0,0	1/1:96:0,0,0,96	0/0:104:0,104,0,0	1/0:50:0,35,0,15	./.:44:0,39,0,5	0/0:15:0,14,0,1	./.:0:0,0,0,0
locus_138586	75	.	G	A	13	PASS	.	GT:DP:CATG	0/0:12:0,0,0,12	0/0:17:0,0,0,17	0/0:27:0,0,0,27	0/1:30:0,11,0,19	0/0:34:0,0,0,34	0/0:29:0,0,0,29	0/0:11:0,0,0,11	0/0:66:0,0,0,66	0/1:20:0,12,0,8	1/1:29:0,29,0,0	0/0:40:0,0,0,40	0/1:71:0,36,0,35	0/0:42:0,0,0,42	0/0:46:0,0,0,46	0/0:33:0,0,0,33	0/1:44:0,22,0,22	0/0:107:0,2,0,105	./.:0:0,0,0,0	0/0:57:0,0,0,57	0/0:77:0,0,0,77	0/0:113:0,0,0,113	0/0:57:0,0,0,57	./.:0:0,0,0,0	0/1:84:0,31,0,53	0/0:57:0,0,0,57	0/1:67:0,28,0,39	0/0:158:0,2,0,156	0/0:103:0,0,0,103	0/0:33:0,0,0,33	0/0:28:0,0,0,28
locus_139205	200	.	G	A	13	PASS	.	GT:DP:CATG	0/0:8:0,0,0,8	0/0:53:0,0,0,53	0/0:70:0,0,0,70	./.:0:0,0,0,0	0/1:106:0,56,0,50	0/1:36:1,21,0,14	./.:0:0,0,0,0	0/0:18:0,0,0,18	0/0:109:0,0,0,109	0/0:77:0,0,0,77	0/0:104:0,0,0,104	0/0:78:0,0,0,78	0/0:61:0,0,0,61	./.:0:0,0,0,0	0/0:177:0,0,0,177	0/0:20:0,0,0,20	0/0:106:0,0,0,106	0/0:50:0,0,0,50	0/0:35:0,0,0,35	1/1:79:0,76,0,3	0/0:113:0,0,0,113	0/0:80:0,1,0,79	0/0:140:0,0,0,140	0/0:112:0,1,0,111	0/0:80:0,0,0,80	0/0:115:0,0,1,114	0/0:39:0,0,0,39	./.:0:0,0,0,0	0/0:33:0,0,0,33	0/0:21:0,0,0,21
locus_139270	33	.	C	T	13	PASS	.	GT:DP:CATG	1/1:43:0,0,43,0	1/0:18:8,0,10,0	0/0:23:23,0,0,0	0/0:18:18,0,0,0	0/0:16:16,0,0,0	1/1:6:0,0,6,0	./.:0:0,0,0,0	0/0:13:13,0,0,0	1/0:36:25,0,11,0	1/0:14:3,0,11,0	0/0:44:44,0,0,0	0/0:23:23,0,0,0	0/0:12:12,0,0,0	1/0:14:8,0,6,0	0/0:54:54,0,0,0	0/0:9:9,0,0,0	1/0:51:24,0,27,0	0/0:14:14,0,0,0	0/0:7:7,0,0,0	1/0:33:21,0,12,0	0/0:61:61,0,0,0	0/0:23:23,0,0,0	1/0:25:9,0,16,0	0/0:19:19,0,0,0	0/0:26:26,0,0,0	0/0:20:20,0,0,0	1/0:33:7,0,26,0	0/0:30:30,0,0,0	1/0:69:37,0,32,0	1/1:42:0,0,42,0
locus_13940	8	.	C	G	13	PASS	.	GT:DP:CATG	0/0:17:17,0,0,0	./.:0:0,0,0,0	./.:0:0,0,0,0	./.:0:0,0,0,0	0/0:155:155,0,0,0	0/0:35:34,0,1,0	0/0:25:25,0,0,0	0/0:55:55,0,0,0	0/0:123:123,0,0,0	0/0:95:95,0,0,0	0/0:222:221,0,0,1	0/0:107:107,0,0,0	./.:0:0,0,0,0	0/0:42:42,0,0,0	0/0:166:0,166,0,0	0/0:31:31,0,0,0	./.:0:0,0,0,0	0/0:37:37,0,0,0	0/0:75:75,0,0,0	0/0:76:76,0,0,0	0/0:96:96,0,0,0	0/0:44:44,0,0,0	./.:0:0,0,0,0	0/0:153:153,0,0,0	0/0:187:187,0,0,0	0/0:84:84,0,0,0	0/0:74:74,0,0,0	0/0:88:88,0,0,0	./.:0:0,0,0,0	1/1:15:0,0,0,15
locus_139486	45	.	G	A	13	PASS	.	GT:DP:CATG	0/0:16:0,0,0,16	./.:0:0,0,0,0	0/0:10:0,0,0,10	./.:0:0,0,0,0	1/1:11:0,11,0,0	./.:0:0,0,0,0	0/0:19:0,0,0,19	0/0:12:0,0,0,12	0/1:11:0,8,0,3	0/0:9:0,0,0,9	0/0:38:0,0,0,38	0/0:24:0,0,0,24	0/0:16:0,0,0,16	./.:0:0,0,0,0	0/0:27:0,0,0,27	./.:0:0,0,0,0	0/0:61:0,0,0,61	0/0:33:0,0,0,33	0/0:58:0,0,0,58	0/0:86:0,0,0,86	0/0:65:0,0,0,65	0/0:54:0,0,0,54	0/0:23:0,0,0,23	0/0:11:0,0,0,11	0/0:8:0,0,0,8	0/0:31:0,0,0,31	0/0:7:0,0,0,7	0/0:59:0,0,0,59	./.:0:0,0,0,0	./.:0:0,0,0,0
locus_13949	32	.	G	A	13	PASS	.	GT:DP:CATG	0/0:26:0,0,0,26	0/0:18:0,0,0,18	1/1:6:0,6,0,0	0/0:26:0,0,0,26	0/0:13:0,0,0,13	0/1:10:0,6,0,4	0/0:49:0,0,0,49	0/1:34:0,28,0,6	./.:0:0,0,0,0	./.:0:0,0,0,0	./.:0:0,0,0,0	0/0:10:0,0,0,10	0/0:15:0,0,0,15	0/0:30:0,0,0,30	0/0:37:0,0,0,37	./.:0:0,0,0,0	0/0:31:0,0,0,31	0/1:40:0,30,0,10	0/1:49:0,31,0,18	0/0:9:0,0,0,9	0/0:30:0,0,0,30	0/0:31:0,0,0,31	0/1:47:0,26,0,21	0/1:26:0,13,0,13	0/0:22:0,0,0,22	0/0:14:0,0,0,14	./.:0:0,0,0,0	0/0:63:0,0,0,63	./.:0:0,0,0,0	./.:0:0,0,0,0
locus_139517	49	.	T	G	13	PASS	.	GT:DP:CATG	./.:0:0,0,0,0	1/1:28:0,0,0,28	0/0:44:0,0,43,1	./.:0:0,0,0,0	0/0:84:0,0,84,0	./.:0:0,0,0,0	0/0:16:0,0,16,0	0/0:29:0,0,29,0	0/0:112:0,0,112,0	1/0:61:0,0,18,43	1/0:77:0,0,35,42	1/0:73:0,1,37,35	1/0:47:0,0,30,17	0/0:75:0,0,75,0	0/0:98:0,0,98,0	1/1:19:0,0,1,18	1/1:51:0,0,0,51	0/0:32:0,0,32,0	./.:0:0,0,0,0	./.:0:0,0,0,0	0/0:58:0,0,58,0	0/0:64:0,0,64,0	0/0:39:0,0,39,0	0/0:42:0,0,42,0	0/0:33:0,0,33,0	0/0:75:0,0,75,0	1/0:81:0,0,53,28	0/0:95:0,0,95,0	1/0:22:0,0,10,12	0/0:11:0,0,11,0
locus_139694	70	.	G	T	13	PASS	.	GT:DP:CATG	0/0:14:0,0,0,14	0/0:39:0,0,0,39	0/0:38:0,0,0,38	./.:0:0,0,0,0	0/0:34:0,0,0,34	0/0:9:0,0,0,9	./.:0:0,0,0,0	0/1:65:0,0,45,20	0/0:115:0,0,0,115	0/0:86:0,0,0,86	./.:0:0,0,0,0	0/0:49:0,0,0,49	0/0:70:0,0,0,70	0/0:105:0,0,0,105	1/1:78:0,0,78,0	0/0:40:0,0,0,40	0/1:91:0,0,41,50	0/1:59:0,0,33,26	0/0:43:0,0,0,43	0/0:35:0,0,0,35	0/0:41:0,0,0,41	0/1:40:0,0,17,23	0/0:38:0,0,0,38	1/1:40:0,0,40,0	./.:0:0,0,0,0	0/0:66:0,0,0,66	0/0:60:0,0,0,60	0/1:53:0,0,21,32	0/0:108:0,0,0,108	0/0:27:0,0,0,27
locus_140181	140	.	G	A	13	PASS	.	GT:DP:CATG	./.:0:0,0,0,0	0/0:49:0,0,0,49	1/1:60:0,54,0,6	./.:0:0,0,0,0	0/0:147:0,5,0,142	0/0:77:0,2,0,75	0/0:13:0,0,0,13	0/0:25:0,0,0,25	0/1:175:1,97,0,77	0/1:80:1,37,0,42	0/0:146:0,1,0,145	0/0:74:0,0,0,74	./.:0:0,0,0,0	0/0:130:0,0,0,130	./.:0:0,0,0,0	0/0:11:0,0,0,11	0/0:92:0,1,0,91	0/1:41:0,22,0,19	0/0:14:0,0,0,14	0/0:41:0,0,0,41	0/1:149:0,79,0,70	1/1:66:0,66,0,0	0/0:84:0,0,0,84	0/0:46:0,0,0,46	0/0:71:0,0,0,71	0/1:161:1,69,0,91	0/1:103:0,34,0,69	0/0:107:0,0,0,107	./.:0:0,0,0,0	./.:0:0,0,0,0
locus_140208	53	.	C	T	13	PASS	.	GT:DP:CATG	./.:0:0,0,0,0	0/0:24:24,0,0,0	./.:0:0,0,0,0	./.:0:0,0,0,0	./.:0:0,0,0,0	1/0:28:9,0,19,0	0/0:39:39,0,0,0	1/0:182:80,0,102,0	1/0:63:25,0,38,0	1/1:93:0,0,93,0	1/0:86:28,0,58,0	./.:0:0,0,0,0	./.:0:0,0,0,0	0/0:38:38,0,0,0	0/0:56:56,0,0,0	./.:0:0,0,0,0	1/0:94:30,0,64,0	0/0:37:37,0,0,0	1/1:50:0,0,50,0	./.:0:0,0,0,0	1/0:104:29,0,75,0	1/0:49:11,0,38,0	0/0:51:51,0,0,0	0/0:33:33,0,0,0	0/0:30:30,0,0,0	1/0:75:24,0,51,0	0/0:42:41,0,1,0	0/0:55:55,0,0,0	0/0:72:72,0,0,0	1/0:86:26,0,60,0
locus_140500	7	.	C	T	13	PASS	.	GT:DP:CATG	0/0:78:77,0,1,0	1/1:23:0,0,23,0	./.:0:0,0,0,0	0/0:59:59,0,0,0	./.:0:0,0,0,0	0/0:26:26,0,0,0	0/0:36:36,0,0,0	0/0:163:163,0,0,0	0/0:67:67,0,0,0	1/0:73:29,0,44,0	0/0:68:68,0,0,0	0/0:63:63,0,0,0	0/0:83:82,0,0,1	./.:0:0,0,0,0	0/0:84:84,0,0,0	./.:0:0,0,0,0	0/0:84:84,0,0,0	0/0:63:63,0,0,0	1/1:48:1,0,47,0	./.:0:0,0,0,0	0/0:87:87,0,0,0	0/0:112:112,0,0,0	./.:0:0,0,0,0	0/0:117:117,0,0,0	0/0:95:95,0,0,0	./.:0:0,0,0,0	0/0:121:121,0,0,0	0/0:115:115,0,0,0	0/0:111:111,0,0,0	0/0:54:54,0,0,0
locus_140669	29	.	A	C	13	PASS	.	GT:DP:CATG	1/0:39:25,14,0,0	0/0:86:0,86,0,0	1/0:177:86,91,0,0	./.:0:0,0,0,0	1/1:90:90,0,0,0	1/1:51:50,1,0,0	1/1:10:10,0,0,0	1/1:21:21,0,0,0	./.:0:0,0,0,0	./.:0:0,0,0,0	1/1:120:119,1,0,0	1/1:103:100,3,0,0	1/1:94:94,0,0,0	1/1:137:137,0,0,0	0/0:196:1,195,0,0	0/0:18:0,18,0,0	0/0:139:0,138,0,1	./.:0:0,0,0,0	./.:0:0,0,0,0	1/0:84:35,47,1,1	1/0:202:95,107,0,0	1/1:44:43,1,0,0	./.:0:0,0,0,0	0/0:75:0,75,0,0	0/0:89:0,89,0,0	0/0:88:2,86,0,0	0/0:51:0,51,0,0	0/0:169:1,168,0,0	./.:0:0,0,0,0	1/0:63:23,40,0,0
locus_142215	40	.	G	T	13	PASS	.	GT:DP:CATG	0/0:183:0,0,0,183	0/0:211:0,0,1,210	0/0:237:0,0,0,237	0/0:24:0,0,0,24	0/0:328:0,0,0,328	0/0:183:0,0,0,183	0/0:107:0,0,0,107	0/0:493:0,1,1,491	0/0:237:0,0,0,237	0/0:302:0,0,1,301	0/0:383:0,0,0,383	0/0:365:0,0,0,365	0/0:350:0,0,0,350	0/0:394:0,0,2,392	0/0:561:0,0,0,561	0/0:236:0,0,0,236	0/0:329:0,0,0,329	0/0:192:0,0,0,192	0/0:174:1,0,0,173	0/0:252:0,0,0,252	1/1:1:0,0,1,0	0/0:243:0,0,0,243	0/0:407:0,0,2,405	1/1:1:0,0,1,0	0/0:285:0,0,1,284	0/0:411:0,0,1,410	0/0:273:0,0,1,272	0/0:398:0,0,1,397	0/0:508:0,0,1,507	0/0:219:0,0,0,219
locus_14310	33	.	G	A	13	PASS	.	GT:DP:CATG	0/0:21:0,0,0,21	0/1:30:0,10,0,20	0/0:35:0,0,0,35	./.:0:0,0,0,0	0/1:24:0,6,0,18	./.:0:0,0,0,0	./.:0:0,0,0,0	0/0:11:0,0,0,11	0/0:12:0,0,0,12	0/0:25:0,0,0,25	0/0:38:0,0,0,38	0/0:27:0,0,0,27	0/0:28:0,0,0,28	./.:0:0,0,0,0	0/0:69:0,0,0,69	0/0:17:0,0,0,17	./.:0:0,0,0,0	./.:0:0,0,0,0	./.:0:0,0,0,0	0/0:104:0,1,0,103	0/0:114:0,0,0,114	0/0:74:0,0,0,74	0/1:57:0,22,0,35	0/0:14:0,0,0,14	./.:0:0,0,0,0	0/0:36:0,0,0,36	0/0:153:0,0,0,153	./.:0:0,0,0,0	0/1:53:0,43,0,10	0/1:101:0,27,0,74
locus_143321	28	.	G	T	13	PASS	.	GT:DP:CATG	0/0:16:0,0,0,16	./.:0:0,0,0,0	0/0:142:0,0,1,141	./.:0:0,0,0,0	0/0:137:1,0,1,135	0/1:50:0,0,28,22	1/1:13:0,0,13,0	0/0:67:0,0,0,67	0/0:148:0,0,0,148	0/0:125:0,0,0,125	0/0:89:0,0,0,89	0/0:98:1,0,0,97	./.:0:0,0,0,0	0/0:127:0,0,0,127	0/0:237:0,0,0,237	0/0:37:0,0,0,37	0/0:164:0,0,0,164	./.:0:0,0,0,0	0/1:22:0,0,18,4	0/0:82:0,0,0,82	0/0:85:0,0,0,85	0/0:37:0,0,0,37	0/1:164:0,0,81,83	./.:0:0,0,0,0	0/0:120:0,0,0,120	0/0:83:0,0,0,83	0/0:70:0,0,0,70	0/0:127:0,0,0,127	0/0:22:0,0,0,22	0/0:66:0,1,1,64
locus_14438	10	.	A	T	13	PASS	.	GT:DP:CATG	./.:0:0,0,0,0	1/1:91:0,0,91,0	1/1:31:0,2,29,0	./.:0:0,0,0,0	1/0:112:0,58,54,0	0/0:35:0,35,0,0	0/0:6:0,6,0,0	./.:0:0,0,0,0	1/0:75:0,49,26,0	1/1:40:0,0,40,0	1/1:65:0,0,65,0	1/0:15:0,7,8,0	1/0:69:0,37,32,0	1/0:37:0,23,14,0	0/0:85:0,85,0,0	0/0:15:0,15,0,0	1/0:61:0,27,34,0	1/0:22:0,10,12,0	./.:0:0,0,0,0	1/1:43:0,1,42,0	1/0:31:0,18,13,0	0/0:27:0,27,0,0	0/0:81:0,81,0,0	0/0:56:0,56,0,0	0/0:71:0,71,0,0	1/0:94:0,34,60,0	1/0:55:0,23,32,0	0/0:49:0,49,0,0	0/0:13:0,13,0,0	0/0:17:0,17,0,0
locus_144950	9	.	T	C	13	PASS	.	GT:DP:CATG	./.:0:0,0,0,0	0/0:66:0,0,66,0	0/0:52:0,0,52,0	./.:0:0,0,0,0	0/0:78:0,0,78,0	0/0:16:0,0,16,0	./.:0:0,0,0,0	1/1:10:10,0,0,0	0/0:56:0,0,56,0	0/0:81:0,1,80,0	0/0:93:0,0,93,0	0/0:87:0,0,87,0	0/0:77:0,0,77,0	0/1:88:44,0,44,0	0/0:80:0,0,80,0	./.:0:0,0,0,0	0/0:34:0,0,34,0	0/1:33:19,0,14,0	0/1:21:8,0,13,0	0/0:23:0,0,23,0	0/0:51:0,0,51,0	0/0:59:0,0,59,0	0/1:57:31,0,26,0	0/1:61:30,0,31,0	0/1:63:31,0,32,0	0/0:94:0,0,94,0	0/0:34:0,0,34,0	0/0:53:0,0,53,0	./.:0:0,0,0,0	0/0:7:0,0,7,0
locus_144963	4	.	A	G	13	PASS	.	GT:DP:CATG	./.:0:0,0,0,0	./.:0:0,0,0,0	0/0:78:0,78,0,0	./.:0:0,0,0,0	0/0:56:0,55,0,1	0/0:44:0,44,0,0	./.:0:0,0,0,0	1/0:89:0,40,0,49	0/0:69:0,69,0,0	0/0:7:0,7,0,0	0/0:28:0,28,0,0	1/1:32:0,0,0,32	./.:0:0,0,0,0	0/0:31:0,31,0,0	0/0:92:0,92,0,0	0/0:41:0,41,0,0	0/0:123:0,123,0,0	1/0:73:0,37,0,36	0/0:46:0,46,0,0	0/0:83:0,83,0,0	0/0:120:0,120,0,0	1/1:72:0,0,0,72	1/1:117:0,1,0,116	0/0:43:0,41,0,2	1/1:28:0,0,0,28	./.:0:0,0,0,0	0/0:42:0,42,0,0	0/0:44:0,44,0,0	0/0:57:0,57,0,0	0/0:39:0,39,0,0
locus_145774	80	.	A	C	13	PASS	.	GT:DP:CATG	0/0:18:1,17,0,0	0/0:206:0,206,0,0	0/0:226:0,226,0,0	./.:0:0,0,0,0	0/0:136:0,136,0,0	0/0:59:2,57,0,0	0/0:16:0,16,0,0	1/1:14:14,0,0,0	1/1:114:108,6,0,0	0/0:111:0,111,0,0	0/0:139:0,139,0,0	0/0:220:1,219,0,0	0/0:163:0,163,0,0	0/0:120:0,120,0,0	1/1:162:161,1,0,0	./.:0:0,0,0,0	0/0:93:1,92,0,0	1/1:36:35,1,0,0	./.:0:0,0,0,0	./.:0:0,0,0,0	1/1:132:132,0,0,0	1/0:129:59,70,0,0	0/0:157:0,157,0,0	1/1:135:134,1,0,0	0/0:111:1,110,0,0	0/0:289:0,289,0,0	0/0:154:0,154,0,0	0/0:229:1,228,0,0	0/0:74:0,74,0,0	1/0:78:61,17,0,0
locus_1459	42	.	G	C	13	PASS	.	GT:DP:CATG	./.:0:0,0,0,0	0/0:20:0,0,0,20	0/0:7:0,0,0,7	./.:0:0,0,0,0	0/0:9:0,0,0,9	0/0:12:0,0,0,12	./.:0:0,0,0,0	./.:0:0,0,0,0	0/0:41:0,0,0,41	0/0:25:0,0,0,25	1/1:13:13,0,0,0	1/1:9:9,0,0,0	0/0:33:0,0,0,33	0/0:20:1,0,0,19	0/0:33:0,0,0,33	./.:0:0,0,0,0	0/0:11:0,0,0,11	./.:0:0,0,0,0	0/0:6:0,0,0,6	0/0:9:0,0,0,9	0/0:20:0,0,0,20	0/0:7:0,0,0,7	0/0:32:0,0,0,32	0/0:17:0,0,0,17	0/0:9:0,0,0,9	0/1:16:3,0,0,13	0/0:11:0,0,0,11	0/0:11:0,0,0,11	./.:24:3,0,0,21	./.:0:0,0,0,0
locus_14680	7	.	C	T	13	PASS	.	GT:DP:CATG	./.:0:0,0,0,0	1/1:43:0,0,43,0	0/0:106:101,0,5,0	0/0:11:11,0,0,0	0/0:102:102,0,0,0	./.:0:0,0,0,0	0/0:86:86,0,0,0	0/0:149:148,0,0,1	0/0:112:112,0,0,0	0/0:95:94,0,0,1	0/0:62:62,0,0,0	0/0:126:126,0,0,0	0/0:110:110,0,0,0	0/0:26:26,0,0,0	0/0:180:177,0,0,3	0/0:70:70,0,0,0	0/0:256:256,0,0,0	0/0:54:53,0,1,0	0/0:122:120,1,0,1	0/0:87:87,0,0,0	0/0:385:383,0,1,1	0/0:88:87,1,0,0	0/0:211:211,0,0,0	0/0:165:163,0,1,1	./.:0:0,0,0,0	0/0:93:93,0,0,0	0/0:8:8,0,0,0	0/0:118:118,0,0,0	0/0:261:260,0,1,0	0/0:79:78,0,0,1
locus_14688	17	.	A	G	13	PASS	.	GT:DP:CATG	0/0:72:0,71,0,1	0/0:26:0,26,0,0	0/0:41:0,41,0,0	./.:0:0,0,0,0	0/0:59:0,59,0,0	0/0:20:0,20,0,0	0/0:42:0,41,0,1	0/0:98:0,96,1,1	1/1:37:0,3,0,34	0/0:63:0,62,0,1	0/0:60:0,60,0,0	0/0:63:0,62,0,1	1/0:75:1,40,0,34	./.:0:0,0,0,0	0/0:99:0,99,0,0	1/1:28:0,0,0,28	0/0:99:0,99,0,0	1/1:42:0,2,0,40	1/0:51:0,28,0,23	0/0:83:1,80,0,2	0/0:112:0,112,0,0	0/0:53:0,53,0,0	0/0:49:0,49,0,0	0/0:92:0,92,0,0	0/0:33:0,33,0,0	./.:0:0,0,0,0	0/0:68:0,68,0,0	0/0:30:0,30,0,0	1/0:74:0,46,0,28	0/0:67:0,66,0,1
locus_147180	124	.	C	T	13	PASS	.	GT:DP:CATG	1/1:24:0,0,24,0	0/0:49:49,0,0,0	0/0:18:18,0,0,0	./.:0:0,0,0,0	1/1:27:2,0,25,0	0/0:13:13,0,0,0	0/0:41:41,0,0,0	0/0:76:76,0,0,0	1/0:27:8,0,19,0	0/0:18:18,0,0,0	0/0:30:30,0,0,0	0/0:39:38,0,1,0	0/0:74:74,0,0,0	./.:0:0,0,0,0	0/0:49:49,0,0,0	0/0:101:101,0,0,0	0/0:138:138,0,0,0	0/0:25:25,0,0,0	./.:0:0,0,0,0	0/0:104:104,0,0,0	0/0:54:54,0,0,0	./.:0:0,0,0,0	./.:0:0,0,0,0	0/0:70:70,0,0,0	0/0:23:23,0,0,0	0/0:43:43,0,0,0	0/0:76:76,0,0,0	0/0:43:43,0,0,0	0/0:91:91,0,0,0	./.:0:0,0,0,0
locus_147343	66	.	A	G	13	PASS	.	GT:DP:CATG	0/0:6:0,6,0,0	0/0:6:0,6,0,0	./.:0:0,0,0,0	./.:0:0,0,0,0	0/0:18:0,18,0,0	./.:0:0,0,0,0	./.:0:0,0,0,0	0/0:31:0,31,0,0	0/0:22:0,22,0,0	./.:0:0,0,0,0	1/0:38:0,28,0,10	0/0:32:0,32,0,0	0/0:16:0,16,0,0	0/0:28:0,28,0,0	0/0:31:0,31,0,0	0/0:39:0,39,0,0	./.:0:0,0,0,0	./.:0:0,0,0,0	0/0:33:0,33,0,0	0/0:58:0,58,0,0	0/0:109:0,109,0,0	0/0:50:0,50,0,0	0/0:27:0,27,0,0	0/0:39:0,39,0,0	0/0:27:0,27,0,0	0/0:27:0,27,0,0	./.:0:0,0,0,0	1/0:109:0,44,0,65	0/0:101:0,101,0,0	./.:0:0,0,0,0
locus_147408	111	.	C	A	13	PASS	.	GT:DP:CATG	./.:0:0,0,0,0	0/0:23:23,0,0,0	0/0:46:46,0,0,0	./.:0:0,0,0,0	0/0:49:49,0,0,0	0/0:8:8,0,0,0	./.:0:0,0,0,0	0/0:15:15,0,0,0	0/0:97:97,0,0,0	0/0:26:26,0,0,0	0/0:27:27,0,0,0	0/0:33:33,0,0,0	0/0:24:24,0,0,0	0/0:78:78,0,0,0	0/0:69:69,0,0,0	./.:0:0,0,0,0	0/0:42:42,0,0,0	0/0:15:15,0,0,0	0/0:18:18,0,0,0	0/0:24:24,0,0,0	0/0:65:65,0,0,0	0/0:69:69,0,0,0	0/0:43:43,0,0,0	0/0:73:73,0,0,0	0/0:40:40,0,0,0	0/0:71:71,0,0,0	0/0:55:55,0,0,0	0/0:20:20,0,0,0	0/0:15:15,0,0,0	0/0:12:12,0,0,0
locus_147478	23	.	A	C	13	PASS	.	GT:DP:CATG	0/0:14:0,14,0,0	0/0:89:0,89,0,0	0/0:146:0,146,0,0	./.:0:0,0,0,0	1/1:113:112,1,0,0	1/1:138:138,0,0,0	0/0:14:0,14,0,0	./.:0:0,0,0,0	0/0:267:1,266,0,0	0/0:85:0,85,0,0	0/0:109:0,109,0,0	0/0:231:0,231,0,0	0/0:76:0,76,0,0	0/0:125:2,123,0,0	0/0:420:1,419,0,0	1/1:11:11,0,0,0	1/0:119:65,54,0,0	1/1:57:57,0,0,0	0/0:33:0,33,0,0	1/1:104:103,1,0,0	1/1:121:121,0,0,0	1/0:70:40,30,0,0	0/0:185:0,185,0,0	0/0:65:0,65,0,0	0/0:156:0,156,0,0	1/1:118:118,0,0,0	0/0:88:0,88,0,0	./.:0:0,0,0,0	./.:0:0,0,0,0	0/0:10:0,10,0,0
locus_14847	55	.	A	G	13	PASS	.	GT:DP:CATG	./.:0:0,0,0,0	./.:0:0,0,0,0	./.:0:0,0,0,0	./.:0:0,0,0,0	./.:0:0,0,0,0	./.:0:0,0,0,0	./.:0:0,0,0,0	./.:0:0,0,0,0	./.:0:0,0,0,0	./.:0:0,0,0,0	./.:0:0,0,0,0	./.:0:0,0,0,0	./.:0:0,0,0,0	./.:0:0,0,0,0	./.:0:0,0,0,0	./.:0:0,0,0,0	./.:0:0,0,0,0	./.:0:0,0,0,0	./.:0:0,0,0,0	./.:0:0,0,0,0	./.:0:0,0,0,0	./.:0:0,0,0,0	./.:0:0,0,0,0	./.:0:0,0,0,0	./.:0:0,0,0,0	./.:0:0,0,0,0	./.:0:0,0,0,0	./.:0:0,0,0,0	./.:0:0,0,0,0	./.:0:0,0,0,0
locus_149310	67	.	A	G	13	PASS	.	GT:DP:CATG	./.:0:0,0,0,0	1/1:12:0,0,0,12	1/1:26:0,1,0,25	./.:0:0,0,0,0	1/1:17:0,1,0,16	1/1:8:0,0,0,8	./.:0:0,0,0,0	0/0:51:0,51,0,0	./.:0:0,0,0,0	1/1:15:0,0,0,15	0/0:61:0,61,0,0	0/0:47:0,47,0,0	0/0:23:0,23,0,0	0/0:24:0,24,0,0	0/0:75:0,75,0,0	./.:0:0,0,0,0	0/0:55:0,55,0,0	0/0:25:0,25,0,0	1/1:20:0,0,0,20	0/0:41:0,41,0,0	0/0:92:0,92,0,0	./.:0:0,0,0,0	1/0:87:0,44,0,43	0/0:32:0,32,0,0	0/0:53:0,53,0,0	0/0:27:0,27,0,0	0/0:129:0,129,0,0	0/0:133:1,132,0,0	0/0:109:0,109,0,0	0/0:55:0,55,0,0
locus_149946	78	.	T	C	13	PASS	.	GT:DP:CATG	0/0:60:0,0,60,0	0/0:180:0,0,180,0	0/0:78:0,0,78,0	0/0:73:0,0,73,0	./.:0:0,0,0,0	0/0:44:0,0,44,0	0/0:35:0,0,35,0	0/0:306:0,0,306,0	0/0:78:0,0,78,0	0/0:128:0,0,128,0	0/0:171:0,0,171,0	0/0:173:0,0,173,0	0/0:186:0,0,186,0	1/1:52:52,0,0,0	0/1:264:110,0,154,0	0/0:50:0,0,50,0	0/1:200:129,0,71,0	0/0:92:0,0,92,0	0/0:107:0,0,107,0	0/0:138:2,0,136,0	1/1:88:88,0,0,0	0/0:29:0,0,29,0	0/0:212:0,0,212,0	0/0:198:0,0,198,0	0/0:68:0,0,68,0	0/0:119:0,0,119,0	0/0:204:0,0,204,0	0/0:138:0,0,138,0	0/0:150:0,0,150,0	0/0:49:0,0,49,0
locus_149947	6	.	T	C	13	PASS	.	GT:DP:CATG	0/0:26:0,0,26,0	0/0:73:0,0,73,0	0/0:57:0,0,57,0	0/0:6:0,0,6,0	0/0:91:0,0,90,1	0/0:54:0,0,54,0	0/0:12:0,0,12,0	1/1:7:7,0,0,0	0/0:125:0,0,125,0	0/0:102:0,0,102,0	0/0:123:0,0,123,0	0/0:127:0,0,127,0	0/0:87:0,0,87,0	0/0:98:0,0,98,0	0/0:222:0,0,222,0	0/0:10:0,0,10,0	0/0:51:0,0,51,0	0/0:24:0,0,24,0	0/0:20:0,0,20,0	0/0:33:0,0,33,0	0/0:81:0,0,81,0	0/0:40:0,0,40,0	0/0:80:0,0,80,0	0/0:51:0,0,51,0	0/0:56:0,0,56,0	0/1:117:58,0,59,0	0/0:67:1,0,66,0	0/0:51:0,0,51,0	0/0:25:0,0,25,0	0/0:7:0,0,7,0
locus_150114	70	.	T	A	13	PASS	.	GT:DP:CATG	./.:0:0,0,0,0	0/0:79:0,0,79,0	0/0:113:0,0,113,0	./.:0:0,0,0,0	0/0:66:0,0,66,0	0/0:64:0,0,64,0	0/0:9:0,0,9,0	./.:0:0,0,0,0	0/0:255:0,2,253,0	1/1:87:0,87,0,0	1/1:131:0,131,0,0	0/1:134:0,79,55,0	1/1:129:0,129,0,0	1/1:144:0,141,3,0	0/1:186:0,82,104,0	1/1:7:0,7,0,0	0/0:30:0,0,29,1	0/0:13:0,0,13,0	0/0:30:0,0,30,0	0/1:49:0,25,24,0	1/1:142:0,142,0,0	1/1:20:0,20,0,0	0/0:72:0,1,71,0	0/0:91:0,0,91,0	0/0:78:0,0,77,1	0/0:137:0,0,137,0	1/1:34:0,34,0,0	./.:72:0,63,9,0	./.:0:0,0,0,0	1/1:13:0,13,0,0
locus_150379	81	.	G	A	13	PASS	.	GT:DP:CATG	./.:0:0,0,0,0	0/0:15:0,0,0,15	./.:0:0,0,0,0	0/0:20:0,0,0,20	0/0:18:0,0,0,18	./.:0:0,0,0,0	0/0:11:0,0,0,11	0/0:49:0,0,0,49	0/1:17:0,9,0,8	0/0:18:0,0,0,18	0/0:15:0,0,0,15	0/0:38:0,0,0,38	0/0:36:0,0,0,36	0/0:19:0,0,0,19	0/0:30:0,0,0,30	0/0:26:0,0,0,26	0/0:76:0,0,0,76	./.:0:0,0,0,0	0/0:35:0,0,0,35	0/0:76:0,0,0,76	0/0:105:0,0,0,105	0/0:69:0,0,0,69	0/1:57:0,30,0,27	1/1:31:0,30,0,1	0/0:19:0,0,0,19	0/0:21:0,0,0,21	0/0:72:0,0,0,72	0/0:73:0,4,0,69	0/0:37:0,0,0,37	1/1:37:0,37,0,0
locus_15150	42	.	G	A	13	PASS	.	GT:DP:CATG	0/0:189:0,0,0,189	0/0:141:0,0,0,141	0/0:214:0,0,0,214	0/0:34:0,0,0,34	0/0:381:0,0,1,380	0/0:192:0,0,0,192	1/1:1:0,1,0,0	0/0:422:0,1,0,421	0/0:146:0,0,0,146	1/1:1:0,1,0,0	0/0:27:0,0,0,27	0/0:381:0,2,0,379	1/1:2:0,2,0,0	0/0:153:0,0,0,153	0/0:243:0,0,0,243	0/0:112:0,0,0,112	./.:0:0,0,0,0	./.:0:0,0,0,0	./.:0:0,0,0,0	./.:0:0,0,0,0	./.:0:0,0,0,0	1/1:1:0,1,0,0	0/0:215:0,1,0,214	1/1:1:0,1,0,0	1/1:4:0,4,0,0	0/0:257:0,0,0,257	0/0:183:0,0,0,183	0/0:546:0,0,0,546	0/0:463:0,0,0,463	0/0:12:0,0,0,12
locus_152136	57	.	C	T	13	PASS	.	GT:DP:CATG	./.:0:0,0,0,0	./.:0:0,0,0,0	./.:0:0,0,0,0	0/0:27:27,0,0,0	./.:0:0,0,0,0	./.:0:0,0,0,0	./.:0:0,0,0,0	0/0:30:30,0,0,0	0/0:6:6,0,0,0	0/0:14:14,0,0,0	1/0:44:38,0,6,0	0/0:30:30,0,0,0	0/0:17:17,0,0,0	0/0:17:17,0,0,0	1/0:40:20,0,20,0	0/0:21:19,1,1,0	0/0:83:82,0,1,0	1/0:69:39,0,30,0	./.:0:0,0,0,0	0/0:86:86,0,0,0	./.:0:0,0,0,0	1/1:32:1,0,31,0	./.:0:0,0,0,0	0/0:28:28,0,0,0	0/0:26:26,0,0,0	0/0:22:21,0,1,0	1/0:160:73,0,87,0	0/0:136:136,0,0,0	1/1:31:0,0,31,0	0/0:7:7,0,0,0
locus_152533	26	.	C	A	13	PASS	.	GT:DP:CATG	./.:0:0,0,0,0	0/0:80:80,0,0,0	./.:0:0,0,0,0	0/0:7:7,0,0,0	0/0:36:36,0,0,0	0/0:14:14,0,0,0	0/0:20:20,0,0,0	0/0:171:171,0,0,0	./.:0:0,0,0,0	0/0:30:30,0,0,0	./.:0:0,0,0,0	0/0:18:18,0,0,0	0/0:53:53,0,0,0	./.:0:0,0,0,0	0/0:66:66,0,0,0	0/0:65:65,0,0,0	0/0:145:145,0,0,0	0/0:34:34,0,0,0	0/0:35:35,0,0,0	0/0:31:31,0,0,0	0/0:74:74,0,0,0	0/0:46:46,0,0,0	0/0:49:49,0,0,0	0/0:39:39,0,0,0	./.:0:0,0,0,0	0/0:53:53,0,0,0	0/0:85:85,0,0,0	1/1:47:0,47,0,0	0/0:77:77,0,0,0	./.:0:0,0,0,0
locus_15337	43	.	T	G	13	PASS	.	GT:DP:CATG	1/1:37:0,0,1,36	1/1:7:0,0,0,7	0/0:14:0,0,14,0	./.:0:0,0,0,0	1/0:14:0,0,9,5	0/0:33:0,0,33,0	1/1:10:0,0,0,10	0/0:9:0,0,9,0	./.:0:0,0,0,0	0/0:13:0,0,13,0	0/0:28:0,0,28,0	0/0:15:0,0,15,0	1/0:63:0,0,20,43	0/0:21:0,0,21,0	./.:0:0,0,0,0	./.:0:0,0,0,0	0/0:99:0,0,99,0	./.:0:0,0,0,0	0/0:35:0,0,35,0	1/0:32:0,0,13,19	0/0:54:0,0,54,0	0/0:62:0,0,62,0	./.:0:0,0,0,0	0/0:17:0,0,17,0	0/0:23:0,0,23,0	0/0:47:0,0,47,0	0/0:80:0,0,80,0	0/0:121:0,0,121,0	0/0:27:0,0,27,0	./.:0:0,0,0,0
locus_153826	60	.	C	T	13	PASS	.	GT:DP:CATG	./.:0:0,0,0,0	./.:0:0,0,0,0	0/0:12:12,0,0,0	0/0:51:51,0,0,0	0/0:12:12,0,0,0	./.:0:0,0,0,0	0/0:11:11,0,0,0	1/1:26:0,0,26,0	./.:0:0,0,0,0	1/0:14:7,0,7,0	0/0:13:13,0,0,0	./.:0:0,0,0,0	0/0:7:7,0,0,0	./.:0:0,0,0,0	0/0:9:9,0,0,0	0/0:43:43,0,0,0	0/0:46:46,0,0,0	1/1:17:1,0,16,0	0/0:35:35,0,0,0	0/0:35:35,0,0,0	0/0:65:65,0,0,0	0/0:29:29,0,0,0	0/0:23:23,0,0,0	0/0:19:19,0,0,0	0/0:37:37,0,0,0	0/0:46:46,0,0,0	0/0:53:53,0,0,0	0/0:50:50,0,0,0	./.:0:0,0,0,0	1/1:15:0,0,15,0
locus_153843	9	.	G	T	13	PASS	.	GT:DP:CATG	1/1:16:0,0,16,0	0/1:32:0,0,14,18	./.:0:0,0,0,0	./.:0:0,0,0,0	./.:0:0,0,0,0	0/0:26:0,0,0,26	./.:0:0,0,0,0	0/1:67:0,0,21,46	0/0:19:0,0,0,19	0/1:26:0,0,14,12	0/0:47:0,0,0,47	./.:0:0,0,0,0	0/0:42:0,0,0,42	0/0:35:0,0,0,35	0/1:38:0,0,10,28	0/0:47:0,0,1,46	0/0:62:0,0,0,62	0/0:26:0,0,0,26	0/0:51:0,0,0,51	0/0:69:0,0,0,69	0/0:112:0,0,0,112	0/1:45:0,0,14,31	0/0:82:0,0,0,82	./.:0:0,0,0,0	0/0:55:0,0,0,55	0/0:68:0,0,0,68	./.:0:0,0,0,0	0/0:93:0,0,0,93	./.:0:0,0,0,0	0/1:85:0,0,36,49
locus_15402	114	.	C	A	13	PASS	.	GT:DP:CATG	0/0:100:100,0,0,0	0/0:36:36,0,0,0	0/0:36:36,0,0,0	0/0:23:23,0,0,0	0/0:55:55,0,0,0	0/0:20:20,0,0,0	0/0:98:98,0,0,0	0/1:91:55,36,0,0	0/0:41:41,0,0,0	0/0:68:68,0,0,0	0/0:83:83,0,0,0	0/0:71:71,0,0,0	0/0:80:80,0,0,0	0/0:81:81,0,0,0	0/0:123:123,0,0,0	0/0:86:86,0,0,0	0/0:173:173,0,0,0	0/0:60:60,0,0,0	0/0:82:81,1,0,0	./.:0:0,0,0,0	./.:0:0,0,0,0	0/0:163:163,0,0,0	0/0:111:111,0,0,0	0/1:93:34,59,0,0	0/0:98:97,1,0,0	0/0:101:101,0,0,0	0/0:136:131,5,0,0	0/0:266:266,0,0,0	0/0:152:152,0,0,0	0/0:56:56,0,0,0
locus_154076	67	.	A	C	13	PASS	.	GT:DP:CATG	0/0:20:0,20,0,0	./.:0:0,0,0,0	1/1:26:26,0,0,0	./.:0:0,0,0,0	0/0:7:0,7,0,0	./.:0:0,0,0,0	./.:0:0,0,0,0	0/0:18:0,18,0,0	./.:0:0,0,0,0	./.:0:0,0,0,0	./.:0:0,0,0,0	0/0:35:0,35,0,0	0/0:31:0,31,0,0	0/0:35:0,35,0,0	1/0:62:30,32,0,0	0/0:16:0,16,0,0	0/0:55:0,55,0,0	./.:0:0,0,0,0	./.:0:0,0,0,0	0/0:36:0,36,0,0	0/0:127:0,127,0,0	0/0:31:0,31,0,0	1/1:34:34,0,0,0	0/0:31:0,31,0,0	1/1:30:29,1,0,0	0/0:23:0,23,0,0	0/0:59:0,59,0,0	./.:0:0,0,0,0	0/0:52:0,52,0,0	0/0:25:0,25,0,0
locus_15438	59	.	G	T	13	PASS	.	GT:DP:CATG	./.:0:0,0,0,0	./.:0:0,0,0,0	./.:0:0,0,0,0	./.:0:0,0,0,0	./.:0:0,0,0,0	./.:0:0,0,0,0	./.:0:0,0,0,0	./.:0:0,0,0,0	./.:0:0,0,0,0	./.:0:0,0,0,0	./.:0:0,0,0,0	./.:0:0,0,0,0	./.:0:0,0,0,0	./.:0:0,0,0,0	./.:0:0,0,0,0	./.:0:0,0,0,0	0/0:1:0,0,0,1	./.:0:0,0,0,0	./.:0:0,0,0,0	./.:0:0,0,0,0	./.:0:0,0,0,0	./.:0:0,0,0,0	./.:0:0,0,0,0	./.:0:0,0,0,0	./.:0:0,0,0,0	./.:0:0,0,0,0	./.:0:0,0,0,0	./.:0:0,0,0,0	./.:0:0,0,0,0	./.:0:0,0,0,0
locus_15548	119	.	T	C	13	PASS	.	GT:DP:CATG	./.:0:0,0,0,0	0/0:29:0,0,29,0	0/0:20:0,0,20,0	./.:0:0,0,0,0	0/0:86:0,0,86,0	0/0:17:0,0,17,0	0/0:25:0,0,25,0	0/0:46:0,0,46,0	0/0:83:0,0,83,0	0/0:66:0,0,66,0	0/0:30:0,0,30,0	0/0:80:0,0,80,0	0/0:40:0,0,40,0	0/0:40:0,0,40,0	0/0:58:0,0,58,0	./.:0:0,0,0,0	0/0:56:0,0,56,0	0/0:12:0,0,12,0	0/0:20:0,0,20,0	./.:0:0,0,0,0	0/0:74:0,0,74,0	0/0:71:0,0,71,0	0/0:92:0,0,92,0	0/0:27:0,0,27,0	0/1:57:29,0,28,0	0/0:38:0,0,38,0	1/1:54:54,0,0,0	1/1:50:49,0,1,0	1/1:11:11,0,0,0	0/0:20:0,0,20,0
locus_155590	194	.	T	C	13	PASS	.	GT:DP:CATG	./.:0:0,0,0,0	1/1:38:35,0,3,0	0/0:58:0,0,58,0	./.:0:0,0,0,0	0/0:60:0,1,59,0	0/0:12:0,0,12,0	./.:0:0,0,0,0	0/0:44:0,0,44,0	0/0:181:0,0,181,0	0/0:113:0,0,113,0	0/0:68:0,0,68,0	0/0:52:0,0,52,0	0/0:67:1,0,66,0	0/0:47:0,0,47,0	0/0:222:0,0,222,0	./.:9:2,0,7,0	0/1:79:46,0,33,0	0/0:31:0,0,31,0	0/0:40:0,0,40,0	0/0:86:0,0,86,0	./.:0:0,0,0,0	./.:0:0,0,0,0	0/0:148:0,0,148,0	0/0:121:0,0,121,0	0/0:70:0,0,70,0	0/0:75:0,0,75,0	0/0:43:0,0,43,0	0/0:104:0,0,104,0	0/0:13:0,0,13,0	./.:0:0,0,0,0
locus_155621	18	.	G	A	13	PASS	.	GT:DP:CATG	0/0:43:0,0,0,43	0/0:104:1,0,0,103	0/0:80:0,0,0,80	0/0:9:0,0,0,9	0/0:17:0,0,0,17	0/0:54:0,0,0,54	0/0:88:1,1,0,86	./.:0:0,0,0,0	0/0:100:0,0,0,100	./.:0:0,0,0,0	0/0:86:0,0,0,86	./.:0:0,0,0,0	1/1:136:0,135,1,0	0/0:86:0,0,0,86	0/0:115:0,0,0,115	0/0:124:0,0,0,124	0/0:148:0,0,0,148	0/0:13:0,0,0,13	./.:0:0,0,0,0	./.:0:0,0,0,0	0/0:210:0,0,0,210	0/0:110:1,0,0,109	0/0:170:0,0,0,170	0/0:145:0,0,0,145	0/0:128:0,0,0,128	./.:0:0,0,0,0	0/0:84:2,1,0,81	0/0:132:0,0,1,131	0/0:25:0,0,0,25	0/0:83:0,0,0,83
locus_15572	33	.	A	T	13	PASS	.	GT:DP:CATG	0/0:45:0,45,0,0	0/0:34:0,34,0,0	0/0:31:0,31,0,0	0/0:47:0,47,0,0	0/0:34:0,33,1,0	./.:0:0,0,0,0	0/0:86:0,86,0,0	./.:0:0,0,0,0	0/0:7:0,7,0,0	0/0:57:0,57,0,0	0/0:31:0,31,0,0	1/0:54:0,33,21,0	1/1:21:0,0,21,0	0/0:54:0,54,0,0	0/0:99:0,99,0,0	./.:0:0,0,0,0	1/1:56:0,1,54,1	0/0:27:0,27,0,0	0/0:101:0,101,0,0	1/1:42:0,1,41,0	./.:0:0,0,0,0	0/0:114:0,114,0,0	./.:0:0,0,0,0	0/0:35:0,35,0,0	0/0:53:0,53,0,0	./.:0:0,0,0,0	0/0:137:0,137,0,0	./.:0:0,0,0,0	0/0:39:0,39,0,0	0/0:24:0,24,0,0
locus_155780	27	.	A	C	13	PASS	.	GT:DP:CATG	0/0:16:0,16,0,0	1/1:13:13,0,0,0	0/0:39:0,39,0,0	./.:0:0,0,0,0	./.:0:0,0,0,0	0/0:16:1,14,0,1	0/0:20:0,20,0,0	./.:0:0,0,0,0	./.:0:0,0,0,0	./.:0:0,0,0,0	0/0:34:0,34,0,0	0/0:25:0,25,0,0	1/0:39:21,18,0,0	1/0:60:33,27,0,0	1/0:51:30,21,0,0	0/0:10:0,10,0,0	0/0:42:0,41,1,0	1/0:38:14,24,0,0	0/0:33:0,33,0,0	./.:0:0,0,0,0	0/0:41:0,41,0,0	1/0:54:32,22,0,0	./.:0:0,0,0,0	1/1:33:32,1,0,0	0/0:8:0,8,0,0	0/0:61:0,61,0,0	0/0:133:0,133,0,0	1/1:125:123,2,0,0	./.:0:0,0,0,0	0/0:83:0,82,0,1
locus_156249	31	.	C	A	13	PASS	.	GT:DP:CATG	0/0:23:23,0,0,0	0/0:34:34,0,0,0	0/0:50:50,0,0,0	./.:0:0,0,0,0	./.:0:0,0,0,0	0/0:33:33,0,0,0	0/0:10:10,0,0,0	0/0:67:67,0,0,0	0/0:67:67,0,0,0	0/0:60:60,0,0,0	0/0:52:52,0,0,0	0/0:43:43,0,0,0	0/0:29:29,0,0,0	0/0:58:58,0,0,0	0/0:100:100,0,0,0	./.:0:0,0,0,0	0/1:114:68,46,0,0	./.:0:0,0,0,0	0/0:56:56,0,0,0	1/1:42:0,42,0,0	0/0:98:98,0,0,0	0/0:56:56,0,0,0	0/0:58:58,0,0,0	0/0:73:73,0,0,0	0/0:127:127,0,0,0	1/1:91:0,91,0,0	1/1:29:0,29,0,0	0/1:65:48,17,0,0	0/0:68:68,0,0,0	1/1:40:0,40,0,0
locus_156655	97	.	A	G	13	PASS	.	GT:DP:CATG	0/0:10:0,10,0,0	0/0:32:0,32,0,0	1/0:37:0,24,0,13	./.:0:0,0,0,0	0/0:45:0,45,0,0	0/0:6:0,6,0,0	0/0:7:0,7,0,0	0/0:15:0,15,0,0	0/0:34:0,34,0,0	1/0:46:0,32,0,14	1/0:45:0,24,0,21	0/0:51:0,51,0,0	0/0:39:0,39,0,0	0/0:25:0,25,0,0	0/0:87:0,87,0,0	1/1:8:0,0,0,8	0/0:18:0,18,0,0	0/0:20:0,20,0,0	0/0:19:0,19,0,0	0/0:22:0,22,0,0	0/0:23:0,23,0,0	0/0:32:0,32,0,0	0/0:59:0,59,0,0	0/0:60:0,59,0,1	0/0:48:0,48,0,0	0/0:21:0,21,0,0	0/0:37:0,37,0,0	0/0:10:0,10,0,0	./.:0:0,0,0,0	0/0:21:0,21,0,0
locus_15685	6	.	C	T	13	PASS	.	GT:DP:CATG	./.:0:0,0,0,0	1/1:26:0,1,25,0	./.:0:0,0,0,0	./.:0:0,0,0,0	1/0:160:69,0,87,4	0/0:25:25,0,0,0	0/0:52:52,0,0,0	./.:0:0,0,0,0	0/0:69:69,0,0,0	0/0:45:45,0,0,0	0/0:104:104,0,0,0	1/1:61:1,3,54,3	0/0:101:101,0,0,0	./.:0:0,0,0,0	0/0:202:202,0,0,0	0/0:6:6,0,0,0	0/0:170:170,0,0,0	0/0:35:35,0,0,0	0/0:30:30,0,0,0	0/0:39:39,0,0,0	0/0:101:99,0,2,0	0/0:115:115,0,0,0	./.:0:0,0,0,0	0/0:60:60,0,0,0	0/0:49:49,0,0,0	0/0:100:100,0,0,0	./.:0:0,0,0,0	0/0:77:77,0,0,0	0/0:50:50,0,0,0	0/0:82:82,0,0,0
locus_157476	141	.	A	G	13	PASS	.	GT:DP:CATG	./.:0:0,0,0,0	0/0:7:0,7,0,0	0/0:12:0,11,0,1	./.:0:0,0,0,0	./.:0:0,0,0,0	0/0:12:0,12,0,0	./.:0:0,0,0,0	1/1:12:0,0,0,12	0/0:13:0,12,0,1	./.:0:0,0,0,0	1/0:44:0,24,0,20	0/0:8:0,8,0,0	0/0:26:0,26,0,0	0/0:15:0,15,0,0	1/1:19:0,0,0,19	./.:0:0,0,0,0	1/1:25:0,0,0,25	1/1:52:0,0,0,52	1/0:37:0,21,0,16	./.:0:0,0,0,0	1/1:88:0,0,0,88	1/0:46:0,35,0,11	0/0:33:0,33,0,0	1/1:20:0,0,0,20	0/0:16:0,16,0,0	./.:0:0,0,0,0	0/0:59:0,59,0,0	./.:0:0,0,0,0	./.:0:0,0,0,0	0/0:27:0,27,0,0
locus_157478	127	.	A	T	13	PASS	.	GT:DP:CATG	./.:0:0,0,0,0	./.:0:0,0,0,0	./.:0:0,0,0,0	./.:0:0,0,0,0	./.:0:0,0,0,0	./.:0:0,0,0,0	./.:0:0,0,0,0	./.:0:0,0,0,0	./.:0:0,0,0,0	./.:0:0,0,0,0	./.:0:0,0,0,0	./.:0:0,0,0,0	./.:0:0,0,0,0	./.:0:0,0,0,0	./.:0:0,0,0,0	./.:0:0,0,0,0	./.:0:0,0,0,0	./.:0:0,0,0,0	./.:0:0,0,0,0	./.:0:0,0,0,0	./.:0:0,0,0,0	./.:0:0,0,0,0	./.:0:0,0,0,0	./.:0:0,0,0,0	./.:0:0,0,0,0	./.:0:0,0,0,0	./.:0:0,0,0,0	./.:0:0,0,0,0	./.:0:0,0,0,0	./.:0:0,0,0,0
locus_157480	2	.	A	T	13	PASS	.	GT:DP:CATG	0/0:19:0,19,0,0	./.:0:0,0,0,0	0/0:88:0,88,0,0	0/0:12:0,12,0,0	0/0:49:0,49,0,0	0/0:57:0,57,0,0	./.:0:0,0,0,0	0/0:37:0,37,0,0	0/0:68:0,68,0,0	0/0:80:0,80,0,0	0/0:61:0,61,0,0	0/0:41:0,39,2,0	1/1:26:0,0,26,0	0/0:34:0,34,0,0	0/0:150:0,150,0,0	0/0:17:0,17,0,0	0/0:49:0,49,0,0	0/0:26:0,26,0,0	./.:0:0,0,0,0	./.:0:0,0,0,0	0/0:47:0,47,0,0	0/0:32:0,32,0,0	0/0:94:0,94,0,0	1/0:53:0,21,32,0	1/0:61:0,26,35,0	0/0:69:0,69,0,0	0/0:63:0,63,0,0	0/0:81:0,79,2,0	./.:0:0,0,0,0	0/0:10:0,10,0,0
locus_15762	156	.	A	G	13	PASS	.	GT:DP:CATG	0/0:10:0,10,0,0	0/0:27:0,27,0,0	0/0:14:0,14,0,0	0/0:36:0,36,0,0	1/0:28:0,19,0,9	0/0:20:0,20,0,0	1/1:20:0,0,0,20	0/0:54:0,54,0,0	0/0:27:0,27,0,0	1/0:30:0,16,0,14	0/0:65:0,65,0,0	0/0:53:0,53,0,0	0/0:43:0,43,0,0	1/0:27:0,16,0,11	0/0:50:0,50,0,0	1/0:90:0,35,0,55	1/1:82:0,0,0,82	0/0:59:0,59,0,0	0/0:72:0,72,0,0	1/0:51:0,28,0,23	./.:0:0,0,0,0	1/0:60:0,25,0,35	1/0:83:0,54,0,29	0/0:71:0,71,0,0	0/0:41:0,41,0,0	0/0:66:0,66,0,0	1/1:133:0,0,0,133	1/1:89:0,0,0,89	0/0:84:0,84,0,0	0/0:82:0,82,0,0
locus_15806	172	.	C	A	13	PASS	.	GT:DP:CATG	0/0:88:88,0,0,0	0/0:66:66,0,0,0	0/0:45:45,0,0,0	./.:0:0,0,0,0	0/1:84:46,38,0,0	0/0:44:44,0,0,0	0/0:29:29,0,0,0	0/1:287:185,102,0,0	1/1:59:3,56,0,0	1/1:83:0,83,0,0	./.:0:0,0,0,0	0/0:85:85,0,0,0	./.:0:0,0,0,0	1/1:36:1,35,0,0	0/0:151:151,0,0,0	0/0:138:138,0,0,0	0/1:144:65,79,0,0	0/0:32:32,0,0,0	1/1:72:0,72,0,0	1/1:56:0,56,0,0	./.:0:0,0,0,0	./.:0:0,0,0,0	0/1:161:73,88,0,0	1/1:81:2,79,0,0	1/1:49:0,49,0,0	0/0:71:71,0,0,0	1/1:121:0,121,0,0	0/0:123:123,0,0,0	0/0:108:108,0,0,0	0/0:85:85,0,0,0
locus_158065	11	.	C	T	13	PASS	.	GT:DP:CATG	0/0:9:9,0,0,0	0/0:56:56,0,0,0	1/0:60:25,0,35,0	0/0:11:11,0,0,0	0/0:81:81,0,0,0	1/0:24:7,0,17,0	./.:0:0,0,0,0	1/0:34:10,0,24,0	0/0:36:36,0,0,0	1/1:33:0,0,33,0	0/0:51:51,0,0,0	1/0:105:45,0,60,0	0/0:89:89,0,0,0	1/0:71:38,0,33,0	0/0:126:126,0,0,0	1/1:16:0,0,16,0	0/0:62:62,0,0,0	1/1:7:0,0,7,0	1/0:26:14,0,12,0	1/0:27:16,0,11,0	0/0:75:75,0,0,0	0/0:46:46,0,0,0	0/0:47:47,0,0,0	0/0:75:73,0,2,0	0/0:46:46,0,0,0	0/0:57:57,0,0,0	1/0:84:59,0,25,0	0/0:69:69,0,0,0	0/0:24:24,0,0,0	0/0:28:28,0,0,0
locus_160343	144	.	G	T	13	PASS	.	GT:DP:CATG	0/0:40:0,0,0,40	0/0:62:0,0,0,62	0/0:87:0,0,0,87	./.:0:0,0,0,0	0/0:112:0,0,0,112	0/0:40:0,0,0,40	0/0:113:0,0,0,113	0/0:19:0,0,0,19	0/0:37:0,0,0,37	1/1:125:0,0,125,0	0/0:59:0,0,0,59	0/0:119:0,0,0,119	0/0:42:0,0,0,42	0/0:59:0,0,0,59	0/0:130:0,0,0,130	0/0:171:0,0,0,171	0/0:229:0,0,0,229	1/1:38:0,0,37,1	0/0:32:0,0,0,32	0/0:138:0,0,0,138	0/0:154:0,0,0,154	0/0:136:0,0,0,136	0/0:63:0,0,0,63	./.:0:0,0,0,0	1/1:60:0,0,58,2	1/1:109:0,0,106,3	0/0:76:0,0,5,71	0/0:244:0,0,0,244	0/0:40:0,0,0,40	1/1:50:0,0,50,0
locus_160424	71	.	C	T	13	PASS	.	GT:DP:CATG	./.:0:0,0,0,0	./.:0:0,0,0,0	0/0:83:83,0,0,0	./.:0:0,0,0,0	0/0:59:59,0,0,0	0/0:27:27,0,0,0	./.:0:0,0,0,0	0/0:89:89,0,0,0	1/1:53:1,0,52,0	0/0:157:157,0,0,0	./.:0:0,0,0,0	0/0:134:134,0,0,0	0/0:114:114,0,0,0	0/0:107:107,0,0,0	0/0:253:253,0,0,0	1/1:102:1,0,101,0	0/0:133:133,0,0,0	1/0:106:57,0,49,0	0/0:61:61,0,0,0	0/0:185:185,0,0,0	0/0:220:220,0,0,0	0/0:85:85,0,0,0	1/1:127:6,0,121,0	0/0:131:131,0,0,0	0/0:200:200,0,0,0	0/0:211:210,0,1,0	./.:0:0,0,0,0	0/0:94:94,0,0,0	0/0:285:285,0,0,0	./.:0:0,0,0,0
locus_160623	72	.	T	G	13	PASS	.	GT:DP:CATG	0/0:54:0,0,54,0	0/0:54:0,0,54,0	0/0:35:0,0,35,0	0/0:6:0,0,6,0	0/0:44:0,0,44,0	0/0:8:0,0,8,0	./.:0:0,0,0,0	0/0:36:0,0,35,1	0/0:31:0,0,31,0	0/0:47:0,0,47,0	0/0:62:0,0,62,0	0/0:33:0,0,33,0	0/0:44:0,0,44,0	1/0:23:0,0,8,15	0/0:71:0,0,71,0	1/1:7:0,0,0,7	0/0:27:0,0,27,0	0/0:8:0,0,8,0	0/0:10:0,0,10,0	0/0:18:0,0,18,0	0/0:52:0,0,52,0	0/0:28:0,0,28,0	0/0:39:0,0,39,0	0/0:29:0,0,29,0	0/0:26:0,0,26,0	0/0:38:0,0,38,0	0/0:35:0,0,35,0	0/0:36:0,0,36,0	0/0:47:0,0,47,0	0/0:16:0,0,16,0
locus_16065	53	.	G	A	13	PASS	.	GT:DP:CATG	1/1:8:0,8,0,0	0/0:65:0,0,1,64	1/1:56:0,55,0,1	./.:0:0,0,0,0	0/0:82:0,0,0,82	0/0:33:0,0,0,33	0/0:33:0,1,0,32	0/0:141:0,0,0,141	./.:0:0,0,0,0	0/0:50:0,0,0,50	./.:0:0,0,0,0	0/0:59:0,0,0,59	0/0:58:0,0,0,58	./.:0:0,0,0,0	./.:0:0,0,0,0	0/0:33:0,0,0,33	./.:0:0,0,0,0	0/0:45:0,0,0,45	0/0:36:0,0,0,36	0/0:53:0,0,0,53	0/0:130:0,0,0,130	0/0:58:0,0,0,58	0/0:138:0,0,0,138	0/0:123:0,0,0,123	0/0:103:0,0,0,103	0/0:186:0,0,0,186	./.:0:0,0,0,0	0/0:84:0,1,0,83	0/0:61:0,0,0,61	0/0:47:0,0,0,47
locus_16091	22	.	A	C	13	PASS	.	GT:DP:CATG	./.:0:0,0,0,0	1/1:21:21,0,0,0	0/0:7:0,7,0,0	./.:0:0,0,0,0	0/0:1:0,1,0,0	0/0:13:0,13,0,0	1/1:13:13,0,0,0	0/0:18:0,18,0,0	0/0:18:0,18,0,0	0/0:30:0,30,0,0	0/0:35:0,35,0,0	0/0:37:0,37,0,0	0/0:20:0,20,0,0	0/0:9:0,9,0,0	0/0:2:0,2,0,0	0/0:4:0,4,0,0	0/0:46:0,46,0,0	0/0:10:0,10,0,0	0/0:1:0,1,0,0	0/0:17:0,17,0,0	0/0:44:0,44,0,0	0/0:6:0,6,0,0	1/0:29:23,6,0,0	0/0:26:0,26,0,0	0/0:23:0,23,0,0	1/0:33:11,22,0,0	1/1:24:24,0,0,0	1/0:35:17,18,0,0	0/0:1:0,1,0,0	0/0:20:0,20,0,0
locus_161531	9	.	C	A	13	PASS	.	GT:DP:CATG	./.:0:0,0,0,0	./.:0:0,0,0,0	0/0:41:41,0,0,0	0/0:12:12,0,0,0	0/0:20:20,0,0,0	./.:0:0,0,0,0	1/1:8:0,8,0,0	./.:0:0,0,0,0	0/0:15:15,0,0,0	0/0:36:36,0,0,0	0/0:31:31,0,0,0	1/1:38:0,38,0,0	0/0:37:37,0,0,0	0/0:21:21,0,0,0	0/0:92:91,0,1,0	0/0:26:26,0,0,0	0/0:86:86,0,0,0	0/0:49:49,0,0,0	0/0:41:41,0,0,0	0/0:6:6,0,0,0	./.:0:0,0,0,0	./.:0:0,0,0,0	1/1:46:0,46,0,0	./.:0:0,0,0,0	0/1:82:58,24,0,0	1/1:108:1,105,0,2	0/0:157:157,0,0,0	0/0:95:95,0,0,0	0/0:54:54,0,0,0	./.:0:0,0,0,0
locus_163000	54	.	C	T	13	PASS	.	GT:DP:CATG	0/0:36:36,0,0,0	0/0:221:221,0,0,0	0/0:1:1,0,0,0	0/0:15:15,0,0,0	0/0:215:215,0,0,0	0/0:111:111,0,0,0	0/0:53:53,0,0,0	0/0:27:27,0,0,0	0/0:293:293,0,0,0	0/0:228:228,0,0,0	0/0:265:264,1,0,0	0/0:289:288,0,0,1	0/0:294:293,1,0,0	0/0:383:383,0,0,0	0/0:474:474,0,0,0	1/1:1:0,0,1,0	./.:0:0,0,0,0	0/0:99:99,0,0,0	0/0:114:114,0,0,0	0/0:99:99,0,0,0	0/0:1:1,0,0,0	0/0:205:205,0,0,0	0/0:336:336,0,0,0	1/1:1:0,0,1,0	./.:0:0,0,0,0	0/0:355:355,0,0,0	0/0:186:186,0,0,0	0/0:303:303,0,0,0	0/0:132:132,0,0,0	0/0:110:110,0,0,0
locus_16341	133	.	T	G	13	PASS	.	GT:DP:CATG	0/0:49:0,0,49,0	0/0:250:0,0,250,0	./.:0:0,0,0,0	0/0:23:0,0,23,0	0/0:247:0,0,247,0	0/0:1:0,0,1,0	0/0:70:0,0,70,0	0/0:185:0,0,185,0	0/0:319:0,0,319,0	0/0:223:0,0,223,0	0/0:316:0,0,316,0	0/0:336:0,0,336,0	0/0:293:0,0,293,0	0/0:400:0,0,400,0	0/0:409:0,0,409,0	0/0:1:0,0,1,0	0/0:248:0,0,248,0	1/1:1:0,0,0,1	0/0:163:0,0,162,1	0/0:146:0,0,146,0	0/0:290:0,0,289,1	./.:0:0,0,0,0	./.:0:0,0,0,0	0/0:232:0,0,232,0	0/0:276:0,0,276,0	0/0:420:0,0,420,0	0/0:223:0,0,223,0	./.:0:0,0,0,0	0/0:148:0,0,148,0	0/0:167:0,0,167,0
locus_163546	63	.	G	A	13	PASS	.	GT:DP:CATG	0/1:59:0,29,0,30	1/1:37:0,37,0,0	0/1:45:0,24,0,21	./.:0:0,0,0,0	0/1:32:0,9,0,23	./.:0:0,0,0,0	0/1:23:0,15,0,8	0/0:136:0,0,0,136	0/0:13:0,0,0,13	0/1:59:0,28,0,31	1/1:41:0,40,0,1	0/0:74:0,0,0,74	0/0:70:0,0,0,70	0/1:57:0,23,0,34	./.:0:0,0,0,0	0/0:69:0,0,0,69	./.:0:0,0,0,0	0/0:53:0,0,0,53	0/0:29:0,0,0,29	0/0:85:0,0,0,85	./.:0:0,0,0,0	0/0:64:0,0,0,64	0/0:80:0,0,0,80	0/0:94:0,0,0,94	0/0:87:0,0,0,87	./.:0:0,0,0,0	0/0:152:0,0,0,152	0/0:80:0,0,0,80	0/1:74:0,21,0,53	0/0:87:0,0,0,87
locus_163909	23	.	C	A	13	PASS	.	GT:DP:CATG	0/0:49:49,0,0,0	./.:0:0,0,0,0	0/0:61:60,0,1,0	./.:0:0,0,0,0	0/0:99:99,0,0,0	./.:0:0,0,0,0	./.:0:0,0,0,0	0/0:58:58,0,0,0	0/0:251:251,0,0,0	0/0:99:99,0,0,0	0/0:174:174,0,0,0	0/0:58:58,0,0,0	0/0:116:116,0,0,0	0/0:124:124,0,0,0	0/0:217:217,0,0,0	0/0:20:20,0,0,0	0/0:188:188,0,0,0	0/0:27:27,0,0,0	0/0:82:82,0,0,0	0/0:61:61,0,0,0	0/0:88:88,0,0,0	0/0:103:103,0,0,0	0/0:92:92,0,0,0	0/0:76:76,0,0,0	./.:0:0,0,0,0	0/0:145:145,0,0,0	0/0:118:118,0,0,0	0/0:82:82,0,0,0	0/0:71:71,0,0,0	0/0:10:10,0,0,0
locus_16425	41	.	G	C	13	PASS	.	GT:DP:CATG	./.:0:0,0,0,0	0/1:26:14,0,0,12	0/0:12:0,0,0,12	./.:0:0,0,0,0	1/1:24:23,0,0,1	./.:0:0,0,0,0	./.:0:0,0,0,0	./.:0:0,0,0,0	0/0:25:0,0,0,25	./.:0:0,0,0,0	0/0:33:0,0,0,33	1/1:50:50,0,0,0	0/0:55:0,0,0,55	0/0:25:1,0,0,24	1/1:40:40,0,0,0	0/0:12:0,0,0,12	1/1:32:32,0,0,0	1/1:12:12,0,0,0	./.:0:0,0,0,0	0/0:29:0,0,0,29	0/0:26:0,0,0,26	0/1:22:17,0,0,5	0/1:35:12,0,0,23	./.:0:0,0,0,0	1/1:13:13,0,0,0	0/0:16:0,0,0,16	1/1:28:28,0,0,0	./.:0:0,0,0,0	0/0:21:0,0,0,21	0/0:24:1,0,0,23
locus_16467	32	.	G	T	13	PASS	.	GT:DP:CATG	0/0:15:0,0,0,15	0/0:91:0,0,0,91	0/0:79:0,0,0,79	./.:0:0,0,0,0	0/0:67:0,0,0,67	0/0:33:0,0,0,33	./.:0:0,0,0,0	./.:0:0,0,0,0	0/0:140:0,0,0,140	0/0:70:0,0,0,70	0/0:64:0,0,0,64	0/0:66:0,0,0,66	0/0:82:0,0,0,82	0/0:35:0,0,0,35	0/0:97:0,0,0,97	./.:0:0,0,0,0	0/0:57:0,0,0,57	0/0:21:0,0,0,21	0/0:10:0,0,0,10	0/0:47:0,0,0,47	0/0:95:0,0,0,95	0/0:56:0,0,0,56	0/0:92:0,0,1,91	0/0:64:0,0,0,64	0/0:65:0,0,0,65	0/0:164:0,0,0,164	0/0:19:0,0,0,19	0/0:80:0,0,0,80	0/0:34:0,0,0,34	0/0:8:0,0,0,8
locus_165245	22	.	A	C	13	PASS	.	GT:DP:CATG	./.:0:0,0,0,0	./.:0:0,0,0,0	./.:0:0,0,0,0	./.:0:0,0,0,0	1/1:13:13,0,0,0	./.:0:0,0,0,0	1/0:21:5,16,0,0	0/0:38:0,38,0,0	./.:0:0,0,0,0	./.:0:0,0,0,0	0/0:8:0,8,0,0	1/1:13:13,0,0,0	1/1:8:8,0,0,0	0/0:10:0,10,0,0	0/0:8:0,8,0,0	./.:0:0,0,0,0	1/0:18:8,10,0,0	0/0:8:0,8,0,0	0/0:7:0,7,0,0	0/0:20:0,20,0,0	0/0:52:0,52,0,0	0/0:16:0,16,0,0	1/1:7:7,0,0,0	1/0:7:3,4,0,0	1/1:11:10,1,0,0	1/0:16:11,5,0,0	1/0:28:9,19,0,0	1/0:34:9,25,0,0	1/0:58:34,24,0,0	1/1:17:17,0,0,0
locus_16584	11	.	T	C	13	PASS	.	GT:DP:CATG	0/0:43:0,0,43,0	0/0:57:0,0,57,0	0/1:69:35,0,34,0	0/0:30:0,0,30,0	0/0:80:0,0,80,0	0/0:50:0,0,50,0	0/0:40:0,0,40,0	0/0:194:0,0,194,0	0/1:78:43,0,35,0	1/1:52:51,0,1,0	0/0:199:1,0,198,0	0/0:126:1,1,124,0	./.:0:0,0,0,0	./.:0:0,0,0,0	0/0:230:0,0,230,0	0/0:40:0,0,40,0	0/0:92:0,0,92,0	0/0:122:1,0,121,0	0/0:115:0,0,115,0	0/1:106:49,0,57,0	0/0:94:0,0,94,0	0/0:61:1,0,60,0	0/0:189:0,0,189,0	1/1:111:111,0,0,0	0/0:127:0,0,127,0	0/0:105:0,0,105,0	0/0:240:0,0,240,0	0/0:94:0,0,93,1	0/1:162:50,0,112,0	0/0:52:0,0,52,0
locus_16615	19	.	T	C	13	PASS	.	GT:DP:CATG	0/0:124:0,0,124,0	0/0:80:0,0,80,0	0/0:86:0,0,86,0	0/0:20:0,0,20,0	0/1:83:30,0,53,0	0/0:58:0,0,58,0	0/0:64:0,0,64,0	0/0:344:0,1,343,0	0/0:82:0,0,82,0	0/0:86:0,0,86,0	0/0:117:0,0,117,0	0/0:122:0,0,122,0	0/0:122:0,1,121,0	0/0:103:1,1,101,0	0/0:144:0,0,144,0	0/0:151:0,0,150,1	0/0:158:0,0,158,0	0/0:77:0,0,76,1	0/0:76:0,0,76,0	0/0:94:0,0,94,0	0/0:238:1,0,237,0	0/0:132:0,0,132,0	0/0:176:0,0,176,0	0/0:140:0,0,140,0	0/0:90:10,0,80,0	0/0:95:2,0,93,0	0/0:135:0,0,134,1	0/0:93:0,0,93,0	0/0:178:2,0,176,0	0/1:52:18,0,34,0
locus_166422	58	.	T	C	13	PASS	.	GT:DP:CATG	./.:0:0,0,0,0	1/1:9:9,0,0,0	./.:0:0,0,0,0	0/0:22:0,0,22,0	./.:0:0,0,0,0	./.:0:0,0,0,0	./.:0:0,0,0,0	0/0:19:0,0,19,0	./.:6:5,0,1,0	1/1:11:11,0,0,0	0/0:32:0,0,32,0	1/1:14:14,0,0,0	0/1:17:11,0,6,0	0/0:36:1,0,35,0	0/0:20:0,0,20,0	./.:0:0,0,0,0	0/0:53:0,0,53,0	1/1:20:20,0,0,0	0/0:23:1,0,22,0	0/0:44:0,0,44,0	1/1:52:52,0,0,0	0/0:30:1,0,29,0	0/1:27:12,0,15,0	0/1:41:27,0,14,0	./.:0:0,0,0,0	0/1:31:5,0,26,0	1/1:137:132,0,5,0	1/1:88:83,0,5,0	0/0:42:0,0,42,0	0/1:49:10,0,39,0
locus_166786	56	.	T	C	13	PASS	.	GT:DP:CATG	0/0:28:0,0,28,0	0/0:216:0,0,216,0	0/0:86:0,0,86,0	./.:0:0,0,0,0	0/0:215:3,0,212,0	0/0:84:0,0,84,0	./.:0:0,0,0,0	0/0:43:0,0,43,0	0/0:280:0,0,280,0	0/0:168:0,0,168,0	0/0:131:0,0,131,0	1/1:110:100,0,10,0	0/0:236:0,0,236,0	0/0:242:0,0,242,0	0/0:344:0,0,344,0	0/0:67:0,0,67,0	./.:0:0,0,0,0	0/0:81:0,0,81,0	0/0:82:0,0,82,0	0/0:63:0,0,63,0	0/0:234:0,0,233,1	0/1:163:55,0,108,0	0/0:173:0,0,173,0	0/0:263:0,0,263,0	./.:0:0,0,0,0	0/0:301:0,0,301,0	0/0:247:0,0,247,0	0/0:180:0,0,180,0	0/0:183:0,0,183,0	0/0:11:0,0,11,0
locus_16699	58	.	G	T	13	PASS	.	GT:DP:CATG	0/0:11:0,0,0,11	1/1:13:0,0,13,0	0/0:10:0,0,0,10	1/1:7:0,0,7,0	0/0:29:0,0,0,29	./.:0:0,0,0,0	1/1:7:0,0,7,0	./.:29:0,0,25,4	1/1:13:0,0,12,1	1/1:13:0,0,13,0	1/1:14:0,0,14,0	1/1:25:0,0,25,0	1/1:24:0,0,24,0	0/0:29:0,0,0,29	0/0:38:0,0,0,38	0/1:38:0,0,11,27	1/1:50:0,0,50,0	0/0:19:0,0,0,19	0/1:38:0,0,24,14	1/1:34:0,0,34,0	0/0:30:0,0,1,29	0/0:22:0,0,0,22	./.:0:0,0,0,0	0/0:24:0,0,0,24	0/0:24:0,0,1,23	1/1:13:0,0,13,0	1/1:27:0,0,27,0	./.:0:0,0,0,0	0/1:39:0,0,32,7	1/1:18:0,0,18,0
locus_167294	33	.	G	A	13	PASS	.	GT:DP:CATG	0/0:59:0,0,0,59	0/0:95:0,0,0,95	0/0:177:0,0,0,177	./.:0:0,0,0,0	0/0:94:0,0,0,94	0/0:115:0,0,0,115	0/0:12:0,0,0,12	0/0:27:0,0,0,27	0/0:201:0,0,0,201	0/0:81:0,0,0,81	0/0:128:0,0,1,127	0/0:163:0,0,0,163	0/0:75:0,0,0,75	./.:0:0,0,0,0	0/0:173:0,0,0,173	./.:0:0,0,0,0	1/1:89:0,89,0,0	./.:0:0,0,0,0	0/0:17:0,0,0,17	0/0:34:0,0,0,34	0/0:143:0,0,0,143	./.:0:0,0,0,0	0/0:314:0,0,0,314	0/0:171:0,0,0,171	0/0:160:0,0,0,160	./.:0:0,0,0,0	0/0:38:0,0,0,38	./.:0:0,0,0,0	0/0:17:0,0,0,17	0/0:23:0,0,0,23
locus_16739	3	.	G	C	13	PASS	.	GT:DP:CATG	1/1:23:23,0,0,0	0/1:17:10,0,0,7	1/1:21:21,0,0,0	0/0:7:0,0,0,7	0/0:8:0,0,0,8	./.:0:0,0,0,0	0/1:32:18,0,0,14	0/0:35:0,0,0,35	./.:0:0,0,0,0	0/0:14:0,0,0,14	0/0:23:0,0,0,23	0/0:19:0,0,0,19	0/0:28:0,0,0,28	0/1:29:20,0,0,9	0/0:40:0,0,0,40	0/0:50:0,0,0,50	0/0:44:0,0,0,44	0/0:20:0,0,0,20	0/0:11:0,0,0,11	0/0:37:0,0,0,37	0/1:79:44,0,0,35	0/0:33:0,1,0,32	0/1:36:23,0,0,13	0/0:33:0,0,0,33	1/1:17:17,0,0,0	0/0:15:0,0,0,15	0/0:67:0,0,0,67	0/0:45:0,0,0,45	0/0:44:0,0,0,44	0/0:14:0,0,0,14
locus_16807	150	.	C	A	13	PASS	.	GT:DP:CATG	0/0:83:83,0,0,0	0/0:135:134,0,0,1	./.:0:0,0,0,0	./.:0:0,0,0,0	0/0:290:290,0,0,0	./.:0:0,0,0,0	0/0:54:54,0,0,0	0/0:144:144,0,0,0	0/0:346:346,0,0,0	0/0:274:274,0,0,0	0/0:188:188,0,0,0	0/0:164:164,0,0,0	./.:0:0,0,0,0	0/0:194:194,0,0,0	0/0:289:289,0,0,0	0/0:177:177,0,0,0	0/0:208:208,0,0,0	0/0:109:109,0,0,0	0/0:98:98,0,0,0	0/0:210:210,0,0,0	0/0:484:484,0,0,0	0/0:270:270,0,0,0	./.:0:0,0,0,0	0/0:438:437,1,0,0	./.:0:0,0,0,0	0/0:524:524,0,0,0	0/0:7:7,0,0,0	0/0:302:302,0,0,0	1/1:124:0,124,0,0	0/0:132:132,0,0,0
locus_16901	11	.	T	C	13	PASS	.	GT:DP:CATG	0/0:16:1,0,15,0	0/0:72:1,0,71,0	0/0:69:0,0,69,0	./.:0:0,0,0,0	0/0:96:0,0,96,0	1/1:24:24,0,0,0	0/0:20:0,0,20,0	./.:0:0,0,0,0	0/0:83:0,0,83,0	0/0:104:0,0,104,0	0/0:68:0,0,68,0	0/0:81:0,0,81,0	0/0:99:0,0,99,0	0/1:83:45,0,38,0	0/0:174:0,0,174,0	0/0:14:0,0,14,0	0/0:67:0,0,67,0	0/1:20:8,0,12,0	0/1:41:18,0,23,0	0/0:16:0,0,16,0	0/0:91:0,0,91,0	0/1:38:29,0,9,0	0/0:94:0,0,94,0	0/0:91:0,0,91,0	0/1:78:39,0,39,0	0/0:120:1,0,119,0	0/0:58:0,0,58,0	0/0:45:0,0,45,0	./.:0:0,0,0,0	0/0:8:0,0,8,0
locus_16988	37	.	G	A	13	PASS	.	GT:DP:CATG	./.:0:0,0,0,0	./.:0:0,0,0,0	0/0:28:0,0,0,28	./.:0:0,0,0,0	0/0:92:0,0,0,92	0/0:39:0,0,0,39	0/0:72:0,0,0,72	1/1:105:0,105,0,0	0/0:38:0,0,0,38	1/1:52:0,50,0,2	0/0:80:0,0,0,80	0/0:30:0,0,0,30	0/0:57:0,0,0,57	0/0:125:0,0,0,125	./.:0:0,0,0,0	0/0:180:0,0,0,180	1/1:80:0,80,0,0	./.:0:0,0,0,0	./.:0:0,0,0,0	./.:0:0,0,0,0	./.:0:0,0,0,0	./.:0:0,0,0,0	0/0:81:0,0,0,81	0/0:61:0,0,0,61	0/0:125:0,0,0,125	./.:0:0,0,0,0	0/0:61:0,0,0,61	0/0:111:0,0,0,111	0/0:76:0,0,0,76	0/0:72:0,1,0,71
locus_17020	15	.	G	A	13	PASS	.	GT:DP:CATG	0/0:17:0,0,0,17	0/0:24:0,0,0,24	0/0:40:0,0,0,40	./.:0:0,0,0,0	0/0:53:0,0,0,53	0/0:13:0,0,0,13	0/0:29:0,0,0,29	1/1:107:0,106,0,1	0/0:38:0,1,0,37	0/0:32:0,0,0,32	./.:0:0,0,0,0	0/0:50:0,0,0,50	0/0:10:0,0,0,10	./.:0:0,0,0,0	0/0:23:0,0,0,23	0/0:14:0,0,0,14	0/0:78:0,0,0,78	0/0:33:0,0,0,33	0/0:6:0,0,0,6	./.:0:0,0,0,0	0/0:72:0,0,0,72	0/0:66:0,0,0,66	0/1:114:0,86,0,28	0/0:74:0,0,0,74	1/1:89:0,84,0,5	0/0:34:0,0,0,34	./.:0:0,0,0,0	./.:0:0,0,0,0	0/0:121:1,0,0,120	1/1:57:0,54,0,3
locus_170868	1	.	C	T	13	PASS	.	GT:DP:CATG	0/0:34:33,0,1,0	0/0:10:10,0,0,0	0/0:9:9,0,0,0	./.:0:0,0,0,0	0/0:26:26,0,0,0	0/0:17:17,0,0,0	./.:0:0,0,0,0	0/0:9:9,0,0,0	1/0:18:12,0,6,0	./.:0:0,0,0,0	./.:0:0,0,0,0	0/0:33:33,0,0,0	0/0:39:39,0,0,0	1/0:24:10,0,14,0	0/0:54:54,0,0,0	0/0:20:20,0,0,0	1/0:59:28,0,31,0	0/0:35:35,0,0,0	0/0:33:33,0,0,0	1/1:46:0,0,46,0	0/0:87:87,0,0,0	0/0:67:67,0,0,0	1/0:30:21,0,9,0	0/0:56:56,0,0,0	1/0:25:10,0,15,0	./.:0:0,0,0,0	1/0:116:57,0,59,0	1/0:57:40,0,17,0	1/1:52:0,0,52,0	0/0:69:69,0,0,0
locus_17159	98	.	G	A	13	PASS	.	GT:DP:CATG	0/0:60:0,0,0,60	0/0:60:0,0,0,60	0/0:53:0,0,0,53	0/0:6:0,0,0,6	0/0:80:0,0,0,80	0/0:25:0,0,0,25	./.:0:0,0,0,0	0/0:232:0,0,0,232	0/0:150:0,0,0,150	./.:0:0,0,0,0	./.:0:0,0,0,0	./.:0:0,0,0,0	0/0:91:0,0,0,91	1/1:81:0,81,0,0	0/0:106:0,0,0,106	1/1:68:0,64,0,4	./.:0:0,0,0,0	0/0:36:0,0,0,36	0/0:49:0,0,0,49	0/0:55:0,0,0,55	0/0:87:0,0,0,87	0/0:54:0,0,0,54	0/0:103:0,0,0,103	0/0:52:0,0,0,52	0/0:145:0,0,0,145	./.:0:0,0,0,0	0/0:116:0,0,0,116	./.:0:0,0,0,0	./.:0:0,0,0,0	0/0:158:0,0,0,158
locus_172203	31	.	A	T	13	PASS	.	GT:DP:CATG	./.:0:0,0,0,0	0/0:100:0,100,0,0	0/0:161:0,161,0,0	0/0:8:0,8,0,0	0/0:66:0,66,0,0	0/0:82:0,82,0,0	./.:0:0,0,0,0	./.:0:0,0,0,0	0/0:158:0,158,0,0	0/0:90:0,90,0,0	./.:0:0,0,0,0	0/0:107:0,106,1,0	./.:0:0,0,0,0	0/0:174:0,174,0,0	0/0:169:0,169,0,0	0/0:97:0,97,0,0	0/0:151:0,151,0,0	./.:0:0,0,0,0	0/0:49:0,49,0,0	./.:0:0,0,0,0	0/0:161:0,161,0,0	1/1:107:0,3,104,0	0/0:140:0,140,0,0	./.:0:0,0,0,0	0/0:163:0,163,0,0	0/0:179:0,179,0,0	./.:0:0,0,0,0	0/0:192:0,192,0,0	0/0:76:0,76,0,0	1/0:216:0,67,149,0
locus_17223	81	.	C	T	13	PASS	.	GT:DP:CATG	1/0:26:16,0,10,0	0/0:23:23,0,0,0	0/0:49:49,0,0,0	./.:0:0,0,0,0	1/0:38:16,0,22,0	0/0:18:17,0,1,0	1/0:35:27,0,8,0	0/0:24:24,0,0,0	0/0:42:42,0,0,0	1/0:125:43,0,82,0	0/0:93:93,0,0,0	0/0:139:139,0,0,0	1/0:92:50,0,42,0	0/0:86:86,0,0,0	0/0:98:98,0,0,0	0/0:91:91,0,0,0	0/0:112:112,0,0,0	0/0:63:62,0,1,0	0/0:58:58,0,0,0	0/0:32:32,0,0,0	0/0:165:165,0,0,0	0/0:115:115,0,0,0	0/0:124:123,0,1,0	./.:0:0,0,0,0	0/0:100:98,0,2,0	0/0:139:139,0,0,0	0/0:183:183,0,0,0	0/0:62:62,0,0,0	0/0:109:109,0,0,0	0/0:86:86,0,0,0
locus_173169	5	.	T	C	13	PASS	.	GT:DP:CATG	./.:0:0,0,0,0	./.:0:0,0,0,0	./.:0:0,0,0,0	0/0:8:0,0,8,0	0/0:9:0,0,9,0	1/1:7:7,0,0,0	0/0:6:0,0,6,0	0/0:24:0,0,24,0	./.:0:0,0,0,0	0/0:11:0,0,11,0	0/0:10:0,0,10,0	0/0:19:0,0,19,0	0/0:14:0,0,14,0	./.:0:0,0,0,0	0/0:8:0,0,8,0	0/0:47:0,0,47,0	0/0:40:0,0,40,0	./.:0:0,0,0,0	0/0:33:0,0,33,0	0/0:27:0,0,27,0	0/0:35:0,0,35,0	0/0:29:0,0,29,0	0/0:13:0,0,13,0	0/1:7:2,0,5,0	0/1:16:3,0,13,0	0/0:12:0,0,12,0	0/0:47:0,0,47,0	0/0:33:0,0,33,0	0/0:27:0,0,27,0	0/0:11:0,0,11,0
locus_17386	17	.	A	G	13	PASS	.	GT:DP:CATG	./.:0:0,0,0,0	1/1:38:0,0,0,38	1/0:81:0,26,0,55	./.:0:0,0,0,0	0/0:70:0,69,0,1	0/0:40:0,40,0,0	./.:0:0,0,0,0	./.:0:0,0,0,0	1/0:143:0,84,0,59	1/0:57:0,23,0,34	0/0:113:1,112,0,0	1/0:88:0,51,0,37	0/0:91:0,91,0,0	0/0:39:0,39,0,0	0/0:56:0,56,0,0	./.:0:0,0,0,0	1/0:96:0,37,0,59	1/0:34:0,25,0,9	1/0:32:1,23,0,8	1/0:65:0,41,0,24	1/0:110:0,54,0,56	1/0:34:0,14,0,20	0/0:37:0,37,0,0	1/0:75:1,50,0,24	0/0:68:0,68,0,0	1/1:50:0,0,0,50	0/0:40:0,40,0,0	0/0:61:0,60,0,1	1/1:19:0,0,0,19	0/0:42:0,42,0,0
locus_17429	30	.	C	T	13	PASS	.	GT:DP:CATG	0/0:44:44,0,0,0	0/0:37:37,0,0,0	0/0:45:45,0,0,0	0/0:11:11,0,0,0	./.:0:0,0,0,0	0/0:22:22,0,0,0	0/0:24:24,0,0,0	0/0:83:83,0,0,0	0/0:31:31,0,0,0	1/0:31:20,0,11,0	0/0:47:47,0,0,0	0/0:36:36,0,0,0	0/0:27:27,0,0,0	./.:0:0,0,0,0	0/0:61:61,0,0,0	0/0:86:86,0,0,0	0/0:69:68,0,1,0	1/0:24:9,0,15,0	0/0:51:51,0,0,0	1/0:44:24,0,20,0	0/0:108:108,0,0,0	1/0:39:19,0,20,0	0/0:55:55,0,0,0	1/1:57:3,0,54,0	1/0:55:29,0,26,0	0/0:84:84,0,0,0	0/0:44:44,0,0,0	./.:0:0,0,0,0	0/0:46:46,0,0,0	./.:0:0,0,0,0
locus_17477	99	.	G	A	13	PASS	.	GT:DP:CATG	0/0:17:0,0,0,17	0/0:66:0,0,0,66	./.:0:0,0,0,0	0/0:9:0,0,0,9	1/1:100:0,99,0,1	0/1:75:0,58,0,17	0/0:59:0,0,0,59	0/0:135:0,0,0,135	./.:0:0,0,0,0	0/0:193:0,0,0,193	0/0:121:0,0,0,121	./.:0:0,0,0,0	./.:0:0,0,0,0	./.:0:0,0,0,0	0/0:202:0,0,0,202	./.:0:0,0,0,0	0/0:196:0,0,0,196	0/0:53:0,3,0,50	1/1:38:0,37,0,1	0/0:64:0,0,0,64	0/0:164:0,0,0,164	0/1:97:0,41,0,56	0/0:135:0,0,0,135	0/0:190:0,1,0,189	0/0:95:0,0,0,95	1/1:134:0,133,0,1	0/0:154:0,0,0,154	0/0:181:0,0,0,181	0/0:157:0,0,0,157	0/0:40:0,0,0,40
locus_17500	144	.	C	T	13	PASS	.	GT:DP:CATG	0/0:48:48,0,0,0	0/0:34:34,0,0,0	./.:0:0,0,0,0	0/0:32:32,0,0,0	./.:0:0,0,0,0	1/0:39:22,0,17,0	0/0:31:31,0,0,0	1/1:102:0,0,102,0	1/0:77:46,0,31,0	1/1:29:0,0,29,0	1/0:85:61,0,24,0	0/0:24:24,0,0,0	0/0:82:82,0,0,0	0/0:63:63,0,0,0	0/0:127:127,0,0,0	0/0:43:43,0,0,0	0/0:143:139,0,4,0	1/0:47:24,0,23,0	1/1:69:0,0,69,0	0/0:41:41,0,0,0	0/0:132:132,0,0,0	1/1:58:0,0,58,0	1/0:99:47,0,52,0	0/0:54:54,0,0,0	1/0:85:53,0,32,0	0/0:63:62,0,1,0	0/0:99:99,0,0,0	0/0:68:68,0,0,0	0/0:53:53,0,0,0	./.:0:0,0,0,0
locus_176858	54	.	C	T	13	PASS	.	GT:DP:CATG	0/0:181:181,0,0,0	0/0:127:127,0,0,0	0/0:122:122,0,0,0	./.:0:0,0,0,0	./.:0:0,0,0,0	./.:0:0,0,0,0	1/0:110:56,0,54,0	0/0:385:385,0,0,0	0/0:49:49,0,0,0	0/0:94:94,0,0,0	0/0:130:130,0,0,0	0/0:240:240,0,0,0	./.:0:0,0,0,0	0/0:226:226,0,0,0	0/0:136:136,0,0,0	0/0:201:201,0,0,0	0/0:381:381,0,0,0	0/0:219:219,0,0,0	./.:0:0,0,0,0	0/0:144:144,0,0,0	0/0:253:251,0,2,0	0/0:119:119,0,0,0	0/0:220:220,0,0,0	0/0:105:105,0,0,0	0/0:270:270,0,0,0	./.:0:0,0,0,0	./.:0:0,0,0,0	./.:0:0,0,0,0	0/0:424:424,0,0,0	0/0:256:254,2,0,0
locus_176928	10	.	C	A	13	PASS	.	GT:DP:CATG	0/1:40:19,21,0,0	0/0:6:6,0,0,0	0/1:17:4,13,0,0	1/1:12:0,11,0,1	0/0:16:16,0,0,0	0/0:12:12,0,0,0	0/0:14:14,0,0,0	0/0:30:30,0,0,0	0/1:7:3,4,0,0	0/0:14:13,0,0,1	0/0:39:39,0,0,0	0/0:45:45,0,0,0	1/1:47:0,47,0,0	0/0:6:6,0,0,0	1/1:31:1,30,0,0	./.:0:0,0,0,0	0/0:47:47,0,0,0	0/0:26:26,0,0,0	0/0:23:22,1,0,0	0/0:28:28,0,0,0	0/0:52:52,0,0,0	0/0:71:70,0,0,1	0/0:18:18,0,0,0	1/1:26:1,25,0,0	1/1:20:0,20,0,0	./.:0:0,0,0,0	0/0:107:107,0,0,0	1/1:133:1,132,0,0	0/0:81:80,0,0,1	./.:0:0,0,0,0
locus_177561	8	.	C	T	13	PASS	.	GT:DP:CATG	1/1:12:0,0,12,0	1/0:172:95,0,76,1	0/0:128:128,0,0,0	./.:0:0,0,0,0	0/0:157:157,0,0,0	0/0:78:76,0,0,2	0/0:16:16,0,0,0	./.:0:0,0,0,0	0/0:226:226,0,0,0	0/0:81:81,0,0,0	0/0:161:161,0,0,0	0/0:155:155,0,0,0	0/0:166:166,0,0,0	0/0:150:149,1,0,0	0/0:162:161,0,0,1	0/0:16:16,0,0,0	0/0:151:151,0,0,0	1/0:43:19,0,24,0	0/0:35:35,0,0,0	./.:0:0,0,0,0	1/0:181:86,0,95,0	./.:0:0,0,0,0	0/0:199:199,0,0,0	0/0:166:165,0,1,0	0/0:150:150,0,0,0	1/0:159:87,0,72,0	0/0:57:57,0,0,0	0/0:80:79,0,1,0	0/0:52:52,0,0,0	0/0:10:10,0,0,0
locus_17773	62	.	C	T	13	PASS	.	GT:DP:CATG	./.:0:0,0,0,0	0/0:83:83,0,0,0	0/0:40:40,0,0,0	0/0:8:8,0,0,0	0/0:127:127,0,0,0	0/0:44:44,0,0,0	1/1:11:0,0,11,0	0/0:43:43,0,0,0	0/0:145:145,0,0,0	0/0:111:111,0,0,0	0/0:82:82,0,0,0	0/0:148:148,0,0,0	0/0:142:142,0,0,0	0/0:96:96,0,0,0	0/0:184:184,0,0,0	0/0:28:28,0,0,0	0/0:105:105,0,0,0	0/0:40:40,0,0,0	0/0:32:32,0,0,0	0/0:74:74,0,0,0	0/0:170:170,0,0,0	0/0:84:84,0,0,0	0/0:115:115,0,0,0	0/0:118:118,0,0,0	0/0:106:106,0,0,0	0/0:177:177,0,0,0	0/0:91:91,0,0,0	0/0:60:60,0,0,0	./.:0:0,0,0,0	./.:0:0,0,0,0
locus_178883	185	.	A	G	13	PASS	.	GT:DP:CATG	0/0:22:0,22,0,0	0/0:183:0,183,0,0	./.:0:0,0,0,0	./.:0:0,0,0,0	1/1:132:0,1,0,131	0/0:121:0,119,0,2	./.:0:0,0,0,0	0/0:43:0,43,0,0	0/0:263:0,263,0,0	1/1:114:0,2,0,112	0/0:137:0,137,0,0	0/0:302:1,301,0,0	./.:0:0,0,0,0	0/0:281:0,281,0,0	0/0:233:0,232,0,1	1/1:60:0,2,0,58	0/0:162:0,162,0,0	0/0:81:0,81,0,0	0/0:66:1,65,0,0	0/0:103:0,103,0,0	0/0:132:0,132,0,0	0/0:42:0,42,0,0	1/0:205:0,87,0,118	0/0:82:0,82,0,0	1/0:189:0,112,0,77	0/0:197:0,197,0,0	0/0:174:0,174,0,0	0/0:151:0,150,0,1	0/0:31:0,31,0,0	0/0:50:0,50,0,0
locus_179439	13	.	G	A	13	PASS	.	GT:DP:CATG	0/0:9:0,1,0,8	0/0:39:0,0,0,39	0/0:44:0,0,0,44	./.:0:0,0,0,0	./.:0:0,0,0,0	./.:0:0,0,0,0	0/0:55:0,0,0,55	0/0:138:0,0,0,138	0/0:50:0,0,0,50	0/0:71:0,0,0,71	./.:0:0,0,0,0	./.:0:0,0,0,0	0/0:47:0,0,0,47	./.:0:0,0,0,0	0/0:159:0,1,0,158	1/1:52:0,52,0,0	0/0:75:0,1,0,74	0/0:41:0,0,0,41	0/0:32:0,0,0,32	0/0:112:0,0,1,111	./.:0:0,0,0,0	0/0:64:0,0,0,64	0/0:121:0,0,0,121	./.:0:0,0,0,0	0/0:111:0,0,0,111	0/0:154:0,0,0,154	1/1:141:0,137,0,4	0/0:127:1,0,0,126	1/1:78:0,70,0,8	0/0:18:0,0,0,18
locus_179858	192	.	G	A	13	PASS	.	GT:DP:CATG	./.:0:0,0,0,0	./.:0:0,0,0,0	0/0:62:0,3,0,59	./.:0:0,0,0,0	0/0:135:0,0,0,135	0/0:23:0,0,0,23	./.:0:0,0,0,0	./.:0:0,0,0,0	0/0:177:0,0,0,177	0/0:37:0,0,0,37	0/0:75:0,0,1,74	0/0:134:0,0,0,134	0/0:157:0,0,0,157	0/0:62:0,0,0,62	0/1:205:0,113,0,92	0/0:19:0,1,0,18	0/0:35:0,0,0,35	0/0:34:0,0,0,34	0/1:31:0,20,0,11	0/1:62:0,30,0,32	./.:0:0,0,0,0	0/0:40:0,1,0,39	0/0:133:0,0,0,133	0/1:72:0,43,0,29	0/0:70:0,0,0,70	./.:0:0,0,0,0	1/1:32:0,31,0,1	1/1:11:0,11,0,0	0/0:7:0,0,0,7	1/1:13:0,13,0,0
locus_18001	170	.	C	A	13	PASS	.	GT:DP:CATG	./.:0:0,0,0,0	./.:0:0,0,0,0	0/0:50:50,0,0,0	./.:0:0,0,0,0	./.:0:0,0,0,0	0/0:52:52,0,0,0	0/0:73:73,0,0,0	0/0:140:140,0,0,0	0/0:40:40,0,0,0	0/0:80:80,0,0,0	0/0:32:32,0,0,0	0/0:55:55,0,0,0	0/0:66:66,0,0,0	0/0:34:34,0,0,0	0/0:27:27,0,0,0	0/0:55:54,1,0,0	1/1:78:1,77,0,0	0/0:18:18,0,0,0	0/0:10:10,0,0,0	0/0:70:70,0,0,0	0/0:77:77,0,0,0	0/0:22:22,0,0,0	0/0:67:67,0,0,0	0/0:118:118,0,0,0	./.:0:0,0,0,0	0/1:174:68,106,0,0	0/0:160:159,1,0,0	0/0:54:54,0,0,0	0/0:44:44,0,0,0	0/1:66:39,27,0,0
locus_180475	27	.	C	T	13	PASS	.	GT:DP:CATG	1/0:13:6,0,7,0	0/0:71:69,1,1,0	1/0:86:36,0,50,0	1/1:11:0,0,11,0	./.:0:0,0,0,0	1/0:51:23,1,27,0	1/1:16:1,0,15,0	1/1:113:0,0,113,0	1/0:141:69,0,70,2	1/1:34:0,0,34,0	1/1:36:0,0,36,0	1/1:52:1,0,51,0	1/1:53:0,0,53,0	1/1:60:0,0,60,0	1/0:106:48,0,58,0	1/0:83:41,0,42,0	./.:0:0,0,0,0	1/0:59:37,0,22,0	./.:0:0,0,0,0	1/0:79:40,0,39,0	0/0:84:84,0,0,0	1/1:71:3,0,68,0	1/1:150:0,0,150,0	0/0:53:53,0,0,0	0/0:123:120,0,3,0	0/0:135:135,0,0,0	1/1:71:0,0,71,0	1/1:78:0,0,78,0	0/0:136:136,0,0,0	0/0:51:51,0,0,0
locus_180781	121	.	G	A	13	PASS	.	GT:DP:CATG	0/0:62:0,0,0,62	0/0:35:0,0,0,35	0/0:84:0,0,0,84	0/0:30:0,0,0,30	./.:0:0,0,0,0	0/0:33:0,0,0,33	0/0:40:0,0,1,39	0/0:181:0,0,0,181	0/0:50:0,0,0,50	0/0:28:0,0,0,28	0/0:49:0,0,0,49	0/0:114:0,0,0,114	0/0:134:0,0,0,134	0/0:112:0,0,0,112	0/0:228:0,0,0,228	0/0:69:0,0,0,69	0/0:85:0,0,0,85	0/0:73:0,0,0,73	0/0:100:0,0,0,100	./.:0:0,0,0,0	0/0:81:0,0,0,81	0/0:65:0,0,0,65	0/0:124:0,0,0,124	0/0:152:0,0,0,152	0/0:91:0,0,0,91	0/0:181:0,0,0,181	0/0:141:0,0,0,141	0/0:147:0,0,0,147	1/1:135:0,135,0,0	./.:0:0,0,0,0
locus_18096	32	.	C	T	13	PASS	.	GT:DP:CATG	1/0:78:25,0,53,0	0/0:48:48,0,0,0	0/0:86:86,0,0,0	1/0:29:13,0,16,0	0/0:39:39,0,0,0	1/1:61:1,0,60,0	0/0:12:12,0,0,0	0/0:41:41,0,0,0	0/0:72:72,0,0,0	0/0:60:60,0,0,0	0/0:91:91,0,0,0	./.:0:0,0,0,0	0/0:68:68,0,0,0	1/1:76:0,0,76,0	./.:0:0,0,0,0	1/1:94:0,0,94,0	0/0:103:102,0,1,0	1/1:32:0,0,32,0	1/1:34:1,0,33,0	0/0:51:50,0,1,0	0/0:104:104,0,0,0	1/0:94:40,0,54,0	./.:0:0,0,0,0	1/1:54:1,0,53,0	1/1:65:0,0,65,0	1/1:75:0,0,75,0	./.:0:0,0,0,0	1/1:121:0,0,121,0	1/0:165:109,0,56,0	0/0:48:48,0,0,0
locus_1818	8	.	C	T	13	PASS	.	GT:DP:CATG	./.:0:0,0,0,0	0/0:64:64,0,0,0	./.:0:0,0,0,0	0/0:22:22,0,0,0	./.:0:0,0,0,0	0/0:21:21,0,0,0	0/0:18:18,0,0,0	./.:0:0,0,0,0	0/0:48:48,0,0,0	0/0:10:10,0,0,0	0/0:56:56,0,0,0	0/0:30:30,0,0,0	0/0:43:43,0,0,0	0/0:69:69,0,0,0	./.:0:0,0,0,0	0/0:54:54,0,0,0	0/0:59:59,0,0,0	0/0:21:21,0,0,0	0/0:67:67,0,0,0	0/0:38:38,0,0,0	0/0:144:144,0,0,0	0/0:40:40,0,0,0	0/0:95:95,0,0,0	0/0:69:69,0,0,0	0/0:68:68,0,0,0	0/0:57:57,0,0,0	0/0:52:52,0,0,0	0/0:107:107,0,0,0	1/0:66:19,0,47,0	0/0:50:50,0,0,0
locus_181850	23	.	C	T	13	PASS	.	GT:DP:CATG	0/0:32:32,0,0,0	0/0:47:47,0,0,0	0/0:35:35,0,0,0	./.:0:0,0,0,0	0/0:39:39,0,0,0	0/0:30:30,0,0,0	./.:0:0,0,0,0	0/0:16:16,0,0,0	0/0:43:43,0,0,0	0/0:71:71,0,0,0	0/0:48:48,0,0,0	0/0:50:50,0,0,0	./.:0:0,0,0,0	0/0:35:35,0,0,0	0/0:123:123,0,0,0	./.:0:0,0,0,0	0/0:24:24,0,0,0	0/0:21:21,0,0,0	0/0:9:9,0,0,0	0/0:54:54,0,0,0	./.:0:0,0,0,0	0/0:59:59,0,0,0	./.:0:0,0,0,0	0/0:71:71,0,0,0	0/0:46:43,0,3,0	1/0:95:35,0,60,0	0/0:45:44,0,0,1	0/0:29:29,0,0,0	./.:0:0,0,0,0	0/0:16:16,0,0,0
locus_182406	94	.	C	T	13	PASS	.	GT:DP:CATG	1/0:28:15,0,13,0	1/0:12:7,0,5,0	0/0:14:14,0,0,0	./.:0:0,0,0,0	1/1:6:0,0,6,0	0/0:6:6,0,0,0	0/0:11:11,0,0,0	0/0:57:57,0,0,0	0/0:6:6,0,0,0	0/0:11:11,0,0,0	0/0:22:22,0,0,0	./.:0:0,0,0,0	0/0:27:27,0,0,0	0/0:14:14,0,0,0	0/0:30:30,0,0,0	0/0:8:8,0,0,0	./.:0:0,0,0,0	0/0:18:18,0,0,0	0/0:42:42,0,0,0	0/0:44:44,0,0,0	0/0:78:78,0,0,0	0/0:29:29,0,0,0	0/0:21:21,0,0,0	0/0:10:10,0,0,0	0/0:14:14,0,0,0	0/0:32:32,0,0,0	0/0:75:75,0,0,0	0/0:94:94,0,0,0	0/0:9:9,0,0,0	0/0:24:24,0,0,0
locus_182669	9	.	C	A	13	PASS	.	GT:DP:CATG	0/0:54:54,0,0,0	0/0:27:27,0,0,0	0/0:49:49,0,0,0	0/0:22:22,0,0,0	0/0:54:54,0,0,0	0/0:7:7,0,0,0	0/0:44:44,0,0,0	./.:0:0,0,0,0	0/0:39:39,0,0,0	0/0:45:45,0,0,0	0/0:72:71,1,0,0	0/1:60:25,35,0,0	0/0:87:87,0,0,0	0/0:61:61,0,0,0	0/0:46:44,2,0,0	1/1:36:1,35,0,0	./.:0:0,0,0,0	0/0:72:72,0,0,0	0/1:73:38,35,0,0	1/1:36:0,36,0,0	0/0:140:140,0,0,0	0/0:90:90,0,0,0	0/0:140:140,0,0,0	0/0:22:22,0,0,0	./.:0:0,0,0,0	0/0:97:97,0,0,0	0/0:156:156,0,0,0	0/0:170:170,0,0,0	0/0:39:39,0,0,0	0/0:112:112,0,0,0
locus_18323	102	.	G	A	13	PASS	.	GT:DP:CATG	0/0:37:0,0,0,37	0/0:158:0,0,0,158	0/0:147:0,0,0,147	1/1:6:0,6,0,0	0/0:195:0,0,0,195	0/0:52:0,0,52,0	1/1:8:0,8,0,0	0/0:65:0,0,0,65	./.:0:0,0,0,0	0/0:79:0,1,0,78	0/0:226:0,0,0,226	0/0:216:0,0,0,216	0/0:233:0,0,0,233	./.:0:0,0,0,0	0/0:259:0,0,0,259	0/0:113:0,0,0,113	0/0:222:0,0,0,222	0/0:69:0,0,0,69	0/0:73:0,0,0,73	0/0:166:0,0,0,166	0/0:323:0,0,0,323	./.:0:0,0,0,0	0/0:263:0,0,0,263	0/0:90:0,0,0,90	0/0:214:0,0,0,214	0/0:305:0,0,0,305	0/0:211:0,0,0,211	0/0:206:0,0,0,206	0/0:58:0,0,0,58	0/0:54:0,0,0,54
locus_183476	42	.	G	C	13	PASS	.	GT:DP:CATG	0/0:73:0,0,0,73	0/0:183:0,0,0,183	0/0:174:0,0,0,174	./.:0:0,0,0,0	0/0:168:0,0,0,168	0/0:97:0,1,0,96	0/0:133:0,0,0,133	0/0:99:0,0,0,99	0/0:226:0,0,0,226	0/0:96:0,0,0,96	./.:0:0,0,0,0	0/0:80:0,0,0,80	0/0:223:0,0,0,223	0/0:168:0,0,0,168	0/0:225:0,0,0,225	0/0:118:0,0,0,118	0/0:124:0,0,0,124	1/1:69:67,0,0,2	0/1:117:61,0,0,56	0/0:71:0,0,0,71	0/0:178:0,0,0,178	0/1:162:80,0,0,82	0/0:298:1,0,0,297	0/0:102:0,1,0,101	./.:0:0,0,0,0	0/0:121:0,0,0,121	0/0:131:0,0,0,131	0/0:243:0,0,0,243	0/0:95:0,0,0,95	0/0:67:0,0,0,67
locus_18401	45	.	C	T	13	PASS	.	GT:DP:CATG	./.:0:0,0,0,0	./.:0:0,0,0,0	./.:0:0,0,0,0	./.:0:0,0,0,0	./.:0:0,0,0,0	./.:0:0,0,0,0	./.:0:0,0,0,0	./.:0:0,0,0,0	./.:0:0,0,0,0	./.:0:0,0,0,0	./.:0:0,0,0,0	./.:0:0,0,0,0	./.:0:0,0,0,0	./.:0:0,0,0,0	./.:0:0,0,0,0	./.:0:0,0,0,0	./.:0:0,0,0,0	./.:0:0,0,0,0	./.:0:0,0,0,0	./.:0:0,0,0,0	./.:0:0,0,0,0	./.:0:0,0,0,0	./.:0:0,0,0,0	./.:0:0,0,0,0	./.:0:0,0,0,0	./.:0:0,0,0,0	./.:0:0,0,0,0	./.:0:0,0,0,0	./.:0:0,0,0,0	./.:0:0,0,0,0
locus_18495	91	.	G	T	13	PASS	.	GT:DP:CATG	0/0:115:0,0,0,115	0/0:126:0,0,0,126	0/0:116:0,0,0,116	./.:0:0,0,0,0	0/1:183:0,0,84,99	0/0:79:0,0,0,79	0/0:40:0,0,0,40	0/0:108:0,0,0,108	0/0:77:0,0,0,77	0/0:230:0,0,0,230	0/0:232:0,0,0,232	0/0:235:0,0,0,235	0/0:167:0,0,0,167	0/0:90:0,0,0,90	0/0:273:0,0,0,273	0/0:178:0,0,0,178	0/0:185:0,0,0,185	0/0:119:0,0,0,119	./.:0:0,0,0,0	0/0:135:0,0,0,135	0/0:264:1,0,1,262	0/0:133:0,0,0,133	0/0:113:0,0,0,113	0/1:160:0,0,83,77	1/1:102:0,0,101,1	0/1:246:0,0,125,121	0/0:159:0,0,0,159	0/1:185:0,0,94,91	0/0:143:0,0,0,143	0/0:123:0,0,0,123
locus_18498	62	.	A	C	13	PASS	.	GT:DP:CATG	./.:21:18,3,0,0	1/1:6:6,0,0,0	0/0:6:0,6,0,0	./.:0:0,0,0,0	./.:0:0,0,0,0	1/1:11:11,0,0,0	1/0:20:5,15,0,0	./.:0:0,0,0,0	./.:0:0,0,0,0	1/1:6:6,0,0,0	1/0:12:5,7,0,0	1/1:10:10,0,0,0	1/0:29:8,21,0,0	0/0:12:0,12,0,0	0/0:15:0,15,0,0	0/0:48:0,48,0,0	1/0:25:12,13,0,0	./.:0:0,0,0,0	./.:0:0,0,0,0	0/0:24:0,24,0,0	1/0:49:22,27,0,0	./.:0:0,0,0,0	./.:0:0,0,0,0	1/0:23:10,13,0,0	1/0:23:17,6,0,0	1/0:16:7,9,0,0	0/0:56:1,55,0,0	0/0:43:0,43,0,0	1/1:7:7,0,0,0	0/0:8:0,8,0,0
locus_185182	43	.	A	T	13	PASS	.	GT:DP:CATG	0/0:22:0,22,0,0	0/0:27:0,27,0,0	0/0:28:0,27,1,0	./.:0:0,0,0,0	./.:0:0,0,0,0	./.:0:0,0,0,0	./.:0:0,0,0,0	1/1:44:0,0,44,0	0/0:79:0,79,0,0	0/0:31:0,31,0,0	1/1:47:0,0,47,0	0/0:57:0,57,0,0	./.:0:0,0,0,0	0/0:69:0,69,0,0	0/0:173:0,172,1,0	0/0:49:0,49,0,0	0/0:94:0,94,0,0	./.:0:0,0,0,0	0/0:18:0,18,0,0	0/0:56:0,56,0,0	0/0:49:0,48,1,0	0/0:67:0,67,0,0	./.:0:0,0,0,0	./.:0:0,0,0,0	0/0:43:0,43,0,0	0/0:98:0,98,0,0	1/1:27:0,0,27,0	0/0:20:0,20,0,0	1/0:79:0,41,38,0	1/1:60:0,0,60,0
locus_185482	19	.	A	C	13	PASS	.	GT:DP:CATG	0/0:18:0,18,0,0	0/0:14:0,14,0,0	./.:0:0,0,0,0	./.:0:0,0,0,0	0/0:32:0,31,0,1	0/0:12:0,12,0,0	0/0:60:0,60,0,0	0/0:125:1,124,0,0	./.:0:0,0,0,0	0/0:34:0,34,0,0	0/0:48:0,48,0,0	0/0:67:0,67,0,0	0/0:46:0,46,0,0	0/0:32:0,32,0,0	./.:0:0,0,0,0	./.:0:0,0,0,0	0/0:74:0,74,0,0	0/0:40:0,40,0,0	0/0:26:0,26,0,0	./.:0:0,0,0,0	0/0:171:0,171,0,0	0/0:28:0,28,0,0	0/0:57:0,57,0,0	./.:0:0,0,0,0	0/0:88:0,88,0,0	0/0:82:0,82,0,0	./.:0:0,0,0,0	0/0:54:0,54,0,0	1/1:19:19,0,0,0	0/0:169:0,168,0,1
locus_185546	15	.	A	G	13	PASS	.	GT:DP:CATG	1/1:18:0,0,0,18	./.:0:0,0,0,0	./.:0:0,0,0,0	0/0:6:0,6,0,0	./.:0:0,0,0,0	0/0:8:0,8,0,0	./.:0:0,0,0,0	1/0:93:0,33,0,60	1/0:41:0,28,0,13	1/0:45:0,27,0,18	./.:0:0,0,0,0	./.:0:0,0,0,0	0/0:28:0,28,0,0	1/1:42:0,1,0,41	1/1:13:0,0,0,13	1/0:54:0,44,0,10	1/1:21:0,0,0,21	1/1:23:0,0,0,23	1/1:14:0,0,0,14	1/1:47:0,0,0,47	1/1:34:0,3,0,31	0/0:25:0,25,0,0	0/0:41:0,41,0,0	0/0:28:0,28,0,0	0/0:42:0,42,0,0	1/1:24:0,0,0,24	1/0:59:0,38,0,21	1/1:23:0,0,0,23	0/0:76:0,76,0,0	0/0:49:0,49,0,0
locus_188662	58	.	T	G	13	PASS	.	GT:DP:CATG	0/0:32:0,0,32,0	0/0:25:0,0,25,0	0/0:24:0,0,24,0	1/0:20:0,0,7,13	0/0:17:0,0,17,0	./.:0:0,0,0,0	1/0:59:0,0,43,16	0/0:61:0,0,61,0	./.:0:0,0,0,0	0/0:20:0,0,20,0	0/0:28:0,0,28,0	./.:0:0,0,0,0	0/0:51:0,0,51,0	1/0:20:0,0,11,9	0/0:17:0,0,17,0	./.:0:0,0,0,0	0/0:122:0,0,122,0	./.:0:0,0,0,0	1/0:65:0,0,37,28	0/0:71:0,0,71,0	./.:0:0,0,0,0	1/0:55:0,0,35,20	0/0:49:0,0,49,0	0/0:46:0,0,46,0	1/0:36:0,0,22,14	0/0:49:0,0,49,0	1/0:125:0,0,59,66	./.:0:0,0,0,0	0/0:83:0,0,83,0	0/0:44:0,0,44,0
locus_18877	148	.	C	G	13	PASS	.	GT:DP:CATG	0/0:20:20,0,0,0	0/0:15:15,0,0,0	./.:0:0,0,0,0	0/0:27:27,0,0,0	0/0:26:26,0,0,0	1/0:28:9,0,0,19	0/0:11:11,0,0,0	1/1:67:0,0,0,67	./.:0:0,0,0,0	0/0:41:41,0,0,0	0/0:74:74,0,0,0	0/0:60:60,0,0,0	./.:0:0,0,0,0	./.:0:0,0,0,0	1/1:57:0,0,0,57	1/1:32:0,0,0,32	./.:0:0,0,0,0	0/0:23:23,0,0,0	./.:0:0,0,0,0	0/0:27:26,0,0,1	1/0:153:78,0,0,75	0/0:15:15,0,0,0	0/0:36:36,0,0,0	0/0:94:94,0,0,0	0/0:109:109,0,0,0	0/0:50:50,0,0,0	0/0:47:47,0,0,0	0/0:81:81,0,0,0	0/0:64:64,0,0,0	0/0:69:69,0,0,0
locus_190079	6	.	T	A	13	PASS	.	GT:DP:CATG	./.:0:0,0,0,0	0/0:14:0,0,14,0	./.:10:0,8,2,0	./.:0:0,0,0,0	./.:0:0,0,0,0	./.:0:0,0,0,0	1/1:56:0,54,2,0	0/0:10:0,0,10,0	0/0:12:0,0,12,0	0/0:22:0,0,22,0	0/0:26:0,0,26,0	./.:0:0,0,0,0	0/0:19:0,0,19,0	0/0:17:0,0,17,0	0/0:20:0,0,20,0	0/0:11:0,0,11,0	0/0:56:0,0,56,0	0/0:45:0,0,45,0	0/0:24:0,0,24,0	./.:0:0,0,0,0	0/0:73:0,0,73,0	0/1:38:0,14,24,0	./.:0:0,0,0,0	0/0:34:0,0,34,0	0/0:21:0,0,21,0	0/0:13:0,0,13,0	0/0:73:0,0,73,0	0/0:70:0,0,70,0	0/0:53:0,0,53,0	0/1:67:0,30,37,0
locus_19027	28	.	C	T	13	PASS	.	GT:DP:CATG	0/0:13:13,0,0,0	./.:0:0,0,0,0	0/0:36:36,0,0,0	./.:0:0,0,0,0	0/0:47:47,0,0,0	0/0:18:18,0,0,0	./.:0:0,0,0,0	0/0:40:40,0,0,0	0/0:59:59,0,0,0	./.:0:0,0,0,0	0/0:47:47,0,0,0	0/0:54:54,0,0,0	1/0:62:26,0,36,0	0/0:73:73,0,0,0	0/0:98:98,0,0,0	0/0:19:19,0,0,0	0/0:45:45,0,0,0	0/0:22:22,0,0,0	0/0:20:20,0,0,0	0/0:29:29,0,0,0	0/0:28:28,0,0,0	0/0:16:16,0,0,0	1/0:59:36,0,23,0	0/0:41:41,0,0,0	0/0:38:38,0,0,0	0/0:72:72,0,0,0	0/0:56:56,0,0,0	0/0:30:29,0,0,1	./.:0:0,0,0,0	0/0:10:10,0,0,0
locus_190630	41	.	A	G	13	PASS	.	GT:DP:CATG	0/0:81:0,81,0,0	0/0:50:0,50,0,0	0/0:19:0,19,0,0	./.:0:0,0,0,0	0/0:13:0,13,0,0	1/0:22:0,17,0,5	0/0:23:0,23,0,0	./.:0:0,0,0,0	0/0:44:0,44,0,0	0/0:72:0,72,0,0	1/1:37:0,0,0,37	1/1:18:0,0,0,18	0/0:82:0,82,0,0	0/0:40:0,40,0,0	0/0:71:0,71,0,0	0/0:43:0,43,0,0	0/0:100:0,100,0,0	./.:0:0,0,0,0	0/0:25:0,25,0,0	0/0:53:0,53,0,0	0/0:110:0,110,0,0	0/0:21:0,21,0,0	0/0:78:0,77,0,1	1/0:63:0,48,0,15	0/0:56:0,56,0,0	0/0:72:0,72,0,0	0/0:103:0,103,0,0	0/0:18:0,18,0,0	0/0:66:0,66,0,0	0/0:49:0,49,0,0
locus_191408	66	.	A	G	13	PASS	.	GT:DP:CATG	./.:0:0,0,0,0	./.:0:0,0,0,0	./.:0:0,0,0,0	./.:0:0,0,0,0	./.:0:0,0,0,0	./.:0:0,0,0,0	./.:0:0,0,0,0	./.:0:0,0,0,0	./.:0:0,0,0,0	./.:0:0,0,0,0	./.:0:0,0,0,0	./.:0:0,0,0,0	./.:0:0,0,0,0	./.:0:0,0,0,0	./.:0:0,0,0,0	./.:0:0,0,0,0	./.:0:0,0,0,0	./.:0:0,0,0,0	./.:0:0,0,0,0	./.:0:0,0,0,0	./.:0:0,0,0,0	./.:0:0,0,0,0	./.:0:0,0,0,0	./.:0:0,0,0,0	./.:0:0,0,0,0	./.:0:0,0,0,0	./.:0:0,0,0,0	./.:0:0,0,0,0	./.:0:0,0,0,0	./.:0:0,0,0,0
locus_191501	8	.	A	G	13	PASS	.	GT:DP:CATG	./.:0:0,0,0,0	./.:0:0,0,0,0	1/0:26:0,10,0,16	./.:0:0,0,0,0	./.:0:0,0,0,0	./.:0:0,0,0,0	0/0:25:0,25,0,0	0/0:115:0,115,0,0	1/1:20:0,1,0,19	0/0:23:0,23,0,0	0/0:60:0,60,0,0	0/0:61:0,61,0,0	0/0:22:0,22,0,0	1/0:28:0,17,0,11	0/0:26:0,26,0,0	0/0:137:0,137,0,0	1/1:110:0,0,0,110	0/0:43:0,43,0,0	0/0:62:0,62,0,0	0/0:70:0,70,0,0	0/0:82:0,82,0,0	0/0:71:0,71,0,0	./.:0:0,0,0,0	0/0:58:0,58,0,0	0/0:33:0,33,0,0	0/0:21:0,21,0,0	0/0:109:0,109,0,0	0/0:256:0,256,0,0	0/0:46:0,46,0,0	0/0:39:0,39,0,0
locus_191685	63	.	A	T	13	PASS	.	GT:DP:CATG	0/0:85:0,85,0,0	./.:0:0,0,0,0	0/0:17:0,17,0,0	./.:0:0,0,0,0	0/0:23:0,23,0,0	0/0:16:0,16,0,0	0/0:23:0,23,0,0	0/0:44:0,44,0,0	0/0:21:0,21,0,0	1/0:78:0,24,54,0	0/0:29:0,29,0,0	0/0:49:0,49,0,0	0/0:42:0,42,0,0	0/0:83:0,83,0,0	0/0:55:0,55,0,0	0/0:76:0,75,0,1	0/0:228:0,228,0,0	0/0:116:0,116,0,0	0/0:134:0,134,0,0	1/1:50:0,0,50,0	0/0:143:0,143,0,0	0/0:114:0,114,0,0	0/0:68:0,68,0,0	0/0:85:0,85,0,0	0/0:29:0,29,0,0	./.:0:0,0,0,0	0/0:248:0,248,0,0	0/0:194:0,194,0,0	./.:0:0,0,0,0	0/0:74:0,74,0,0
locus_191687	13	.	A	T	13	PASS	.	GT:DP:CATG	1/1:43:0,0,43,0	./.:6:0,1,5,0	0/0:7:0,7,0,0	./.:0:0,0,0,0	1/1:21:0,1,20,0	./.:0:0,0,0,0	0/0:16:0,16,0,0	0/0:79:0,78,1,0	0/0:7:0,7,0,0	./.:0:0,0,0,0	1/0:31:0,10,21,0	1/0:19:0,11,8,0	1/0:25:0,12,13,0	1/0:25:0,10,15,0	0/0:20:0,20,0,0	0/0:50:0,50,0,0	./.:0:0,0,0,0	1/0:47:0,27,20,0	0/0:46:0,45,1,0	1/0:64:0,24,40,0	0/0:62:0,62,0,0	1/0:53:0,25,28,0	./.:0:0,0,0,0	0/0:23:0,23,0,0	0/0:18:0,18,0,0	1/0:38:0,11,27,0	0/0:71:0,71,0,0	1/0:136:0,73,63,0	./.:0:0,0,0,0	0/0:59:0,59,0,0
locus_191694	35	.	C	G	13	PASS	.	GT:DP:CATG	0/0:38:38,0,0,0	1/1:101:3,0,0,98	0/0:94:94,0,0,0	0/0:27:27,0,0,0	./.:0:0,0,0,0	0/0:107:107,0,0,0	0/0:37:37,0,0,0	0/0:137:137,0,0,0	0/0:214:213,1,0,0	./.:0:0,0,0,0	./.:0:0,0,0,0	./.:0:0,0,0,0	0/0:99:99,0,0,0	./.:0:0,0,0,0	./.:0:0,0,0,0	./.:0:0,0,0,0	0/0:135:135,0,0,0	0/0:67:66,1,0,0	0/0:45:45,0,0,0	0/0:102:102,0,0,0	0/0:312:312,0,0,0	./.:0:0,0,0,0	0/0:138:138,0,0,0	0/0:126:126,0,0,0	0/0:112:112,0,0,0	0/0:333:333,0,0,0	0/0:243:243,0,0,0	./.:0:0,0,0,0	0/0:150:150,0,0,0	0/0:163:163,0,0,0
locus_193569	1	.	G	C	13	PASS	.	GT:DP:CATG	0/0:20:0,0,0,20	./.:0:0,0,0,0	1/1:6:6,0,0,0	./.:0:0,0,0,0	./.:0:0,0,0,0	0/0:6:0,0,0,6	./.:0:0,0,0,0	1/1:38:38,0,0,0	0/0:11:0,0,0,11	0/0:26:0,0,0,26	./.:0:0,0,0,0	0/0:6:0,0,0,6	./.:0:0,0,0,0	./.:0:0,0,0,0	1/1:27:27,0,0,0	1/1:59:59,0,0,0	1/1:63:63,0,0,0	0/1:30:14,0,0,16	1/1:43:43,0,0,0	0/0:44:1,0,0,43	0/1:62:40,0,0,22	1/1:40:40,0,0,0	1/1:39:38,1,0,0	0/0:37:1,0,0,36	0/1:33:7,0,0,26	./.:0:0,0,0,0	0/1:67:37,0,0,30	1/1:75:75,0,0,0	1/1:86:86,0,0,0	0/0:25:0,0,0,25
locus_19669	10	.	A	G	13	PASS	.	GT:DP:CATG	0/0:104:0,104,0,0	0/0:83:0,83,0,0	1/0:84:0,44,0,40	0/0:36:0,36,0,0	0/0:116:0,116,0,0	0/0:60:0,60,0,0	0/0:93:0,93,0,0	0/0:228:0,228,0,0	0/0:108:0,108,0,0	0/0:136:0,135,1,0	./.:0:0,0,0,0	0/0:92:0,92,0,0	0/0:75:0,75,0,0	0/0:144:0,144,0,0	0/0:111:0,111,0,0	0/0:82:0,81,0,1	0/0:217:0,216,0,1	0/0:83:0,83,0,0	0/0:83:0,83,0,0	0/0:56:0,56,0,0	0/0:276:0,276,0,0	0/0:116:0,116,0,0	0/0:203:0,203,0,0	0/0:67:0,67,0,0	0/0:81:0,81,0,0	0/0:201:0,201,0,0	./.:0:0,0,0,0	0/0:151:0,150,0,1	0/0:124:0,124,0,0	0/0:175:0,175,0,0
locus_19774	44	.	C	G	13	PASS	.	GT:DP:CATG	./.:0:0,0,0,0	./.:0:0,0,0,0	./.:0:0,0,0,0	./.:0:0,0,0,0	./.:0:0,0,0,0	1/1:1:0,0,0,1	./.:0:0,0,0,0	./.:0:0,0,0,0	0/0:59:59,0,0,0	0/0:4:4,0,0,0	0/0:107:107,0,0,0	./.:0:0,0,0,0	0/0:1:1,0,0,0	0/0:2:2,0,0,0	./.:0:0,0,0,0	0/0:3:3,0,0,0	./.:0:0,0,0,0	./.:0:0,0,0,0	./.:0:0,0,0,0	./.:0:0,0,0,0	./.:0:0,0,0,0	0/0:35:35,0,0,0	./.:0:0,0,0,0	./.:0:0,0,0,0	./.:0:0,0,0,0	./.:0:0,0,0,0	./.:0:0,0,0,0	./.:0:0,0,0,0	./.:0:0,0,0,0	./.:0:0,0,0,0
locus_19911	76	.	C	G	13	PASS	.	GT:DP:CATG	./.:0:0,0,0,0	0/0:23:23,0,0,0	1/0:32:14,0,0,18	./.:0:0,0,0,0	0/0:10:10,0,0,0	./.:17:15,0,0,2	1/0:10:6,0,0,4	0/0:19:19,0,0,0	1/0:55:29,0,0,26	1/0:29:11,0,0,18	0/0:25:25,0,0,0	0/0:52:52,0,0,0	1/1:17:0,0,0,17	0/0:22:22,0,0,0	0/0:67:67,0,0,0	0/0:20:20,0,0,0	0/0:45:45,0,0,0	0/0:21:21,0,0,0	0/0:17:16,0,0,1	0/0:22:22,0,0,0	./.:0:0,0,0,0	0/0:34:34,0,0,0	0/0:55:55,0,0,0	1/0:32:11,0,0,21	0/0:18:18,0,0,0	0/0:79:79,0,0,0	0/0:9:9,0,0,0	0/0:14:13,0,0,1	./.:0:0,0,0,0	0/0:6:6,0,0,0
locus_20044	21	.	C	T	13	PASS	.	GT:DP:CATG	0/0:12:12,0,0,0	0/0:19:19,0,0,0	./.:0:0,0,0,0	1/1:71:0,0,71,0	./.:0:0,0,0,0	0/0:30:30,0,0,0	0/0:33:33,0,0,0	0/0:59:59,0,0,0	0/0:22:22,0,0,0	0/0:36:36,0,0,0	./.:0:0,0,0,0	0/0:55:55,0,0,0	0/0:37:37,0,0,0	0/0:22:22,0,0,0	./.:0:0,0,0,0	0/0:49:49,0,0,0	0/0:110:110,0,0,0	./.:0:0,0,0,0	0/0:38:38,0,0,0	./.:0:0,0,0,0	./.:0:0,0,0,0	0/0:77:77,0,0,0	./.:0:0,0,0,0	0/0:73:73,0,0,0	0/0:46:46,0,0,0	0/0:99:99,0,0,0	0/0:177:177,0,0,0	0/0:191:191,0,0,0	1/1:186:0,0,186,0	0/0:35:35,0,0,0
locus_200452	47	.	G	A	13	PASS	.	GT:DP:CATG	./.:0:0,0,0,0	0/0:64:1,0,0,63	./.:0:0,0,0,0	./.:0:0,0,0,0	0/0:33:0,0,0,33	0/0:36:0,0,0,36	0/0:12:0,0,0,12	./.:0:0,0,0,0	./.:0:0,0,0,0	0/1:59:0,34,0,25	0/0:42:0,0,0,42	0/0:45:0,0,0,45	./.:0:0,0,0,0	0/0:60:0,0,0,60	0/0:71:0,0,0,71	./.:0:0,0,0,0	0/0:37:0,0,0,37	0/0:17:0,0,0,17	0/0:20:0,0,0,20	0/0:63:0,0,1,62	0/0:145:0,0,1,144	0/0:45:0,0,0,45	./.:0:0,0,0,0	0/0:111:0,0,0,111	0/0:49:0,0,0,49	0/0:148:0,0,1,147	0/0:32:0,0,0,32	0/0:32:0,0,0,32	0/0:87:0,0,0,87	0/0:32:0,0,0,32
locus_20053	6	.	G	C	13	PASS	.	GT:DP:CATG	0/0:31:0,0,0,31	0/0:45:0,0,0,45	0/0:38:0,0,1,37	./.:0:0,0,0,0	0/0:42:0,0,0,42	0/0:15:0,0,0,15	0/0:23:0,0,0,23	./.:0:0,0,0,0	0/0:55:0,0,0,55	0/0:38:0,0,0,38	0/0:37:0,0,0,37	0/0:45:0,0,0,45	0/0:52:0,0,0,52	0/0:52:0,0,0,52	0/0:62:0,0,0,62	0/0:28:0,0,0,28	0/1:46:23,0,0,23	0/0:24:0,0,0,24	0/0:22:0,0,0,22	./.:10:2,0,0,8	0/0:74:0,0,0,74	0/0:54:0,0,0,54	0/0:72:0,0,0,72	0/0:44:0,0,0,44	0/0:40:0,0,0,40	0/0:69:0,0,0,69	1/1:39:39,0,0,0	0/1:25:8,0,0,17	0/0:8:0,0,0,8	0/0:32:0,0,0,32
locus_201621	37	.	T	G	13	PASS	.	GT:DP:CATG	0/0:30:0,0,30,0	0/0:22:0,0,22,0	0/0:28:0,0,25,3	1/0:51:0,0,18,33	0/0:61:0,0,60,1	1/0:22:0,0,7,15	1/1:42:0,0,0,42	0/0:36:0,0,36,0	0/0:53:0,0,53,0	0/0:51:0,0,51,0	0/0:31:0,0,31,0	1/1:18:1,0,0,17	0/0:37:0,0,37,0	0/0:25:0,0,25,0	./.:0:0,0,0,0	1/1:90:0,0,0,90	1/1:55:0,0,0,55	1/1:26:0,0,0,26	./.:0:0,0,0,0	1/0:65:0,0,34,31	./.:0:0,0,0,0	0/0:24:0,0,24,0	./.:0:0,0,0,0	1/1:110:0,0,1,109	1/1:46:0,0,0,46	1/1:155:0,0,1,154	1/1:24:0,0,0,24	1/0:26:0,0,14,12	1/0:35:0,0,23,12	1/1:16:0,0,0,16
locus_20368	110	.	G	T	13	PASS	.	GT:DP:CATG	./.:0:0,0,0,0	./.:0:0,0,0,0	./.:0:0,0,0,0	./.:0:0,0,0,0	./.:0:0,0,0,0	./.:0:0,0,0,0	1/1:86:0,0,86,0	./.:0:0,0,0,0	./.:0:0,0,0,0	./.:0:0,0,0,0	./.:0:0,0,0,0	./.:0:0,0,0,0	./.:0:0,0,0,0	./.:0:0,0,0,0	./.:0:0,0,0,0	./.:0:0,0,0,0	./.:0:0,0,0,0	./.:0:0,0,0,0	./.:0:0,0,0,0	./.:0:0,0,0,0	./.:0:0,0,0,0	./.:0:0,0,0,0	./.:0:0,0,0,0	./.:0:0,0,0,0	./.:0:0,0,0,0	./.:0:0,0,0,0	./.:0:0,0,0,0	./.:0:0,0,0,0	./.:0:0,0,0,0	./.:0:0,0,0,0
locus_20390	58	.	A	G	13	PASS	.	GT:DP:CATG	0/0:7:0,7,0,0	0/0:208:0,208,0,0	0/0:104:0,104,0,0	1/0:25:0,18,0,7	0/0:321:0,321,0,0	0/0:48:0,48,0,0	0/0:7:0,7,0,0	0/0:35:0,35,0,0	0/0:366:0,366,0,0	0/0:186:0,186,0,0	0/0:277:0,277,0,0	0/0:162:0,162,0,0	0/0:128:0,128,0,0	1/1:183:0,1,0,182	./.:0:0,0,0,0	1/1:33:0,3,0,30	./.:0:0,0,0,0	0/0:95:0,95,0,0	0/0:35:0,35,0,0	0/0:48:0,48,0,0	0/0:115:0,115,0,0	0/0:72:0,72,0,0	./.:0:0,0,0,0	0/0:208:0,208,0,0	1/1:1:0,0,0,1	0/0:131:0,131,0,0	0/0:137:0,137,0,0	0/0:52:0,52,0,0	1/0:84:0,73,0,11	0/0:19:0,19,0,0
locus_20584	39	.	T	G	13	PASS	.	GT:DP:CATG	0/0:11:0,0,11,0	1/0:17:0,0,12,5	./.:14:0,0,2,12	./.:0:0,0,0,0	1/0:20:0,0,14,6	./.:0:0,0,0,0	1/0:21:0,0,17,4	./.:0:0,0,0,0	1/1:20:0,0,0,20	1/1:17:1,0,0,16	1/0:19:0,0,12,7	1/1:21:0,0,0,21	1/0:12:0,0,5,7	0/0:13:0,0,13,0	1/0:18:0,0,8,10	0/0:19:0,0,19,0	0/0:26:0,0,25,1	1/0:14:0,0,8,6	1/1:11:0,0,0,11	0/0:13:0,0,12,1	1/1:57:0,1,0,56	1/1:25:0,0,1,24	1/0:32:0,0,15,17	1/0:34:0,0,19,15	1/0:20:0,0,10,10	1/1:33:0,0,2,31	1/0:16:0,0,3,13	1/0:18:0,0,8,10	0/0:25:0,0,25,0	0/0:14:0,0,14,0
locus_207285	128	.	G	C	13	PASS	.	GT:DP:CATG	./.:0:0,0,0,0	./.:0:0,0,0,0	./.:0:0,0,0,0	./.:0:0,0,0,0	./.:0:0,0,0,0	./.:0:0,0,0,0	./.:0:0,0,0,0	./.:0:0,0,0,0	./.:0:0,0,0,0	./.:0:0,0,0,0	./.:0:0,0,0,0	./.:0:0,0,0,0	./.:0:0,0,0,0	./.:0:0,0,0,0	0/0:1:0,0,0,1	./.:0:0,0,0,0	./.:0:0,0,0,0	./.:0:0,0,0,0	./.:0:0,0,0,0	./.:0:0,0,0,0	./.:0:0,0,0,0	./.:0:0,0,0,0	./.:0:0,0,0,0	./.:0:0,0,0,0	./.:0:0,0,0,0	./.:0:0,0,0,0	./.:0:0,0,0,0	./.:0:0,0,0,0	./.:0:0,0,0,0	./.:0:0,0,0,0
locus_208115	3	.	T	G	13	PASS	.	GT:DP:CATG	./.:0:0,0,0,0	./.:0:0,0,0,0	0/0:9:0,0,9,0	./.:0:0,0,0,0	1/0:8:0,0,3,5	./.:7:0,0,1,6	0/0:23:0,0,23,0	./.:0:0,0,0,0	./.:0:0,0,0,0	./.:9:0,0,2,7	0/0:10:0,0,10,0	0/0:15:0,0,14,1	1/0:11:0,0,7,4	./.:0:0,0,0,0	1/0:8:0,0,3,5	1/1:6:0,0,0,6	1/0:19:0,0,4,15	./.:0:0,0,0,0	./.:12:0,0,2,10	1/0:35:0,0,19,16	./.:0:0,0,0,0	1/1:16:0,0,0,16	0/0:12:0,0,12,0	0/0:18:0,0,18,0	0/0:11:0,0,11,0	1/0:16:0,0,3,13	0/0:31:0,0,31,0	1/1:27:0,0,0,27	0/0:19:0,0,18,1	0/0:14:0,0,14,0
locus_208522	56	.	C	T	13	PASS	.	GT:DP:CATG	0/0:35:35,0,0,0	0/0:13:12,0,1,0	0/0:13:13,0,0,0	./.:0:0,0,0,0	0/0:31:31,0,0,0	0/0:21:21,0,0,0	0/0:25:25,0,0,0	0/0:85:85,0,0,0	0/0:9:9,0,0,0	0/0:34:34,0,0,0	0/0:45:45,0,0,0	0/0:24:24,0,0,0	1/0:46:22,0,23,1	0/0:61:61,0,0,0	./.:0:0,0,0,0	1/1:18:0,0,18,0	./.:0:0,0,0,0	1/0:71:30,0,41,0	0/0:64:64,0,0,0	1/0:90:55,0,35,0	0/0:118:117,0,1,0	0/0:55:55,0,0,0	0/0:57:57,0,0,0	0/0:25:25,0,0,0	0/0:34:33,0,1,0	0/0:59:59,0,0,0	0/0:161:161,0,0,0	0/0:173:173,0,0,0	0/0:80:80,0,0,0	./.:0:0,0,0,0
locus_208812	48	.	A	G	13	PASS	.	GT:DP:CATG	0/0:30:0,30,0,0	0/0:139:0,138,0,1	0/0:125:0,125,0,0	0/0:16:0,16,0,0	./.:0:0,0,0,0	0/0:104:0,104,0,0	0/0:68:0,68,0,0	0/0:88:0,88,0,0	0/0:195:0,195,0,0	0/0:144:0,144,0,0	0/0:179:0,179,0,0	0/0:168:0,168,0,0	0/0:196:0,196,0,0	0/0:114:0,113,0,1	0/0:263:0,263,0,0	0/0:26:0,26,0,0	0/0:210:0,209,0,1	0/0:68:0,68,0,0	0/0:103:0,103,0,0	0/0:97:0,97,0,0	0/0:249:0,249,0,0	0/0:117:0,117,0,0	0/0:234:0,234,0,0	0/0:71:1,70,0,0	0/0:146:0,146,0,0	0/0:267:0,267,0,0	0/0:176:0,175,0,1	0/0:182:0,182,0,0	0/0:73:0,73,0,0	0/0:55:0,55,0,0
locus_210679	69	.	G	A	13	PASS	.	GT:DP:CATG	0/0:11:0,0,0,11	0/0:10:0,0,0,10	0/0:11:0,0,0,11	./.:0:0,0,0,0	0/0:15:0,0,0,15	./.:0:0,0,0,0	0/0:11:0,0,0,11	0/0:22:0,0,0,22	0/0:29:0,0,0,29	0/0:41:0,0,0,41	./.:0:0,0,0,0	0/0:31:0,0,0,31	0/0:10:0,0,0,10	0/0:7:0,0,0,7	0/0:36:0,0,0,36	0/0:17:0,0,0,17	0/0:85:0,0,0,85	0/0:40:0,0,0,40	0/0:50:0,0,0,50	0/0:49:0,0,0,49	0/0:71:0,0,0,71	0/0:31:0,0,0,31	0/0:63:0,0,0,63	0/0:55:0,0,0,55	0/0:34:0,0,0,34	0/0:48:0,0,0,48	0/0:107:0,0,0,107	./.:0:0,0,0,0	0/0:20:0,0,0,20	0/0:43:0,0,0,43
locus_216	110	.	G	T	13	PASS	.	GT:DP:CATG	0/0:63:0,0,0,63	0/0:24:0,0,0,24	0/0:62:0,0,0,62	./.:0:0,0,0,0	./.:0:0,0,0,0	./.:0:0,0,0,0	0/0:22:0,0,0,22	0/0:28:0,0,0,28	0/0:27:0,0,0,27	./.:0:0,0,0,0	0/0:52:0,0,0,52	0/0:56:0,0,0,56	0/0:48:0,0,0,48	0/0:17:0,0,0,17	0/0:90:0,0,0,90	0/0:118:0,0,0,118	0/0:115:0,0,0,115	0/0:80:0,0,0,80	0/0:53:0,0,0,53	0/0:87:0,0,0,87	0/0:47:0,0,0,47	0/0:40:0,0,0,40	./.:0:0,0,0,0	./.:0:0,0,0,0	./.:0:0,0,0,0	0/0:127:0,0,0,127	0/0:105:0,0,0,105	0/0:61:0,0,0,61	0/0:51:0,0,0,51	./.:0:0,0,0,0
locus_216144	15	.	A	G	13	PASS	.	GT:DP:CATG	./.:0:0,0,0,0	0/0:42:0,42,0,0	1/0:13:0,9,0,4	./.:0:0,0,0,0	./.:0:0,0,0,0	./.:7:0,6,0,1	./.:0:0,0,0,0	0/0:28:0,28,0,0	0/0:36:0,36,0,0	0/0:14:0,14,0,0	1/0:23:0,18,0,5	1/0:25:0,21,0,4	0/0:35:0,32,0,3	0/0:20:0,20,0,0	0/0:31:0,28,0,3	1/0:49:0,7,0,42	0/0:18:0,18,0,0	0/0:12:0,12,0,0	0/0:14:0,14,0,0	0/0:20:0,20,0,0	0/0:14:0,14,0,0	1/0:17:0,5,0,12	./.:0:0,0,0,0	0/0:23:0,23,0,0	0/0:32:0,32,0,0	0/0:25:0,25,0,0	0/0:24:0,24,0,0	./.:0:0,0,0,0	0/0:46:0,46,0,0	./.:0:0,0,0,0
locus_216457	62	.	C	G	13	PASS	.	GT:DP:CATG	0/0:32:32,0,0,0	0/0:6:6,0,0,0	0/0:47:47,0,0,0	./.:0:0,0,0,0	0/0:28:28,0,0,0	1/1:12:0,0,0,12	0/0:15:15,0,0,0	0/0:72:72,0,0,0	0/0:52:52,0,0,0	./.:0:0,0,0,0	0/0:25:25,0,0,0	0/0:35:35,0,0,0	0/0:29:29,0,0,0	0/0:45:45,0,0,0	./.:0:0,0,0,0	./.:0:0,0,0,0	./.:0:0,0,0,0	0/0:34:34,0,0,0	0/0:23:23,0,0,0	0/0:28:28,0,0,0	0/0:56:56,0,0,0	0/0:79:79,0,0,0	0/0:46:46,0,0,0	0/0:53:53,0,0,0	./.:0:0,0,0,0	0/0:127:127,0,0,0	0/0:24:24,0,0,0	./.:0:0,0,0,0	0/0:46:46,0,0,0	0/0:36:36,0,0,0
locus_216865	70	.	A	G	13	PASS	.	GT:DP:CATG	0/0:140:0,140,0,0	1/0:131:0,86,0,45	0/0:88:0,88,0,0	0/0:15:0,15,0,0	0/0:38:0,38,0,0	0/0:50:0,50,0,0	0/0:63:0,63,0,0	./.:0:0,0,0,0	./.:0:0,0,0,0	0/0:163:0,163,0,0	0/0:132:0,132,0,0	./.:0:0,0,0,0	0/0:100:0,100,0,0	0/0:74:0,74,0,0	./.:0:0,0,0,0	1/1:32:0,2,0,30	0/0:137:0,136,0,1	0/0:31:0,31,0,0	0/0:67:0,67,0,0	1/1:79:0,0,0,79	1/1:134:0,0,0,134	0/0:156:0,156,0,0	./.:0:0,0,0,0	0/0:105:0,105,0,0	./.:0:0,0,0,0	1/1:141:0,7,0,134	1/1:98:0,2,0,96	1/1:93:0,8,0,85	1/0:162:0,93,0,69	1/0:146:0,98,0,48
locus_220885	26	.	T	A	13	PASS	.	GT:DP:CATG	0/0:22:0,0,22,0	0/0:19:0,0,19,0	0/0:24:0,0,24,0	0/0:10:0,0,10,0	./.:0:0,0,0,0	./.:0:0,0,0,0	0/0:34:0,0,34,0	0/0:16:0,0,16,0	0/0:25:0,0,25,0	0/0:33:0,0,33,0	0/0:56:0,0,56,0	0/0:15:0,0,15,0	0/0:66:0,0,66,0	0/0:52:0,0,52,0	0/0:44:0,0,44,0	0/0:28:0,0,28,0	0/0:55:0,0,55,0	0/0:66:0,0,66,0	0/0:65:0,0,65,0	0/0:94:0,0,94,0	0/0:75:0,0,75,0	0/0:81:0,0,81,0	0/0:47:0,0,47,0	1/1:21:0,20,1,0	0/0:32:0,0,32,0	0/0:76:0,0,76,0	0/0:137:0,0,137,0	0/0:66:0,0,66,0	0/0:57:0,0,57,0	0/0:58:0,0,58,0
locus_221317	46	.	C	A	13	PASS	.	GT:DP:CATG	./.:0:0,0,0,0	0/0:20:20,0,0,0	0/0:13:13,0,0,0	0/0:17:17,0,0,0	./.:0:0,0,0,0	0/0:20:20,0,0,0	./.:0:0,0,0,0	0/1:53:27,26,0,0	0/0:26:26,0,0,0	0/0:11:11,0,0,0	0/0:6:6,0,0,0	0/0:18:18,0,0,0	0/0:31:31,0,0,0	1/1:18:0,18,0,0	0/0:36:36,0,0,0	./.:0:0,0,0,0	0/0:45:45,0,0,0	0/0:12:12,0,0,0	0/0:16:16,0,0,0	0/0:32:32,0,0,0	0/0:80:80,0,0,0	1/1:22:2,20,0,0	1/1:21:1,20,0,0	0/0:18:18,0,0,0	0/0:28:28,0,0,0	1/1:26:0,26,0,0	0/0:64:64,0,0,0	0/0:63:63,0,0,0	0/0:90:90,0,0,0	0/0:16:16,0,0,0
locus_2219	63	.	T	C	13	PASS	.	GT:DP:CATG	0/0:8:0,0,8,0	1/1:84:84,0,0,0	0/0:71:0,0,71,0	./.:0:0,0,0,0	0/0:102:0,0,102,0	0/0:51:0,0,51,0	0/0:17:0,0,17,0	./.:0:0,0,0,0	0/0:204:1,0,203,0	0/0:146:0,0,146,0	0/0:88:0,0,88,0	./.:0:0,0,0,0	0/0:95:0,0,95,0	0/0:166:0,0,166,0	0/0:108:0,0,108,0	0/0:11:0,0,11,0	0/0:127:0,0,127,0	1/1:30:28,0,2,0	0/0:20:0,0,20,0	0/0:89:0,0,89,0	./.:0:0,0,0,0	0/0:64:0,0,64,0	0/0:203:0,0,203,0	./.:0:0,0,0,0	0/0:76:0,0,76,0	0/0:94:0,0,94,0	0/0:63:0,0,63,0	./.:0:0,0,0,0	0/0:39:0,0,39,0	./.:0:0,0,0,0
locus_222556	3	.	T	C	13	PASS	.	GT:DP:CATG	0/0:42:0,0,42,0	0/0:53:2,0,51,0	./.:0:0,0,0,0	./.:0:0,0,0,0	1/1:38:38,0,0,0	0/0:32:0,0,32,0	0/1:40:30,0,10,0	1/1:43:43,0,0,0	0/0:189:0,0,188,1	0/0:101:4,0,97,0	0/0:70:0,0,70,0	0/0:223:0,0,223,0	0/0:80:0,0,80,0	./.:0:0,0,0,0	0/0:112:0,0,112,0	0/0:70:0,0,70,0	0/0:75:0,0,75,0	0/1:65:14,0,51,0	0/0:22:0,0,22,0	0/0:129:0,0,129,0	./.:0:0,0,0,0	./.:0:0,0,0,0	0/1:162:64,0,98,0	0/0:90:0,0,90,0	./.:0:0,0,0,0	0/0:225:1,0,224,0	0/0:62:0,0,62,0	0/0:140:0,1,139,0	0/0:39:0,0,37,2	./.:0:0,0,0,0
locus_225897	22	.	C	A	13	PASS	.	GT:DP:CATG	1/1:19:2,17,0,0	./.:0:0,0,0,0	./.:0:0,0,0,0	./.:0:0,0,0,0	0/0:24:24,0,0,0	0/0:8:8,0,0,0	0/0:11:11,0,0,0	0/0:66:66,0,0,0	0/0:19:19,0,0,0	0/0:37:37,0,0,0	0/0:52:52,0,0,0	./.:0:0,0,0,0	0/0:50:50,0,0,0	0/0:41:41,0,0,0	0/0:53:53,0,0,0	./.:0:0,0,0,0	./.:0:0,0,0,0	0/0:40:40,0,0,0	0/0:49:49,0,0,0	0/0:36:36,0,0,0	0/1:98:34,64,0,0	0/0:47:47,0,0,0	0/0:41:41,0,0,0	0/0:44:44,0,0,0	0/0:53:53,0,0,0	./.:0:0,0,0,0	0/0:87:87,0,0,0	0/0:128:128,0,0,0	0/0:35:35,0,0,0	0/0:107:107,0,0,0
locus_22800	8	.	G	C	13	PASS	.	GT:DP:CATG	0/0:16:1,0,0,15	./.:0:0,0,0,0	./.:0:0,0,0,0	./.:0:0,0,0,0	0/0:13:0,0,0,13	./.:0:0,0,0,0	0/0:24:0,0,0,24	0/0:47:0,0,0,47	0/1:6:4,0,0,2	0/1:15:6,0,0,9	0/0:16:0,0,0,16	0/0:26:0,0,0,26	./.:0:0,0,0,0	0/0:24:0,0,0,24	0/0:60:0,0,0,60	0/0:6:0,0,0,6	0/1:55:24,0,0,31	1/1:29:29,0,0,0	0/0:20:0,0,0,20	0/0:32:0,0,0,32	0/1:91:37,0,0,54	0/1:30:14,0,0,16	0/1:19:8,0,0,11	0/1:19:15,0,0,4	1/1:14:14,0,0,0	0/1:38:16,0,0,22	0/0:89:0,0,0,89	0/0:75:0,0,1,74	1/1:23:23,0,0,0	1/1:26:26,0,0,0
locus_228447	9	.	T	C	13	PASS	.	GT:DP:CATG	0/1:55:21,0,34,0	0/0:23:0,0,23,0	0/0:32:1,0,31,0	0/0:12:0,0,12,0	1/1:50:48,0,1,1	0/1:39:18,0,21,0	0/0:42:0,0,42,0	0/0:87:1,0,86,0	1/1:34:34,0,0,0	0/0:38:0,0,38,0	0/0:49:0,0,49,0	0/0:54:0,0,54,0	0/0:47:0,0,47,0	0/1:34:18,0,16,0	0/1:69:45,0,24,0	0/1:31:18,0,13,0	0/0:113:0,0,113,0	0/0:31:0,0,31,0	0/0:40:0,0,40,0	0/0:36:0,0,36,0	0/0:117:0,0,117,0	0/1:61:27,0,34,0	0/0:45:0,0,45,0	0/1:62:26,0,36,0	0/0:51:0,0,51,0	0/0:63:0,0,63,0	0/0:86:0,0,86,0	0/0:37:0,0,37,0	0/1:63:31,0,32,0	0/0:39:0,0,39,0
locus_228501	39	.	C	T	13	PASS	.	GT:DP:CATG	0/0:26:26,0,0,0	0/0:10:10,0,0,0	0/0:12:12,0,0,0	./.:0:0,0,0,0	./.:0:0,0,0,0	./.:0:0,0,0,0	./.:0:0,0,0,0	0/0:46:46,0,0,0	0/0:6:6,0,0,0	1/1:31:0,0,31,0	1/1:12:0,0,12,0	0/0:11:11,0,0,0	1/1:20:0,0,20,0	./.:0:0,0,0,0	0/0:16:16,0,0,0	0/0:10:10,0,0,0	0/0:55:55,0,0,0	./.:0:0,0,0,0	0/0:34:33,0,1,0	0/0:40:38,0,1,1	1/1:53:0,0,53,0	./.:0:0,0,0,0	0/0:33:33,0,0,0	./.:0:0,0,0,0	0/0:26:26,0,0,0	0/0:57:57,0,0,0	0/0:101:99,2,0,0	0/0:56:56,0,0,0	0/0:58:58,0,0,0	0/0:60:60,0,0,0
locus_230597	76	.	C	G	13	PASS	.	GT:DP:CATG	./.:11:2,0,0,9	0/0:51:51,0,0,0	./.:0:0,0,0,0	./.:0:0,0,0,0	0/0:39:39,0,0,0	0/0:25:25,0,0,0	0/0:47:47,0,0,0	0/0:117:117,0,0,0	0/0:35:35,0,0,0	0/0:49:49,0,0,0	1/1:46:0,0,0,46	0/0:60:60,0,0,0	0/0:35:35,0,0,0	0/0:87:87,0,0,0	0/0:68:68,0,0,0	0/0:124:124,0,0,0	0/0:188:188,0,0,0	0/0:114:114,0,0,0	0/0:102:102,0,0,0	0/0:135:135,0,0,0	0/0:206:206,0,0,0	0/0:120:120,0,0,0	0/0:56:56,0,0,0	0/0:107:107,0,0,0	0/0:47:47,0,0,0	0/0:96:96,0,0,0	0/0:257:257,0,0,0	0/0:299:299,0,0,0	./.:0:0,0,0,0	./.:0:0,0,0,0
locus_231282	7	.	A	G	13	PASS	.	GT:DP:CATG	./.:0:0,0,0,0	0/0:20:0,20,0,0	1/1:45:0,3,0,42	./.:0:0,0,0,0	0/0:61:0,61,0,0	0/0:33:0,33,0,0	./.:0:0,0,0,0	0/0:16:0,16,0,0	0/0:79:0,79,0,0	0/0:20:0,20,0,0	1/1:28:0,0,0,28	0/0:7:0,7,0,0	1/0:44:0,16,0,28	0/0:32:0,32,0,0	1/0:71:0,29,0,42	1/0:37:0,17,0,20	0/0:49:0,48,0,1	0/0:21:0,21,0,0	0/0:13:0,13,0,0	1/1:26:0,0,0,26	0/0:52:0,52,0,0	1/0:17:0,8,0,9	1/0:56:0,21,0,35	0/0:47:0,47,0,0	0/0:11:0,11,0,0	0/0:24:0,24,0,0	./.:0:0,0,0,0	0/0:39:0,39,0,0	0/0:6:0,6,0,0	0/0:13:0,12,0,1
locus_231555	30	.	A	T	13	PASS	.	GT:DP:CATG	0/0:45:0,45,0,0	0/0:212:0,211,0,1	0/0:138:0,138,0,0	./.:0:0,0,0,0	0/0:90:0,90,0,0	0/0:50:0,50,0,0	0/0:42:0,42,0,0	./.:0:0,0,0,0	0/0:109:0,109,0,0	0/0:88:0,88,0,0	0/0:264:0,264,0,0	0/0:102:0,102,0,0	0/0:146:0,146,0,0	0/0:77:0,77,0,0	1/0:263:0,112,151,0	./.:0:0,0,0,0	./.:0:0,0,0,0	./.:0:0,0,0,0	./.:0:0,0,0,0	0/0:43:0,43,0,0	./.:0:0,0,0,0	0/0:43:0,43,0,0	./.:0:0,0,0,0	0/0:81:0,81,0,0	0/0:191:0,191,0,0	0/0:159:0,159,0,0	0/0:77:0,77,0,0	0/0:57:0,57,0,0	0/0:94:0,94,0,0	0/0:66:0,66,0,0
locus_232459	9	.	C	T	13	PASS	.	GT:DP:CATG	./.:0:0,0,0,0	./.:0:0,0,0,0	./.:0:0,0,0,0	./.:0:0,0,0,0	0/0:7:7,0,0,0	./.:0:0,0,0,0	0/0:31:31,0,0,0	0/0:12:11,0,1,0	0/0:14:14,0,0,0	0/0:12:12,0,0,0	0/0:13:13,0,0,0	0/0:16:16,0,0,0	0/0:26:26,0,0,0	0/0:8:8,0,0,0	0/0:24:24,0,0,0	0/0:12:12,0,0,0	./.:0:0,0,0,0	0/0:27:27,0,0,0	0/0:56:56,0,0,0	0/0:22:22,0,0,0	1/0:60:23,0,37,0	0/0:42:42,0,0,0	0/0:29:29,0,0,0	1/0:19:13,0,6,0	0/0:25:25,0,0,0	./.:0:0,0,0,0	./.:0:0,0,0,0	1/0:100:40,0,60,0	1/1:8:0,0,8,0	0/0:40:40,0,0,0
locus_232789	44	.	T	C	13	PASS	.	GT:DP:CATG	./.:0:0,0,0,0	0/1:138:71,0,67,0	1/1:102:102,0,0,0	./.:0:0,0,0,0	1/1:95:95,0,0,0	0/1:86:38,0,48,0	./.:0:0,0,0,0	1/1:7:7,0,0,0	0/1:174:69,0,105,0	0/0:73:0,0,73,0	0/0:91:0,0,91,0	0/0:192:0,0,192,0	0/0:92:0,0,92,0	0/0:168:0,0,168,0	0/0:126:1,0,125,0	1/1:10:10,0,0,0	0/0:44:0,0,44,0	1/1:52:52,0,0,0	1/1:22:20,0,2,0	0/0:45:0,0,45,0	0/0:120:0,0,120,0	0/1:40:28,0,12,0	0/0:126:0,0,125,1	0/0:63:0,0,63,0	0/1:70:35,0,35,0	0/1:128:64,0,64,0	0/0:93:0,0,91,2	1/1:44:44,0,0,0	0/1:12:6,0,6,0	./.:0:0,0,0,0
locus_233	9	.	A	G	13	PASS	.	GT:DP:CATG	1/1:13:0,0,0,13	1/0:64:0,21,0,43	1/1:66:0,0,0,66	./.:0:0,0,0,0	1/0:67:0,41,0,26	1/0:45:0,19,0,26	./.:0:0,0,0,0	./.:0:0,0,0,0	1/1:73:0,0,0,73	1/0:71:0,29,0,42	1/1:45:0,0,0,45	1/0:73:0,43,0,30	0/0:53:0,53,0,0	0/0:50:0,50,0,0	1/0:47:0,23,0,24	0/0:7:0,7,0,0	0/0:24:0,24,0,0	1/1:24:0,0,0,24	1/0:7:0,2,0,5	0/0:14:0,14,0,0	./.:0:0,0,0,0	1/0:17:0,8,0,9	0/0:55:0,55,0,0	0/0:26:0,26,0,0	0/0:32:0,32,0,0	1/0:28:0,16,0,12	0/0:37:0,37,0,0	0/0:22:0,22,0,0	./.:0:0,0,0,0	./.:0:0,0,0,0
locus_233356	11	.	C	T	13	PASS	.	GT:DP:CATG	0/0:23:23,0,0,0	0/0:7:7,0,0,0	./.:0:0,0,0,0	./.:0:0,0,0,0	0/0:7:7,0,0,0	0/0:11:11,0,0,0	./.:0:0,0,0,0	./.:0:0,0,0,0	./.:0:0,0,0,0	1/1:14:0,0,14,0	1/1:14:0,0,14,0	1/1:15:0,0,15,0	1/1:28:0,0,28,0	./.:0:0,0,0,0	0/0:17:17,0,0,0	0/0:16:16,0,0,0	1/1:46:0,0,46,0	1/0:46:27,0,19,0	1/1:31:0,0,31,0	1/1:31:0,0,31,0	1/1:36:0,0,36,0	0/0:21:21,0,0,0	0/0:25:25,0,0,0	1/0:18:4,0,14,0	0/0:16:16,0,0,0	1/0:39:15,0,24,0	0/0:38:38,0,0,0	1/1:81:0,0,81,0	0/0:50:50,0,0,0	0/0:12:12,0,0,0
locus_234111	18	.	G	A	13	PASS	.	GT:DP:CATG	0/0:38:0,0,0,38	0/0:7:0,0,0,7	0/0:9:0,0,0,9	0/0:13:0,0,0,13	0/0:11:0,0,0,11	./.:0:0,0,0,0	./.:0:0,0,0,0	0/0:39:0,0,0,39	0/0:6:0,0,0,6	0/0:12:0,0,0,12	0/0:21:0,0,0,21	0/0:6:0,0,0,6	0/0:14:0,0,0,14	0/0:24:0,0,0,24	0/0:34:0,0,0,34	0/0:31:0,0,0,31	0/0:28:0,0,0,28	0/0:28:0,0,0,28	0/0:37:0,0,0,37	0/0:33:0,0,0,33	0/0:74:0,0,0,74	0/0:37:0,0,0,37	0/0:23:0,0,0,23	0/0:26:0,0,0,26	0/0:7:0,0,0,7	./.:0:0,0,0,0	0/0:6:0,0,0,6	./.:0:0,0,0,0	0/0:33:0,0,0,33	0/0:52:0,0,0,52
locus_234959	25	.	A	G	13	PASS	.	GT:DP:CATG	0/0:23:0,23,0,0	1/1:8:0,0,0,8	./.:0:0,0,0,0	./.:0:0,0,0,0	0/0:9:0,9,0,0	./.:0:0,0,0,0	0/0:15:0,15,0,0	0/0:21:0,21,0,0	./.:0:0,0,0,0	1/1:7:0,0,0,7	./.:0:0,0,0,0	0/0:14:0,14,0,0	0/0:26:0,26,0,0	0/0:9:0,9,0,0	0/0:14:0,14,0,0	0/0:36:0,36,0,0	0/0:33:0,33,0,0	./.:14:0,12,0,2	0/0:13:0,13,0,0	./.:0:0,0,0,0	0/0:32:0,32,0,0	./.:0:0,0,0,0	0/0:8:0,8,0,0	0/0:9:0,9,0,0	0/0:11:0,11,0,0	0/0:17:0,17,0,0	0/0:71:0,71,0,0	0/0:45:0,45,0,0	1/0:40:0,24,0,16	0/0:17:0,17,0,0
locus_2355	12	.	T	C	13	PASS	.	GT:DP:CATG	1/1:11:11,0,0,0	0/1:82:42,0,40,0	0/0:101:0,0,101,0	./.:0:0,0,0,0	0/0:121:0,0,121,0	0/0:15:0,0,15,0	0/0:15:0,0,15,0	0/0:20:0,0,20,0	0/0:112:0,0,112,0	0/0:46:0,0,46,0	0/0:45:0,0,45,0	0/0:54:0,0,54,0	0/0:54:0,0,54,0	0/0:111:0,0,111,0	0/0:233:0,0,233,0	./.:0:0,0,0,0	0/0:46:0,0,46,0	0/0:23:0,0,23,0	0/0:50:0,0,50,0	1/1:22:22,0,0,0	0/0:55:0,0,55,0	0/0:60:0,0,60,0	0/0:98:0,0,98,0	0/0:114:0,0,114,0	0/0:73:0,0,73,0	0/0:141:0,0,141,0	0/0:68:0,0,68,0	0/0:131:0,0,131,0	0/0:23:0,0,23,0	0/0:14:0,0,14,0
locus_235577	25	.	C	T	13	PASS	.	GT:DP:CATG	1/1:10:0,0,10,0	1/0:82:39,0,43,0	0/0:94:93,1,0,0	./.:0:0,0,0,0	1/1:37:0,0,36,1	1/1:13:0,0,13,0	1/1:88:9,0,79,0	0/0:39:39,0,0,0	0/0:73:73,0,0,0	./.:0:0,0,0,0	1/1:64:1,0,63,0	1/1:65:1,0,64,0	1/0:141:69,0,72,0	0/0:43:42,0,0,1	0/0:90:90,0,0,0	0/0:62:62,0,0,0	0/0:64:64,0,0,0	1/1:40:0,0,40,0	./.:0:0,0,0,0	1/0:65:35,0,30,0	1/1:104:0,0,104,0	0/0:42:42,0,0,0	./.:0:0,0,0,0	./.:0:0,0,0,0	1/0:143:84,0,59,0	0/0:167:167,0,0,0	./.:0:0,0,0,0	./.:0:0,0,0,0	0/0:128:128,0,0,0	1/1:55:0,0,55,0
locus_235939	12	.	C	T	13	PASS	.	GT:DP:CATG	1/1:72:7,0,65,0	0/0:81:81,0,0,0	1/0:57:21,0,36,0	0/0:33:33,0,0,0	0/0:68:68,0,0,0	0/0:32:32,0,0,0	0/0:24:24,0,0,0	0/0:177:177,0,0,0	0/0:70:70,0,0,0	0/0:80:79,0,1,0	0/0:154:154,0,0,0	./.:0:0,0,0,0	0/0:142:141,1,0,0	0/0:115:115,0,0,0	0/0:164:164,0,0,0	0/0:127:127,0,0,0	0/0:189:189,0,0,0	0/0:87:87,0,0,0	0/0:118:118,0,0,0	0/0:103:103,0,0,0	0/0:204:204,0,0,0	0/0:108:108,0,0,0	0/0:196:196,0,0,0	0/0:125:125,0,0,0	0/0:130:130,0,0,0	0/0:164:164,0,0,0	0/0:202:202,0,0,0	0/0:233:233,0,0,0	0/0:129:129,0,0,0	1/0:117:39,0,78,0
locus_236473	72	.	C	T	13	PASS	.	GT:DP:CATG	1/0:22:10,0,12,0	0/0:7:7,0,0,0	./.:0:0,0,0,0	./.:0:0,0,0,0	1/1:7:0,0,7,0	./.:0:0,0,0,0	0/0:12:12,0,0,0	0/0:12:12,0,0,0	0/0:6:6,0,0,0	0/0:9:9,0,0,0	0/0:24:24,0,0,0	0/0:39:39,0,0,0	0/0:28:28,0,0,0	1/0:19:5,0,14,0	1/0:17:6,0,11,0	0/0:12:12,0,0,0	0/0:58:58,0,0,0	1/0:29:16,0,13,0	0/0:31:31,0,0,0	./.:0:0,0,0,0	0/0:60:60,0,0,0	0/0:32:32,0,0,0	1/0:33:13,0,20,0	1/1:40:0,0,40,0	./.:0:0,0,0,0	0/0:32:31,0,1,0	0/0:105:105,0,0,0	1/0:63:28,0,35,0	0/0:21:21,0,0,0	./.:28:4,0,24,0
locus_2370	7	.	G	T	13	PASS	.	GT:DP:CATG	./.:0:0,0,0,0	./.:0:0,0,0,0	./.:0:0,0,0,0	./.:0:0,0,0,0	./.:0:0,0,0,0	./.:0:0,0,0,0	./.:0:0,0,0,0	./.:0:0,0,0,0	./.:0:0,0,0,0	./.:0:0,0,0,0	./.:0:0,0,0,0	./.:0:0,0,0,0	./.:0:0,0,0,0	./.:0:0,0,0,0	./.:0:0,0,0,0	./.:0:0,0,0,0	./.:0:0,0,0,0	./.:0:0,0,0,0	./.:0:0,0,0,0	./.:0:0,0,0,0	./.:0:0,0,0,0	./.:0:0,0,0,0	./.:0:0,0,0,0	./.:0:0,0,0,0	./.:0:0,0,0,0	./.:0:0,0,0,0	./.:0:0,0,0,0	0/0:118:0,0,0,118	./.:0:0,0,0,0	./.:0:0,0,0,0
locus_237104	137	.	A	G	13	PASS	.	GT:DP:CATG	0/0:36:0,36,0,0	0/0:39:0,39,0,0	0/0:43:0,43,0,0	./.:0:0,0,0,0	1/1:40:0,0,0,40	0/0:22:0,20,0,2	0/0:38:0,38,0,0	0/0:56:0,56,0,0	0/0:59:0,59,0,0	0/0:110:0,109,0,1	./.:0:0,0,0,0	./.:0:0,0,0,0	./.:0:0,0,0,0	0/0:46:0,46,0,0	./.:0:0,0,0,0	1/0:73:1,35,0,37	1/1:65:0,0,0,65	0/0:47:0,47,0,0	./.:0:0,0,0,0	0/0:102:0,102,0,0	0/0:82:0,82,0,0	0/0:73:0,73,0,0	1/1:94:0,0,0,94	0/0:35:0,35,0,0	1/1:58:0,2,0,56	./.:0:0,0,0,0	0/0:156:0,156,0,0	0/0:134:1,133,0,0	0/0:117:0,116,0,1	1/0:40:0,16,0,24
locus_237142	90	.	C	T	13	PASS	.	GT:DP:CATG	./.:0:0,0,0,0	1/0:17:11,0,6,0	0/0:8:8,0,0,0	0/0:19:19,0,0,0	./.:0:0,0,0,0	0/0:12:12,0,0,0	0/0:8:8,0,0,0	0/0:10:10,0,0,0	./.:0:0,0,0,0	0/0:20:20,0,0,0	0/0:23:23,0,0,0	0/0:18:18,0,0,0	0/0:18:18,0,0,0	0/0:20:20,0,0,0	./.:0:0,0,0,0	0/0:46:46,0,0,0	./.:0:0,0,0,0	0/0:45:45,0,0,0	0/0:61:61,0,0,0	0/0:32:32,0,0,0	0/0:69:69,0,0,0	0/0:44:44,0,0,0	0/0:28:28,0,0,0	0/0:16:16,0,0,0	./.:0:0,0,0,0	0/0:25:24,0,1,0	./.:0:0,0,0,0	0/0:31:31,0,0,0	0/0:9:9,0,0,0	0/0:28:28,0,0,0
locus_2374	100	.	G	A	13	PASS	.	GT:DP:CATG	0/0:24:0,0,0,24	0/0:136:0,0,0,136	0/0:81:0,0,0,81	./.:0:0,0,0,0	0/0:151:0,0,0,151	0/0:125:0,0,0,125	./.:0:0,0,0,0	0/0:14:0,0,0,14	0/0:152:0,0,0,152	0/0:145:0,0,0,145	./.:0:0,0,0,0	0/0:10:0,0,0,10	0/0:80:0,0,0,80	0/0:267:0,0,0,267	0/0:352:0,0,0,352	0/0:79:0,0,0,79	0/0:94:0,0,0,94	0/0:36:0,0,0,36	0/0:21:0,0,0,21	0/0:63:0,0,0,63	0/0:157:0,0,0,157	0/0:84:0,0,0,84	./.:0:0,0,0,0	0/0:126:0,0,0,126	0/0:112:0,0,0,112	0/0:401:0,0,0,401	0/0:204:0,0,1,203	./.:0:0,0,0,0	./.:0:0,0,0,0	0/0:81:0,0,0,81
locus_2395	47	.	T	C	13	PASS	.	GT:DP:CATG	./.:0:0,0,0,0	0/0:2:0,0,2,0	./.:0:0,0,0,0	./.:0:0,0,0,0	./.:0:0,0,0,0	./.:0:0,0,0,0	0/0:1:0,0,1,0	./.:0:0,0,0,0	./.:0:0,0,0,0	./.:0:0,0,0,0	./.:0:0,0,0,0	./.:0:0,0,0,0	./.:0:0,0,0,0	./.:0:0,0,0,0	0/0:1:0,0,1,0	./.:0:0,0,0,0	0/0:1:0,0,1,0	./.:0:0,0,0,0	./.:0:0,0,0,0	./.:0:0,0,0,0	./.:0:0,0,0,0	./.:0:0,0,0,0	0/0:1:0,0,1,0	./.:0:0,0,0,0	./.:0:0,0,0,0	./.:0:0,0,0,0	./.:0:0,0,0,0	0/0:1:0,0,1,0	0/0:179:0,0,179,0	./.:0:0,0,0,0
locus_240754	12	.	C	T	13	PASS	.	GT:DP:CATG	0/0:11:11,0,0,0	0/0:203:203,0,0,0	0/0:213:213,0,0,0	0/0:8:8,0,0,0	0/0:190:190,0,0,0	0/0:72:72,0,0,0	0/0:17:17,0,0,0	0/0:27:27,0,0,0	0/0:284:284,0,0,0	0/0:188:188,0,0,0	0/0:173:173,0,0,0	0/0:161:161,0,0,0	./.:0:0,0,0,0	0/0:145:144,0,0,1	0/0:282:282,0,0,0	0/0:34:34,0,0,0	0/0:196:196,0,0,0	0/0:87:87,0,0,0	0/0:78:78,0,0,0	0/0:96:96,0,0,0	0/0:289:289,0,0,0	0/0:163:163,0,0,0	0/0:337:337,0,0,0	./.:0:0,0,0,0	0/0:269:269,0,0,0	0/0:318:318,0,0,0	1/0:132:60,0,72,0	1/1:153:0,0,153,0	0/0:38:38,0,0,0	0/0:21:21,0,0,0
locus_242011	2	.	G	T	13	PASS	.	GT:DP:CATG	./.:0:0,0,0,0	0/0:61:0,0,0,61	0/0:41:0,0,0,41	./.:0:0,0,0,0	0/0:107:0,0,0,107	0/0:28:0,0,0,28	./.:0:0,0,0,0	0/0:20:0,0,0,20	0/0:99:0,0,1,98	0/0:58:0,0,0,58	0/0:69:0,0,0,69	0/0:92:0,0,0,92	0/0:73:0,0,0,73	0/0:54:0,0,0,54	0/0:94:0,0,0,94	0/0:6:0,0,0,6	0/0:46:0,0,0,46	0/0:12:0,0,0,12	0/0:7:0,0,0,7	0/0:29:0,0,0,29	0/0:66:0,0,0,66	0/0:19:0,0,0,19	0/0:30:0,0,0,30	0/0:39:0,0,0,39	0/0:32:0,0,0,32	0/0:60:0,0,0,60	0/0:6:0,0,0,6	0/0:32:0,0,0,32	./.:0:0,0,0,0	./.:0:0,0,0,0
locus_242354	130	.	A	C	13	PASS	.	GT:DP:CATG	0/0:10:0,10,0,0	./.:0:0,0,0,0	0/0:15:0,15,0,0	./.:0:0,0,0,0	0/0:46:0,46,0,0	1/0:43:16,27,0,0	0/0:13:0,13,0,0	./.:0:0,0,0,0	0/0:49:2,47,0,0	0/0:37:0,37,0,0	0/0:74:0,74,0,0	0/0:99:0,99,0,0	0/0:68:1,67,0,0	1/0:80:31,49,0,0	1/1:87:87,0,0,0	1/1:8:8,0,0,0	1/1:29:28,1,0,0	0/0:37:0,37,0,0	1/0:29:20,9,0,0	1/1:30:30,0,0,0	1/1:27:27,0,0,0	1/0:36:16,20,0,0	0/0:103:0,103,0,0	0/0:19:0,19,0,0	0/0:59:0,59,0,0	0/0:63:0,63,0,0	./.:0:0,0,0,0	0/0:41:0,41,0,0	./.:0:0,0,0,0	./.:0:0,0,0,0
locus_245765	10	.	A	G	13	PASS	.	GT:DP:CATG	0/0:14:0,14,0,0	1/1:6:0,0,0,6	./.:0:0,0,0,0	./.:0:0,0,0,0	./.:0:0,0,0,0	0/0:7:0,7,0,0	1/0:14:0,9,0,5	0/0:11:0,11,0,0	0/0:18:0,18,0,0	0/0:22:0,22,0,0	1/0:21:0,10,0,11	1/1:22:0,2,0,20	./.:0:0,0,0,0	./.:0:0,0,0,0	./.:0:0,0,0,0	1/0:32:0,24,0,8	1/0:74:0,24,0,50	0/0:39:0,39,0,0	1/0:61:0,26,0,35	0/0:64:0,59,0,5	1/0:68:0,34,0,34	1/0:85:0,46,0,39	1/0:36:0,16,0,20	1/1:29:0,0,0,29	1/0:28:0,14,0,14	0/0:35:0,34,0,1	0/0:144:0,144,0,0	1/0:93:0,56,1,36	1/1:86:0,0,0,86	1/0:26:0,16,0,10
locus_246317	9	.	A	G	13	PASS	.	GT:DP:CATG	1/1:10:0,0,0,10	./.:0:0,0,0,0	./.:0:0,0,0,0	./.:0:0,0,0,0	1/0:13:0,6,0,7	./.:7:0,6,0,1	0/0:12:0,12,0,0	./.:22:0,3,0,19	0/0:12:0,12,0,0	./.:0:0,0,0,0	0/0:26:0,26,0,0	1/1:22:0,0,0,22	1/0:34:0,23,0,11	0/0:10:0,10,0,0	0/0:6:0,6,0,0	./.:0:0,0,0,0	./.:0:0,0,0,0	1/1:17:0,0,0,17	1/1:28:0,2,0,26	0/0:18:0,18,0,0	./.:0:0,0,0,0	1/0:16:0,8,0,8	0/0:15:0,15,0,0	0/0:24:0,23,0,1	0/0:23:0,23,0,0	0/0:36:0,36,0,0	1/1:65:0,0,0,65	0/0:43:0,43,0,0	./.:0:0,0,0,0	1/0:51:0,33,0,18
locus_246412	118	.	C	G	13	PASS	.	GT:DP:CATG	0/0:12:12,0,0,0	0/0:9:9,0,0,0	0/0:14:14,0,0,0	./.:0:0,0,0,0	./.:0:0,0,0,0	1/1:11:0,0,0,11	0/0:13:13,0,0,0	./.:0:0,0,0,0	./.:0:0,0,0,0	0/0:21:21,0,0,0	0/0:24:24,0,0,0	0/0:24:24,0,0,0	1/0:31:11,0,0,20	./.:0:0,0,0,0	0/0:28:28,0,0,0	0/0:7:7,0,0,0	./.:0:0,0,0,0	./.:0:0,0,0,0	0/0:37:37,0,0,0	0/0:31:31,0,0,0	0/0:60:60,0,0,0	0/0:46:46,0,0,0	0/0:27:27,0,0,0	0/0:21:21,0,0,0	0/0:18:18,0,0,0	0/0:34:34,0,0,0	0/0:81:81,0,0,0	0/0:87:87,0,0,0	0/0:27:27,0,0,0	./.:0:0,0,0,0
locus_246438	75	.	G	A	13	PASS	.	GT:DP:CATG	0/0:7:0,0,0,7	0/0:16:0,0,0,16	0/0:6:0,0,0,6	./.:0:0,0,0,0	0/0:12:0,0,0,12	0/0:7:0,0,0,7	./.:0:0,0,0,0	0/0:58:0,0,0,58	0/0:19:0,0,0,19	./.:0:0,0,0,0	0/0:48:0,0,0,48	0/0:18:0,0,0,18	0/0:17:0,0,0,17	0/0:61:0,0,0,61	./.:0:0,0,0,0	0/0:42:0,0,0,42	0/0:108:0,0,0,108	./.:0:0,0,0,0	./.:0:0,0,0,0	1/1:38:0,38,0,0	0/0:129:0,0,0,129	0/0:36:0,0,0,36	0/0:46:0,0,0,46	0/0:24:0,0,0,24	0/0:55:0,1,0,54	0/0:27:0,0,0,27	0/0:108:0,0,0,108	0/0:86:0,0,0,86	0/1:64:0,13,0,51	0/0:52:0,0,0,52
locus_247436	38	.	C	T	13	PASS	.	GT:DP:CATG	1/1:7:0,0,7,0	0/0:21:20,0,1,0	1/1:28:0,0,28,0	./.:0:0,0,0,0	1/1:35:0,0,35,0	0/0:25:25,0,0,0	./.:0:0,0,0,0	1/1:39:0,0,39,0	0/0:63:61,0,2,0	./.:0:0,0,0,0	./.:0:0,0,0,0	1/1:183:0,0,183,0	./.:0:0,0,0,0	0/0:61:61,0,0,0	1/1:103:1,0,102,0	0/0:101:95,0,6,0	0/0:83:83,0,0,0	1/1:28:2,0,26,0	0/0:43:43,0,0,0	0/0:71:71,0,0,0	1/1:115:2,0,113,0	0/0:97:97,0,0,0	0/0:164:164,0,0,0	1/1:68:0,0,68,0	./.:0:0,0,0,0	./.:0:0,0,0,0	0/0:64:64,0,0,0	1/1:129:0,0,129,0	1/1:52:0,0,52,0	1/1:54:0,0,54,0
locus_247592	1	.	C	T	13	PASS	.	GT:DP:CATG	./.:0:0,0,0,0	1/0:16:4,0,12,0	0/0:13:13,0,0,0	./.:0:0,0,0,0	1/0:31:12,0,19,0	./.:10:2,0,8,0	./.:0:0,0,0,0	0/0:27:27,0,0,0	./.:6:1,0,5,0	0/0:18:18,0,0,0	./.:0:0,0,0,0	0/0:22:22,0,0,0	0/0:42:42,0,0,0	0/0:14:14,0,0,0	1/0:37:13,0,24,0	0/0:31:31,0,0,0	./.:0:0,0,0,0	1/1:19:0,0,19,0	0/0:29:29,0,0,0	./.:0:0,0,0,0	1/0:62:24,0,38,0	1/0:28:12,0,16,0	0/0:26:26,0,0,0	1/0:33:7,0,26,0	0/0:33:33,0,0,0	0/0:32:32,0,0,0	1/0:75:45,0,30,0	1/1:105:0,0,105,0	0/0:22:22,0,0,0	0/0:95:95,0,0,0
locus_248115	10	.	T	A	13	PASS	.	GT:DP:CATG	0/0:63:0,0,63,0	0/0:97:0,0,97,0	0/0:102:0,0,102,0	./.:0:0,0,0,0	0/0:131:1,0,130,0	./.:0:0,0,0,0	0/1:82:0,46,36,0	0/0:92:0,0,92,0	0/0:152:0,0,152,0	0/0:134:0,0,134,0	0/0:127:0,1,126,0	0/0:169:0,0,169,0	0/0:192:0,1,191,0	0/0:156:0,0,156,0	0/0:234:0,0,234,0	0/0:66:0,0,66,0	0/0:186:0,0,186,0	0/0:104:0,1,103,0	1/1:52:0,51,1,0	0/0:133:0,0,133,0	0/0:188:0,0,187,1	0/0:82:0,0,82,0	0/0:186:0,0,186,0	0/0:138:0,0,138,0	0/0:143:0,0,143,0	0/0:231:0,0,231,0	0/0:110:0,0,110,0	0/0:162:0,0,162,0	1/1:190:0,190,0,0	0/0:176:0,0,175,1
locus_250911	25	.	T	C	13	PASS	.	GT:DP:CATG	./.:0:0,0,0,0	0/0:124:0,1,123,0	0/0:98:0,0,98,0	./.:0:0,0,0,0	0/0:135:0,0,134,1	0/1:110:52,0,58,0	0/0:37:0,0,37,0	0/0:37:0,0,37,0	0/0:208:0,0,208,0	./.:0:0,0,0,0	0/0:85:0,0,85,0	0/0:112:0,0,112,0	0/0:99:0,0,99,0	0/0:95:0,0,95,0	1/1:189:187,0,1,1	0/0:15:0,0,15,0	0/0:137:0,0,137,0	0/0:33:0,0,33,0	0/0:35:0,0,35,0	0/0:62:0,0,62,0	0/0:168:0,0,167,1	0/0:111:0,0,111,0	0/0:171:0,0,171,0	./.:0:0,0,0,0	0/0:96:0,0,96,0	0/0:178:0,1,175,2	./.:0:0,0,0,0	0/0:91:0,0,91,0	./.:0:0,0,0,0	0/0:24:0,0,24,0
locus_25741	35	.	A	G	13	PASS	.	GT:DP:CATG	1/0:24:0,20,0,4	./.:0:0,0,0,0	./.:0:0,0,0,0	./.:0:0,0,0,0	./.:0:0,0,0,0	0/0:6:0,6,0,0	./.:0:0,0,0,0	0/0:10:0,10,0,0	./.:0:0,0,0,0	0/0:9:0,9,0,0	./.:0:0,0,0,0	0/0:10:0,10,0,0	0/0:10:0,10,0,0	1/0:10:0,7,0,3	1/1:12:0,0,0,12	./.:0:0,0,0,0	./.:6:0,1,0,5	0/0:6:0,6,0,0	1/0:22:0,8,0,14	1/1:24:0,0,0,24	0/0:20:0,20,0,0	0/0:11:0,11,0,0	./.:0:0,0,0,0	1/1:8:0,0,0,8	0/0:7:0,7,0,0	1/0:12:0,9,0,3	./.:0:0,0,0,0	1/0:60:0,38,0,22	1/0:48:0,34,0,14	0/0:30:0,30,0,0
locus_2602	72	.	T	C	13	PASS	.	GT:DP:CATG	./.:0:0,0,0,0	0/1:79:48,0,31,0	1/1:57:57,0,0,0	./.:0:0,0,0,0	1/1:94:94,0,0,0	0/1:33:19,0,14,0	./.:0:0,0,0,0	./.:0:0,0,0,0	0/0:58:0,0,58,0	./.:0:0,0,0,0	0/1:61:34,0,27,0	0/0:125:0,0,125,0	0/1:60:31,0,29,0	0/1:83:47,0,36,0	1/1:159:159,0,0,0	0/0:8:0,0,8,0	0/0:60:1,0,59,0	0/1:23:16,0,7,0	1/1:52:52,0,0,0	0/1:44:26,0,18,0	0/0:75:0,0,75,0	0/1:41:29,0,12,0	./.:0:0,0,0,0	0/1:113:83,0,30,0	0/0:80:3,0,77,0	0/1:211:165,0,46,0	0/0:71:0,0,71,0	0/0:61:3,0,58,0	0/0:8:0,0,8,0	./.:0:0,0,0,0
locus_2605	3	.	A	T	13	PASS	.	GT:DP:CATG	./.:0:0,0,0,0	1/0:99:0,79,20,0	1/1:42:0,3,39,0	./.:0:0,0,0,0	0/0:91:0,91,0,0	1/0:17:0,6,11,0	0/0:39:0,39,0,0	./.:0:0,0,0,0	0/0:153:0,152,0,1	0/0:108:0,108,0,0	0/0:223:0,223,0,0	0/0:203:0,202,1,0	0/0:139:0,139,0,0	0/0:156:0,156,0,0	0/0:230:0,230,0,0	0/0:122:0,122,0,0	0/0:210:0,210,0,0	./.:0:0,0,0,0	0/0:56:0,56,0,0	0/0:73:0,73,0,0	./.:11:0,2,9,0	0/0:12:0,12,0,0	0/0:201:0,201,0,0	1/0:16:0,5,11,0	1/0:29:0,17,12,0	0/0:32:0,32,0,0	0/0:227:0,227,0,0	0/0:13:0,13,0,0	./.:0:0,0,0,0	0/0:71:0,70,0,1
locus_2662	45	.	A	G	13	PASS	.	GT:DP:CATG	0/0:35:0,35,0,0	0/0:15:0,15,0,0	1/1:13:0,0,0,13	0/0:25:0,25,0,0	./.:0:0,0,0,0	0/0:15:0,15,0,0	0/0:21:0,21,0,0	1/0:140:0,78,0,62	0/0:21:0,21,0,0	0/0:11:0,11,0,0	./.:0:0,0,0,0	0/0:62:0,61,0,1	0/0:35:0,35,0,0	0/0:56:0,56,0,0	0/0:51:0,51,0,0	./.:0:0,0,0,0	0/0:65:0,65,0,0	0/0:30:0,30,0,0	./.:0:0,0,0,0	0/0:110:0,110,0,0	0/0:59:0,59,0,0	0/0:60:0,60,0,0	0/0:47:0,47,0,0	0/0:72:0,72,0,0	0/0:82:0,82,0,0	0/0:85:0,85,0,0	0/0:145:0,145,0,0	0/0:61:0,61,0,0	./.:0:0,0,0,0	./.:0:0,0,0,0
locus_28317	11	.	T	A	13	PASS	.	GT:DP:CATG	0/0:78:0,0,78,0	0/0:66:0,0,66,0	0/0:75:0,0,75,0	0/0:25:0,0,25,0	./.:0:0,0,0,0	0/0:58:0,2,56,0	0/0:57:0,0,57,0	0/0:229:0,0,229,0	0/0:30:0,0,30,0	0/0:53:0,0,53,0	0/0:202:0,0,202,0	0/0:160:0,1,159,0	0/0:169:0,0,169,0	0/0:192:0,0,192,0	1/1:1:0,1,0,0	0/0:265:0,0,265,0	0/0:232:0,0,232,0	0/0:113:0,0,113,0	0/0:111:0,0,111,0	0/0:173:0,0,173,0	0/0:317:0,0,317,0	0/0:149:0,0,149,0	0/0:195:0,1,194,0	0/0:133:0,1,132,0	0/0:125:0,0,125,0	0/0:224:0,0,224,0	0/0:195:0,0,195,0	0/0:206:0,0,206,0	1/1:2:0,2,0,0	0/0:138:0,0,138,0
locus_28822	49	.	T	G	13	PASS	.	GT:DP:CATG	1/0:53:0,0,33,20	0/0:178:0,0,178,0	0/0:81:0,0,81,0	1/1:9:0,0,0,9	0/0:120:0,0,120,0	./.:0:0,0,0,0	0/0:58:0,0,58,0	1/0:267:0,0,144,123	./.:0:0,0,0,0	0/0:158:0,0,158,0	0/0:131:0,0,131,0	0/0:113:0,0,113,0	0/0:128:0,0,127,1	./.:0:0,0,0,0	0/0:184:0,0,182,2	0/0:32:0,0,32,0	0/0:111:0,0,111,0	1/1:43:0,0,0,43	0/0:123:0,0,123,0	0/0:160:0,0,160,0	0/0:134:0,0,134,0	0/0:179:0,0,177,2	1/1:128:0,0,0,128	1/1:85:0,0,0,85	1/1:122:0,0,2,120	./.:0:0,0,0,0	0/0:191:0,0,191,0	1/0:246:0,0,99,147	0/0:129:0,0,129,0	1/1:202:0,0,21,181
locus_28980	111	.	C	G	13	PASS	.	GT:DP:CATG	./.:0:0,0,0,0	./.:0:0,0,0,0	./.:0:0,0,0,0	./.:0:0,0,0,0	./.:0:0,0,0,0	./.:0:0,0,0,0	./.:0:0,0,0,0	./.:0:0,0,0,0	1/1:114:0,0,0,114	./.:0:0,0,0,0	./.:0:0,0,0,0	./.:0:0,0,0,0	./.:0:0,0,0,0	./.:0:0,0,0,0	./.:0:0,0,0,0	./.:0:0,0,0,0	./.:0:0,0,0,0	./.:0:0,0,0,0	./.:0:0,0,0,0	./.:0:0,0,0,0	./.:0:0,0,0,0	./.:0:0,0,0,0	./.:0:0,0,0,0	./.:0:0,0,0,0	./.:0:0,0,0,0	./.:0:0,0,0,0	./.:0:0,0,0,0	./.:0:0,0,0,0	./.:0:0,0,0,0	./.:0:0,0,0,0
locus_29543	110	.	G	A	13	PASS	.	GT:DP:CATG	./.:0:0,0,0,0	./.:0:0,0,0,0	0/0:45:0,0,0,45	0/0:26:0,0,0,26	0/0:75:0,0,0,75	0/0:40:0,0,0,40	0/0:22:0,0,0,22	0/0:97:0,0,0,97	0/0:170:0,0,0,170	0/0:99:0,0,0,99	0/0:162:0,1,0,161	0/0:188:0,0,0,188	0/0:87:0,0,0,87	0/0:119:0,0,0,119	0/0:99:0,0,0,99	0/0:38:0,0,0,38	0/0:186:0,0,0,186	./.:0:0,0,0,0	1/1:40:0,40,0,0	0/0:54:0,0,0,54	0/0:115:0,0,0,115	0/0:66:0,0,0,66	0/0:114:0,0,0,114	./.:0:0,0,0,0	./.:0:0,0,0,0	0/0:209:0,0,0,209	0/0:133:0,0,0,133	0/0:50:0,0,0,50	0/0:92:0,0,0,92	./.:0:0,0,0,0
locus_29588	16	.	T	A	13	PASS	.	GT:DP:CATG	0/0:9:0,0,9,0	0/0:42:0,0,42,0	0/0:61:0,0,61,0	./.:0:0,0,0,0	0/0:60:0,0,60,0	0/1:19:0,5,14,0	0/1:21:0,16,5,0	0/0:9:0,0,9,0	1/1:93:0,92,0,1	0/0:49:0,0,49,0	0/0:67:0,0,67,0	0/0:80:0,0,80,0	0/0:70:0,0,70,0	0/1:48:0,21,27,0	0/1:76:0,29,47,0	0/0:6:0,0,6,0	0/1:44:0,27,17,0	0/1:13:0,4,9,0	0/1:22:0,8,14,0	0/0:23:0,0,23,0	0/0:40:0,0,40,0	0/1:21:0,5,16,0	0/0:53:0,0,53,0	0/0:38:0,0,38,0	0/0:44:0,0,44,0	0/1:74:0,43,30,1	0/1:30:0,11,19,0	0/0:32:0,0,32,0	1/1:6:0,6,0,0	./.:0:0,0,0,0
locus_29640	26	.	G	A	13	PASS	.	GT:DP:CATG	./.:0:0,0,0,0	0/1:119:0,34,0,85	0/0:84:0,3,0,81	./.:0:0,0,0,0	0/1:166:0,72,0,94	0/1:58:0,23,1,34	./.:0:0,0,0,0	0/0:56:0,0,0,56	./.:0:0,0,0,0	0/0:148:0,0,0,148	0/0:172:0,0,0,172	1/1:133:0,129,0,4	0/0:153:0,0,0,153	1/1:81:0,81,0,0	1/1:154:0,154,0,0	0/0:20:0,0,0,20	0/1:116:0,27,0,89	0/0:44:0,0,0,44	0/1:35:0,10,0,25	0/1:77:0,34,0,43	./.:0:0,0,0,0	0/1:72:0,29,0,43	0/0:252:0,0,2,250	./.:0:0,0,0,0	0/0:136:0,2,0,134	0/1:156:0,49,0,107	0/0:72:0,0,0,72	0/0:153:0,1,0,152	./.:0:0,0,0,0	0/0:28:0,0,0,28
locus_29883	29	.	A	G	13	PASS	.	GT:DP:CATG	0/0:18:0,18,0,0	0/0:23:0,23,0,0	./.:0:0,0,0,0	./.:0:0,0,0,0	0/0:53:0,51,2,0	1/0:9:0,6,0,3	0/0:33:0,33,0,0	0/0:50:0,50,0,0	1/1:16:0,0,0,16	0/0:18:0,18,0,0	0/0:24:0,24,0,0	1/0:27:0,18,0,9	0/0:28:0,28,0,0	./.:0:0,0,0,0	1/0:50:0,33,0,17	0/0:54:0,54,0,0	0/0:78:0,77,0,1	./.:0:0,0,0,0	./.:0:0,0,0,0	0/0:42:0,40,0,2	1/0:61:0,39,0,22	0/0:21:0,20,0,1	1/0:52:0,29,0,23	1/0:41:0,35,0,6	1/1:23:0,1,0,22	1/0:7:0,2,0,5	./.:0:0,0,0,0	0/0:23:0,23,0,0	0/0:98:0,98,0,0	1/0:45:0,25,0,20
locus_30065	133	.	C	T	13	PASS	.	GT:DP:CATG	./.:0:0,0,0,0	./.:0:0,0,0,0	0/0:1:1,0,0,0	./.:0:0,0,0,0	./.:0:0,0,0,0	./.:0:0,0,0,0	./.:0:0,0,0,0	./.:0:0,0,0,0	./.:0:0,0,0,0	./.:0:0,0,0,0	./.:0:0,0,0,0	./.:0:0,0,0,0	./.:0:0,0,0,0	./.:0:0,0,0,0	./.:0:0,0,0,0	./.:0:0,0,0,0	./.:0:0,0,0,0	./.:0:0,0,0,0	./.:0:0,0,0,0	./.:0:0,0,0,0	./.:0:0,0,0,0	./.:0:0,0,0,0	./.:0:0,0,0,0	./.:0:0,0,0,0	./.:0:0,0,0,0	./.:0:0,0,0,0	./.:0:0,0,0,0	./.:0:0,0,0,0	./.:0:0,0,0,0	./.:0:0,0,0,0
locus_30205	10	.	A	T	13	PASS	.	GT:DP:CATG	0/0:6:0,6,0,0	./.:0:0,0,0,0	1/0:36:0,19,17,0	./.:0:0,0,0,0	0/0:42:0,42,0,0	0/0:16:0,16,0,0	0/0:63:0,63,0,0	./.:0:0,0,0,0	1/1:23:0,0,23,0	0/0:58:0,58,0,0	./.:0:0,0,0,0	./.:0:0,0,0,0	1/1:26:0,0,26,0	0/0:64:0,64,0,0	./.:0:0,0,0,0	0/0:31:0,30,0,1	0/0:62:0,62,0,0	./.:0:0,0,0,0	0/0:81:0,81,0,0	./.:0:0,0,0,0	./.:0:0,0,0,0	0/0:30:0,30,0,0	0/0:81:0,81,0,0	./.:0:0,0,0,0	0/0:59:0,59,0,0	0/0:107:0,107,0,0	1/0:124:0,54,70,0	0/0:85:0,85,0,0	0/0:159:0,159,0,0	0/0:45:1,44,0,0
locus_30403	67	.	C	T	13	PASS	.	GT:DP:CATG	1/1:11:0,0,11,0	1/1:27:0,0,27,0	1/0:60:33,0,27,0	0/0:6:6,0,0,0	0/0:30:30,0,0,0	1/0:33:17,0,16,0	./.:0:0,0,0,0	./.:0:0,0,0,0	0/0:46:46,0,0,0	./.:0:0,0,0,0	1/1:70:0,0,70,0	1/1:68:0,0,68,0	0/0:61:61,0,0,0	1/1:99:6,0,93,0	1/0:103:73,0,30,0	1/0:95:76,0,19,0	1/1:188:0,0,188,0	0/0:103:103,0,0,0	0/0:121:116,0,5,0	./.:0:0,0,0,0	1/0:250:138,0,112,0	0/0:136:136,0,0,0	0/0:100:100,0,0,0	./.:0:0,0,0,0	0/0:107:107,0,0,0	1/0:233:115,0,118,0	1/1:226:4,0,222,0	1/1:209:0,0,209,0	./.:0:0,0,0,0	0/0:64:63,0,1,0
locus_3055	20	.	T	G	13	PASS	.	GT:DP:CATG	0/0:53:0,0,53,0	1/0:30:0,0,8,22	0/0:16:0,0,16,0	0/0:6:0,0,6,0	0/0:48:0,0,48,0	./.:0:0,0,0,0	0/0:73:0,0,73,0	0/0:61:0,0,61,0	0/0:24:0,0,24,0	./.:0:0,0,0,0	0/0:73:0,0,73,0	0/0:75:0,0,75,0	0/0:68:0,0,68,0	./.:0:0,0,0,0	0/0:64:0,0,64,0	0/0:21:0,0,21,0	0/0:44:0,0,44,0	./.:0:0,0,0,0	0/0:27:0,0,27,0	0/0:63:0,0,63,0	0/0:34:0,0,34,0	0/0:21:0,0,21,0	1/1:36:0,0,1,35	./.:0:0,0,0,0	./.:0:0,0,0,0	0/0:44:0,0,44,0	0/0:30:0,0,30,0	0/0:18:0,0,18,0	0/0:28:0,0,28,0	1/0:44:0,0,27,17
locus_31101	49	.	C	A	13	PASS	.	GT:DP:CATG	./.:8:1,7,0,0	1/1:58:0,58,0,0	1/1:77:0,77,0,0	./.:0:0,0,0,0	0/0:37:37,0,0,0	1/1:16:1,15,0,0	1/1:25:0,25,0,0	0/1:54:12,42,0,0	0/0:71:71,0,0,0	0/1:58:38,20,0,0	0/0:82:81,0,0,1	0/0:70:70,0,0,0	0/1:58:28,30,0,0	./.:0:0,0,0,0	0/0:94:94,0,0,0	0/1:46:30,16,0,0	0/1:48:22,26,0,0	0/0:53:52,1,0,0	0/1:22:9,13,0,0	0/1:43:28,15,0,0	0/1:84:38,45,1,0	0/1:29:13,16,0,0	0/0:107:107,0,0,0	0/0:55:55,0,0,0	0/0:39:38,0,0,1	0/0:52:51,0,1,0	0/0:55:55,0,0,0	0/0:26:26,0,0,0	0/0:77:76,1,0,0	0/0:36:36,0,0,0
locus_31234	13	.	G	T	13	PASS	.	GT:DP:CATG	./.:0:0,0,0,0	0/0:86:0,0,0,86	0/0:67:0,0,1,66	./.:0:0,0,0,0	0/0:75:0,0,0,75	0/0:28:0,0,0,28	0/0:11:0,0,0,11	0/0:21:0,0,0,21	0/1:140:0,0,75,65	0/0:87:0,0,0,87	0/0:113:0,0,0,113	0/0:125:0,0,0,125	0/0:102:0,0,0,102	0/0:104:0,0,0,104	0/0:133:0,0,0,133	./.:0:0,0,0,0	0/0:58:0,0,0,58	0/0:7:0,0,0,7	0/0:9:0,0,0,9	0/0:25:0,0,0,25	0/0:102:0,0,0,102	0/0:45:0,0,0,45	0/1:92:0,0,40,52	0/0:55:0,0,0,55	0/0:52:0,0,0,52	0/0:93:0,0,0,93	0/0:35:0,0,0,35	0/0:53:0,0,0,53	./.:0:0,0,0,0	./.:0:0,0,0,0
locus_31651	71	.	T	A	13	PASS	.	GT:DP:CATG	0/0:23:0,0,23,0	0/0:11:0,0,11,0	0/0:22:0,0,22,0	1/1:20:0,20,0,0	0/0:17:0,0,17,0	0/0:11:0,0,11,0	0/0:32:0,0,32,0	./.:0:0,0,0,0	0/0:15:0,0,15,0	./.:0:0,0,0,0	0/0:36:0,0,36,0	0/0:37:0,0,37,0	0/0:35:0,0,35,0	0/0:25:0,0,25,0	0/0:32:0,0,32,0	0/0:30:0,0,30,0	0/0:91:0,0,91,0	0/0:36:0,0,36,0	0/0:24:0,0,24,0	./.:0:0,0,0,0	./.:0:0,0,0,0	0/0:28:0,0,28,0	./.:0:0,0,0,0	0/0:26:0,0,26,0	0/0:26:0,0,26,0	0/0:23:0,0,23,0	0/0:103:0,0,103,0	0/1:78:0,45,33,0	0/0:46:0,0,46,0	0/1:40:0,19,21,0
locus_31745	91	.	A	G	13	PASS	.	GT:DP:CATG	1/1:11:0,0,0,11	0/0:75:0,75,0,0	0/0:40:0,40,0,0	./.:0:0,0,0,0	0/0:156:0,156,0,0	0/0:51:0,51,0,0	./.:0:0,0,0,0	./.:0:0,0,0,0	1/0:187:0,88,0,99	0/0:51:0,51,0,0	0/0:106:0,103,0,3	0/0:154:0,154,0,0	1/1:60:0,0,0,60	0/0:111:0,111,0,0	0/0:142:0,142,0,0	./.:0:0,0,0,0	0/0:46:0,46,0,0	1/0:34:0,9,0,25	./.:0:0,0,0,0	1/0:29:0,11,0,18	0/0:106:0,106,0,0	0/0:61:0,61,0,0	0/0:91:0,91,0,0	0/0:17:0,17,0,0	./.:0:0,0,0,0	0/0:151:0,151,0,0	0/0:52:0,52,0,0	0/0:52:0,52,0,0	0/0:14:0,14,0,0	./.:0:0,0,0,0
locus_3182	129	.	C	T	13	PASS	.	GT:DP:CATG	0/0:13:13,0,0,0	0/0:129:129,0,0,0	0/0:88:88,0,0,0	./.:0:0,0,0,0	0/0:262:262,0,0,0	0/0:54:54,0,0,0	./.:0:0,0,0,0	0/0:8:8,0,0,0	./.:0:0,0,0,0	0/0:166:166,0,0,0	0/0:252:252,0,0,0	./.:0:0,0,0,0	0/0:196:196,0,0,0	0/0:142:142,0,0,0	0/0:299:299,0,0,0	./.:0:0,0,0,0	0/0:215:215,0,0,0	1/1:1:0,0,1,0	0/0:73:73,0,0,0	0/0:116:115,1,0,0	0/0:235:234,0,1,0	0/0:64:64,0,0,0	./.:0:0,0,0,0	0/0:180:180,0,0,0	0/0:156:155,0,0,1	0/0:192:191,0,1,0	0/0:128:128,0,0,0	0/0:131:131,0,0,0	0/0:58:58,0,0,0	0/0:22:22,0,0,0
locus_31922	16	.	A	C	13	PASS	.	GT:DP:CATG	0/0:145:0,144,0,1	1/0:65:19,46,0,0	1/0:86:40,46,0,0	./.:0:0,0,0,0	./.:0:0,0,0,0	./.:0:0,0,0,0	1/1:63:63,0,0,0	1/0:249:129,120,0,0	./.:0:0,0,0,0	0/0:55:0,55,0,0	1/0:136:75,61,0,0	1/1:67:67,0,0,0	./.:0:0,0,0,0	0/0:69:0,69,0,0	0/0:190:0,190,0,0	./.:0:0,0,0,0	./.:0:0,0,0,0	0/0:56:0,56,0,0	1/0:87:45,42,0,0	1/1:67:67,0,0,0	0/0:119:0,119,0,0	0/0:85:1,84,0,0	0/0:76:0,76,0,0	./.:0:0,0,0,0	0/0:50:1,49,0,0	0/0:59:0,59,0,0	0/0:45:0,45,0,0	0/0:54:0,54,0,0	0/0:180:0,180,0,0	1/0:223:118,104,1,0
locus_31987	14	.	A	G	13	PASS	.	GT:DP:CATG	0/0:51:0,51,0,0	0/0:66:0,66,0,0	0/0:51:0,50,0,1	./.:0:0,0,0,0	1/1:54:0,3,0,51	0/0:28:0,28,0,0	0/0:19:0,19,0,0	0/0:22:0,22,0,0	0/0:62:0,62,0,0	1/1:53:0,3,0,50	0/0:55:0,55,0,0	0/0:41:0,41,0,0	0/0:77:0,77,0,0	0/0:23:0,23,0,0	./.:0:0,0,0,0	0/0:90:0,90,0,0	1/1:121:0,0,0,121	0/0:48:0,48,0,0	0/0:36:0,36,0,0	0/0:72:0,72,0,0	./.:0:0,0,0,0	0/0:70:0,70,0,0	0/0:54:0,54,0,0	./.:0:0,0,0,0	0/0:53:0,53,0,0	0/0:159:0,159,0,0	0/0:75:0,74,0,1	0/0:41:0,41,0,0	./.:0:0,0,0,0	0/0:83:0,82,0,1
locus_32214	76	.	G	A	13	PASS	.	GT:DP:CATG	./.:0:0,0,0,0	0/0:57:0,0,0,57	./.:0:0,0,0,0	./.:0:0,0,0,0	0/0:37:0,0,0,37	0/0:17:0,0,0,17	0/0:6:0,0,0,6	./.:0:0,0,0,0	0/0:50:0,0,0,50	0/0:30:0,0,0,30	0/0:78:0,0,0,78	0/0:55:0,0,0,55	0/0:57:0,0,0,57	0/0:54:0,0,0,54	0/0:103:0,0,0,103	0/0:91:0,0,0,91	0/0:68:0,0,0,68	0/0:45:0,0,0,45	0/0:32:0,0,0,32	0/0:88:0,0,0,88	0/0:83:0,0,0,83	0/0:100:0,0,0,100	0/0:184:0,0,0,184	1/1:33:0,31,0,2	./.:0:0,0,0,0	0/0:84:0,0,0,84	1/1:63:0,63,0,0	0/0:63:0,0,0,63	0/0:147:0,0,0,147	0/0:52:0,0,0,52
locus_32365	14	.	A	G	13	PASS	.	GT:DP:CATG	0/0:14:0,14,0,0	0/0:6:0,6,0,0	./.:0:0,0,0,0	./.:0:0,0,0,0	0/0:8:0,8,0,0	./.:0:0,0,0,0	0/0:16:0,16,0,0	0/0:33:0,33,0,0	0/0:6:0,6,0,0	./.:0:0,0,0,0	./.:0:0,0,0,0	0/0:8:0,8,0,0	0/0:16:0,16,0,0	0/0:13:0,13,0,0	./.:0:0,0,0,0	0/0:15:0,15,0,0	0/0:54:0,54,0,0	0/0:22:0,22,0,0	./.:0:0,0,0,0	./.:20:0,17,0,3	./.:0:0,0,0,0	0/0:29:0,29,0,0	0/0:19:0,19,0,0	0/0:23:0,23,0,0	0/0:23:0,23,0,0	0/0:29:0,29,0,0	0/0:54:0,54,0,0	0/0:30:0,30,0,0	0/0:18:0,18,0,0	0/0:31:0,31,0,0
locus_32450	34	.	C	T	13	PASS	.	GT:DP:CATG	0/0:7:7,0,0,0	0/0:26:26,0,0,0	0/0:45:45,0,0,0	0/0:25:25,0,0,0	./.:0:0,0,0,0	0/0:9:9,0,0,0	./.:0:0,0,0,0	0/0:103:103,0,0,0	0/0:89:89,0,0,0	0/0:86:86,0,0,0	0/0:143:143,0,0,0	0/0:110:110,0,0,0	0/0:42:42,0,0,0	0/0:89:88,1,0,0	./.:0:0,0,0,0	0/0:44:44,0,0,0	0/0:79:79,0,0,0	0/0:13:13,0,0,0	./.:0:0,0,0,0	0/0:86:86,0,0,0	0/0:83:83,0,0,0	0/0:54:54,0,0,0	0/0:47:47,0,0,0	0/0:90:90,0,0,0	0/0:22:22,0,0,0	./.:0:0,0,0,0	0/0:157:157,0,0,0	0/0:60:60,0,0,0	1/1:52:0,0,52,0	0/0:16:16,0,0,0
locus_32517	51	.	G	A	13	PASS	.	GT:DP:CATG	1/1:28:0,28,0,0	./.:0:0,0,0,0	1/1:21:0,19,0,2	./.:0:0,0,0,0	0/0:55:0,0,0,55	1/1:12:0,11,0,1	0/1:78:0,13,0,65	1/1:40:0,40,0,0	1/1:62:0,62,0,0	1/1:42:0,42,0,0	0/0:142:0,0,0,142	0/0:56:0,0,0,56	0/1:87:0,23,0,64	0/0:93:0,0,0,93	1/1:165:0,164,0,1	0/1:71:0,31,0,40	0/0:100:0,7,0,93	1/1:38:0,34,0,4	0/0:77:0,0,0,77	0/0:43:0,0,0,43	0/1:219:0,122,0,97	0/0:135:0,0,0,135	0/0:81:0,0,0,81	0/0:42:0,0,0,42	0/0:97:0,0,0,97	0/0:55:0,0,0,55	0/0:58:0,0,0,58	0/0:64:0,1,0,63	0/1:149:0,70,0,79	0/0:90:0,0,0,90
locus_32629	23	.	G	T	13	PASS	.	GT:DP:CATG	0/0:11:0,0,0,11	0/0:76:0,0,0,76	0/1:97:0,0,45,52	./.:0:0,0,0,0	0/0:148:0,0,0,148	0/0:74:0,0,0,74	./.:0:0,0,0,0	./.:0:0,0,0,0	0/0:221:0,0,0,221	0/0:67:0,0,0,67	0/0:65:0,0,0,65	0/0:45:0,0,0,45	0/0:88:0,0,0,88	0/1:81:0,0,39,42	0/0:103:0,0,0,103	0/0:25:0,0,0,25	0/0:73:0,0,0,73	0/1:15:0,0,6,9	0/0:21:0,0,0,21	1/1:56:0,0,56,0	0/0:67:0,0,0,67	0/1:43:0,0,31,12	0/0:109:0,0,0,109	0/0:77:0,0,0,77	./.:0:0,0,0,0	0/0:103:0,0,0,103	0/0:47:0,0,0,47	0/0:15:0,0,0,15	0/0:14:0,0,0,14	./.:0:0,0,0,0
locus_32802	73	.	T	G	13	PASS	.	GT:DP:CATG	0/0:70:0,0,70,0	0/0:60:0,0,59,1	0/0:20:0,0,20,0	./.:0:0,0,0,0	0/0:48:0,0,48,0	./.:0:0,0,0,0	./.:0:0,0,0,0	./.:0:0,0,0,0	0/0:61:0,0,61,0	0/0:23:0,0,23,0	0/0:39:0,0,39,0	1/0:71:0,0,23,48	0/0:96:0,0,96,0	0/0:50:0,0,50,0	0/0:53:0,0,53,0	./.:0:0,0,0,0	./.:0:0,0,0,0	./.:0:0,0,0,0	0/0:88:0,0,88,0	0/0:58:0,0,58,0	0/0:117:0,0,117,0	./.:0:0,0,0,0	0/0:104:0,0,104,0	0/0:119:0,0,119,0	0/0:133:0,0,133,0	1/0:161:0,0,93,68	1/0:135:0,0,86,49	0/0:124:0,0,124,0	0/0:117:0,0,117,0	0/0:25:0,0,25,0
locus_32970	48	.	C	G	13	PASS	.	GT:DP:CATG	0/0:35:35,0,0,0	0/0:88:88,0,0,0	0/0:40:40,0,0,0	./.:0:0,0,0,0	0/0:91:91,0,0,0	0/0:14:14,0,0,0	0/0:24:24,0,0,0	./.:0:0,0,0,0	0/0:124:124,0,0,0	./.:0:0,0,0,0	0/0:55:55,0,0,0	0/0:69:69,0,0,0	0/0:30:30,0,0,0	0/0:32:32,0,0,0	1/1:44:44,0,0,0	0/0:54:54,0,0,0	0/0:47:43,0,0,4	0/0:38:38,0,0,0	0/0:22:22,0,0,0	0/0:16:15,0,0,1	0/0:45:45,0,0,0	0/0:48:48,0,0,0	0/0:117:117,0,0,0	0/0:66:66,0,0,0	0/0:99:99,0,0,0	./.:0:0,0,0,0	0/0:55:55,0,0,0	0/0:29:29,0,0,0	0/0:53:53,0,0,0	0/0:7:7,0,0,0
locus_33231	1	.	T	G	13	PASS	.	GT:DP:CATG	./.:0:0,0,0,0	1/1:40:0,0,0,40	0/0:31:0,0,31,0	./.:0:0,0,0,0	0/0:60:0,0,60,0	0/0:29:0,0,29,0	0/0:7:0,0,7,0	1/1:25:0,0,0,25	1/0:101:0,0,58,43	1/1:24:0,0,0,24	1/1:21:0,0,0,21	0/0:74:0,0,74,0	1/1:32:0,0,0,32	0/0:39:0,0,39,0	./.:0:0,0,0,0	./.:0:0,0,0,0	1/1:32:0,0,0,32	0/0:14:0,0,14,0	0/0:7:0,0,7,0	0/0:22:0,0,22,0	0/0:86:0,0,86,0	0/0:33:0,0,33,0	./.:0:0,0,0,0	0/0:34:0,0,34,0	0/0:40:0,0,40,0	1/0:95:0,0,45,50	1/0:61:0,0,30,31	1/1:26:0,0,0,26	1/0:27:0,0,20,7	0/0:6:0,0,6,0
locus_33381	1	.	G	A	13	PASS	.	GT:DP:CATG	./.:0:0,0,0,0	0/0:59:0,0,0,59	0/0:49:0,0,0,49	./.:0:0,0,0,0	0/0:59:0,0,0,59	0/0:31:0,0,0,31	./.:0:0,0,0,0	0/0:6:0,0,0,6	0/0:128:0,0,0,128	0/0:51:0,0,0,51	0/0:33:0,0,0,33	0/0:40:0,0,0,40	0/0:45:0,0,0,45	0/0:51:0,0,0,51	0/0:138:0,0,1,137	./.:0:0,0,0,0	0/0:27:0,0,0,27	0/0:16:0,0,0,16	0/0:12:0,0,0,12	0/0:9:0,0,0,9	0/0:33:0,0,0,33	1/1:8:0,8,0,0	0/0:67:0,0,0,67	0/0:40:0,0,0,40	0/1:57:0,35,0,22	0/0:55:0,0,0,55	0/0:8:0,0,0,8	0/0:12:0,0,0,12	./.:0:0,0,0,0	./.:0:0,0,0,0
locus_33396	132	.	A	G	13	PASS	.	GT:DP:CATG	./.:0:0,0,0,0	./.:0:0,0,0,0	./.:0:0,0,0,0	./.:0:0,0,0,0	./.:0:0,0,0,0	./.:0:0,0,0,0	./.:0:0,0,0,0	./.:0:0,0,0,0	./.:0:0,0,0,0	./.:0:0,0,0,0	./.:0:0,0,0,0	./.:0:0,0,0,0	./.:0:0,0,0,0	./.:0:0,0,0,0	./.:0:0,0,0,0	./.:0:0,0,0,0	./.:0:0,0,0,0	./.:0:0,0,0,0	./.:0:0,0,0,0	./.:0:0,0,0,0	./.:0:0,0,0,0	./.:0:0,0,0,0	./.:0:0,0,0,0	./.:0:0,0,0,0	./.:0:0,0,0,0	./.:0:0,0,0,0	0/0:1:0,1,0,0	./.:0:0,0,0,0	./.:0:0,0,0,0	./.:0:0,0,0,0
locus_33513	7	.	C	A	13	PASS	.	GT:DP:CATG	0/0:34:34,0,0,0	0/0:20:20,0,0,0	0/0:16:16,0,0,0	0/0:31:30,0,1,0	./.:0:0,0,0,0	0/0:11:11,0,0,0	1/1:10:0,10,0,0	0/0:53:53,0,0,0	0/0:45:45,0,0,0	0/0:35:35,0,0,0	./.:0:0,0,0,0	0/0:54:54,0,0,0	0/0:29:29,0,0,0	0/0:35:34,1,0,0	0/1:45:26,19,0,0	0/0:11:11,0,0,0	0/0:55:55,0,0,0	0/0:24:24,0,0,0	0/0:38:38,0,0,0	./.:0:0,0,0,0	0/0:82:82,0,0,0	0/0:25:25,0,0,0	0/0:60:60,0,0,0	0/0:61:60,0,0,1	0/0:25:25,0,0,0	0/1:57:27,30,0,0	0/0:93:93,0,0,0	0/0:54:54,0,0,0	0/0:36:36,0,0,0	0/0:56:56,0,0,0
locus_34066	19	.	G	C	13	PASS	.	GT:DP:CATG	0/0:65:0,0,0,65	0/0:211:0,1,1,209	./.:0:0,0,0,0	0/0:31:0,0,0,31	0/0:108:0,0,0,108	./.:0:0,0,0,0	0/0:90:0,0,0,90	1/1:192:192,0,0,0	0/0:118:0,0,0,118	0/0:144:0,0,0,144	0/0:159:0,0,0,159	0/0:8:0,0,0,8	0/0:174:0,0,0,174	0/0:230:0,1,0,229	0/0:436:0,0,0,436	0/0:155:0,0,0,155	0/0:145:0,0,1,144	0/0:80:0,0,0,80	0/1:150:68,0,0,82	0/0:104:0,0,0,104	0/0:148:0,0,0,148	1/1:60:59,0,0,1	./.:0:0,0,0,0	0/0:125:0,0,0,125	./.:0:0,0,0,0	0/0:166:1,0,0,165	./.:0:0,0,0,0	0/0:321:1,0,0,320	0/0:131:0,0,0,131	0/0:298:0,0,0,298
locus_34259	109	.	G	T	13	PASS	.	GT:DP:CATG	0/1:42:0,0,31,11	0/1:63:0,0,25,38	0/0:44:0,0,0,44	0/0:10:0,0,0,10	0/0:47:0,0,0,47	1/1:22:0,0,21,1	0/0:15:0,0,0,15	0/0:36:0,0,0,36	0/0:47:0,0,0,47	0/0:32:0,0,0,32	0/0:58:0,0,0,58	0/0:100:0,0,0,100	0/0:109:0,0,0,109	1/1:62:0,0,62,0	0/0:92:0,0,0,92	1/1:68:0,0,68,0	0/0:109:0,0,0,109	./.:0:0,0,0,0	0/0:24:0,0,1,23	0/0:58:0,0,0,58	./.:0:0,0,0,0	1/1:29:0,0,26,3	0/0:75:0,0,0,75	./.:0:0,0,0,0	0/0:51:0,0,0,51	0/1:140:0,0,72,68	0/1:95:0,0,44,51	0/0:40:0,0,0,40	0/0:63:0,0,0,63	0/0:39:0,0,0,39
locus_34300	110	.	G	A	13	PASS	.	GT:DP:CATG	./.:0:0,0,0,0	0/0:51:0,0,0,51	0/0:19:0,0,0,19	./.:0:0,0,0,0	0/0:35:0,0,0,35	0/0:9:0,0,0,9	0/0:21:0,0,0,21	0/0:34:0,0,0,34	0/0:54:0,0,0,54	./.:0:0,0,0,0	0/0:57:0,0,0,57	0/0:35:0,0,0,35	0/0:40:0,0,0,40	0/0:29:0,0,0,29	0/0:34:0,0,0,34	./.:0:0,0,0,0	0/0:45:0,0,0,45	0/0:18:0,0,0,18	0/0:12:0,0,0,12	0/0:38:0,0,0,38	./.:0:0,0,0,0	0/0:26:0,0,0,26	0/0:30:0,0,0,30	0/0:40:0,1,0,39	0/0:20:0,0,0,20	0/0:56:0,0,0,56	0/0:31:0,0,0,31	0/0:36:0,0,0,36	0/0:51:0,0,0,51	0/0:40:0,0,0,40
locus_34627	4	.	C	T	13	PASS	.	GT:DP:CATG	0/0:26:26,0,0,0	0/0:56:56,0,0,0	0/0:35:35,0,0,0	0/0:13:13,0,0,0	0/0:59:58,0,1,0	0/0:18:18,0,0,0	0/0:27:27,0,0,0	0/0:19:19,0,0,0	0/0:45:45,0,0,0	0/0:52:52,0,0,0	0/0:66:66,0,0,0	0/0:51:51,0,0,0	0/0:55:55,0,0,0	0/0:28:27,0,0,1	0/0:78:78,0,0,0	0/0:43:43,0,0,0	0/0:66:66,0,0,0	0/0:22:22,0,0,0	1/1:20:2,0,18,0	1/0:44:20,0,24,0	1/0:101:48,0,53,0	0/0:42:42,0,0,0	0/0:77:74,0,1,2	1/0:71:45,0,26,0	0/0:34:34,0,0,0	0/0:40:40,0,0,0	1/0:53:27,0,26,0	0/0:26:26,0,0,0	./.:0:0,0,0,0	0/0:41:41,0,0,0
locus_34741	53	.	C	A	13	PASS	.	GT:DP:CATG	./.:0:0,0,0,0	0/0:64:64,0,0,0	0/0:68:68,0,0,0	1/1:9:0,9,0,0	0/0:29:29,0,0,0	0/0:56:56,0,0,0	./.:0:0,0,0,0	./.:0:0,0,0,0	0/0:126:126,0,0,0	0/0:57:57,0,0,0	0/0:95:93,2,0,0	0/0:109:109,0,0,0	0/0:92:92,0,0,0	0/0:109:109,0,0,0	0/0:185:185,0,0,0	0/0:30:30,0,0,0	0/0:55:55,0,0,0	0/0:24:24,0,0,0	0/0:17:17,0,0,0	0/0:26:26,0,0,0	0/0:47:47,0,0,0	0/0:60:60,0,0,0	0/0:107:107,0,0,0	0/0:50:50,0,0,0	0/0:71:71,0,0,0	0/0:67:66,1,0,0	0/0:55:55,0,0,0	0/0:23:23,0,0,0	0/0:7:7,0,0,0	./.:0:0,0,0,0
locus_34933	16	.	G	C	13	PASS	.	GT:DP:CATG	0/0:18:0,0,0,18	0/1:83:36,0,0,47	0/0:74:0,0,0,74	./.:0:0,0,0,0	0/1:140:75,0,0,65	0/1:46:30,0,0,16	./.:0:0,0,0,0	1/1:10:9,0,0,1	0/1:133:62,0,0,71	0/1:12:8,0,0,4	0/1:11:3,0,0,8	0/0:13:0,0,0,13	0/1:18:10,0,0,8	0/0:13:0,0,0,13	0/1:20:9,0,0,11	0/0:24:0,0,0,24	0/0:75:0,0,0,75	0/1:31:5,0,0,26	1/1:27:27,0,0,0	0/1:61:28,0,0,33	0/1:96:61,0,0,35	1/1:64:64,0,0,0	0/0:118:0,0,0,118	0/0:68:0,0,0,68	0/0:66:1,0,0,65	0/0:119:0,0,0,119	0/0:60:0,0,0,60	0/0:91:2,0,0,89	0/0:35:0,0,0,35	./.:0:0,0,0,0
locus_35064	33	.	T	C	13	PASS	.	GT:DP:CATG	0/1:24:8,0,16,0	./.:0:0,0,0,0	0/0:67:1,0,66,0	1/1:15:14,0,1,0	0/0:67:0,0,67,0	0/0:52:0,0,51,1	0/0:152:0,0,152,0	0/0:200:0,0,200,0	./.:0:0,0,0,0	0/0:138:0,0,138,0	0/0:143:0,0,143,0	0/0:124:0,0,124,0	0/0:153:0,0,153,0	0/0:134:3,0,131,0	1/1:156:155,0,1,0	0/0:200:0,0,200,0	0/0:224:0,0,224,0	0/0:122:0,0,122,0	0/0:163:0,0,163,0	./.:0:0,0,0,0	0/0:301:0,0,301,0	0/0:152:0,0,152,0	1/1:218:216,0,2,0	0/0:113:0,0,113,0	0/0:131:4,0,127,0	0/0:178:0,0,178,0	0/0:256:0,0,256,0	0/0:330:1,0,329,0	0/0:196:0,0,196,0	0/0:139:0,0,139,0
locus_35352	15	.	A	T	13	PASS	.	GT:DP:CATG	1/0:20:0,4,16,0	1/1:16:0,0,16,0	1/0:28:0,15,13,0	1/1:12:0,0,12,0	0/0:50:0,50,0,0	0/0:27:0,27,0,0	0/0:22:0,22,0,0	0/0:16:0,16,0,0	1/0:18:0,12,6,0	0/0:26:0,26,0,0	0/0:15:0,15,0,0	1/1:22:0,0,22,0	./.:0:0,0,0,0	0/0:35:0,35,0,0	1/0:62:0,26,36,0	0/0:15:0,15,0,0	1/0:56:0,34,22,0	0/0:22:0,20,2,0	1/0:27:0,11,16,0	0/0:29:0,29,0,0	1/0:56:0,28,28,0	1/0:32:0,13,19,0	1/0:68:0,37,31,0	1/0:40:0,21,19,0	1/1:41:0,0,41,0	./.:0:0,0,0,0	0/0:64:0,64,0,0	./.:0:0,0,0,0	1/0:32:0,7,25,0	0/0:63:0,63,0,0
locus_35498	3	.	C	T	13	PASS	.	GT:DP:CATG	1/0:51:25,0,26,0	1/0:51:33,0,18,0	1/1:20:0,0,20,0	0/0:10:10,0,0,0	1/1:38:0,0,38,0	0/0:32:32,0,0,0	0/0:59:58,0,1,0	./.:0:0,0,0,0	1/1:8:0,0,8,0	0/0:72:72,0,0,0	0/0:89:89,0,0,0	0/0:51:51,0,0,0	1/0:58:35,0,23,0	./.:0:0,0,0,0	0/0:152:152,0,0,0	./.:0:0,0,0,0	0/0:147:147,0,0,0	./.:0:0,0,0,0	./.:0:0,0,0,0	0/0:102:102,0,0,0	./.:0:0,0,0,0	0/0:39:39,0,0,0	0/0:72:72,0,0,0	0/0:55:55,0,0,0	0/0:52:51,0,1,0	0/0:70:70,0,0,0	0/0:71:71,0,0,0	./.:0:0,0,0,0	1/0:102:53,0,48,1	1/0:122:67,0,55,0
locus_35638	16	.	A	G	13	PASS	.	GT:DP:CATG	./.:0:0,0,0,0	0/0:169:0,169,0,0	0/0:154:1,153,0,0	./.:0:0,0,0,0	0/0:187:0,187,0,0	0/0:55:0,55,0,0	0/0:18:0,18,0,0	./.:0:0,0,0,0	0/0:239:1,238,0,0	0/0:115:0,115,0,0	0/0:143:0,143,0,0	0/0:165:0,165,0,0	0/0:66:0,66,0,0	0/0:186:0,186,0,0	0/0:242:0,242,0,0	./.:0:0,0,0,0	0/0:59:0,59,0,0	1/0:54:0,24,0,30	0/0:31:0,31,0,0	0/0:41:0,41,0,0	0/0:132:0,132,0,0	0/0:32:0,32,0,0	0/0:143:0,141,0,2	0/0:104:0,104,0,0	0/0:85:0,85,0,0	0/0:137:0,137,0,0	0/0:45:0,45,0,0	0/0:51:0,51,0,0	0/0:10:0,10,0,0	0/0:6:0,6,0,0
locus_35694	17	.	A	G	13	PASS	.	GT:DP:CATG	0/0:22:0,21,0,1	1/0:131:0,72,0,59	0/0:90:0,88,0,2	0/0:10:0,10,0,0	1/1:116:1,0,0,115	1/0:43:0,27,0,16	1/0:11:0,8,0,3	./.:42:0,37,0,5	1/0:149:0,78,0,71	0/0:138:0,137,0,1	1/0:153:1,81,0,71	1/0:120:0,60,0,60	0/0:101:1,100,0,0	0/0:106:0,105,0,1	0/0:230:0,230,0,0	1/0:34:0,28,0,6	1/0:91:0,72,0,19	1/0:59:0,39,0,20	1/0:73:0,32,0,41	1/0:119:0,62,0,57	1/0:111:0,54,0,57	0/0:68:0,68,0,0	0/0:140:0,140,0,0	0/0:129:0,128,1,0	0/0:107:0,105,0,2	1/1:168:1,3,0,164	1/0:105:0,62,0,43	1/1:98:0,0,0,98	1/0:42:0,27,0,15	0/0:49:0,49,0,0
locus_35707	4	.	C	T	13	PASS	.	GT:DP:CATG	./.:0:0,0,0,0	0/0:107:107,0,0,0	0/0:130:130,0,0,0	./.:0:0,0,0,0	0/0:55:55,0,0,0	0/0:68:68,0,0,0	0/0:26:26,0,0,0	0/0:119:119,0,0,0	1/1:144:2,0,142,0	0/0:152:152,0,0,0	0/0:80:80,0,0,0	0/0:96:96,0,0,0	0/0:83:83,0,0,0	0/0:162:162,0,0,0	0/0:354:354,0,0,0	0/0:16:16,0,0,0	0/0:75:74,0,0,1	0/0:50:50,0,0,0	0/0:34:34,0,0,0	0/0:106:103,0,3,0	1/0:170:92,0,78,0	0/0:129:129,0,0,0	0/0:176:176,0,0,0	0/0:144:144,0,0,0	0/0:119:119,0,0,0	0/0:86:86,0,0,0	0/0:63:63,0,0,0	0/0:48:48,0,0,0	0/0:79:79,0,0,0	0/0:40:40,0,0,0
locus_35741	10	.	T	C	13	PASS	.	GT:DP:CATG	0/0:41:0,0,41,0	0/0:119:0,0,119,0	0/0:108:0,0,108,0	0/0:18:0,0,18,0	./.:0:0,0,0,0	./.:0:0,0,0,0	1/1:6:6,0,0,0	0/0:122:0,0,122,0	0/0:107:0,0,107,0	0/0:213:0,0,213,0	0/0:249:1,0,248,0	./.:0:0,0,0,0	0/0:128:0,0,128,0	0/0:103:0,0,103,0	0/0:573:0,1,572,0	./.:0:0,0,0,0	./.:0:0,0,0,0	./.:0:0,0,0,0	0/0:59:0,0,59,0	./.:0:0,0,0,0	0/0:272:0,0,272,0	./.:0:0,0,0,0	0/0:258:1,1,256,0	0/0:201:0,0,201,0	0/0:164:0,0,164,0	./.:0:0,0,0,0	0/0:206:0,0,206,0	0/0:81:0,0,81,0	1/1:74:74,0,0,0	0/0:93:0,0,93,0
locus_35900	69	.	C	G	13	PASS	.	GT:DP:CATG	0/0:17:17,0,0,0	0/0:57:57,0,0,0	0/0:69:69,0,0,0	./.:0:0,0,0,0	1/1:35:0,0,0,35	0/0:10:10,0,0,0	./.:0:0,0,0,0	0/0:52:52,0,0,0	0/0:55:55,0,0,0	0/0:87:87,0,0,0	0/0:188:188,0,0,0	0/0:62:62,0,0,0	1/1:98:0,0,0,98	./.:0:0,0,0,0	0/0:118:117,0,1,0	0/0:22:22,0,0,0	0/0:121:121,0,0,0	1/1:18:1,0,0,17	0/0:21:21,0,0,0	./.:0:0,0,0,0	0/0:92:91,1,0,0	1/1:24:0,0,0,24	0/0:199:198,0,0,1	1/1:67:0,0,0,67	1/0:129:45,0,4,80	1/0:167:90,0,0,77	0/0:42:42,0,0,0	0/0:99:99,0,0,0	0/0:116:116,0,0,0	0/0:8:8,0,0,0
locus_36121	6	.	C	T	13	PASS	.	GT:DP:CATG	0/0:66:66,0,0,0	0/0:29:29,0,0,0	0/0:20:20,0,0,0	./.:0:0,0,0,0	./.:0:0,0,0,0	0/0:21:21,0,0,0	0/0:13:13,0,0,0	0/0:121:121,0,0,0	0/0:36:36,0,0,0	0/0:60:60,0,0,0	./.:0:0,0,0,0	0/0:36:36,0,0,0	0/0:32:32,0,0,0	0/0:82:82,0,0,0	0/0:98:98,0,0,0	0/0:29:29,0,0,0	0/0:31:31,0,0,0	./.:0:0,0,0,0	./.:0:0,0,0,0	1/1:32:0,0,32,0	0/0:118:118,0,0,0	0/0:30:30,0,0,0	0/0:98:98,0,0,0	0/0:43:43,0,0,0	./.:0:0,0,0,0	0/0:70:70,0,0,0	./.:0:0,0,0,0	0/0:94:94,0,0,0	0/0:115:115,0,0,0	0/0:39:39,0,0,0
locus_36167	55	.	T	C	13	PASS	.	GT:DP:CATG	0/0:22:0,0,22,0	0/0:57:0,0,57,0	0/0:49:0,0,49,0	./.:0:0,0,0,0	./.:0:0,0,0,0	0/0:18:0,0,18,0	0/0:49:0,0,49,0	0/0:19:0,0,19,0	0/0:50:0,0,50,0	0/0:65:0,0,65,0	0/0:44:0,0,44,0	0/0:88:0,0,88,0	0/0:48:0,0,48,0	0/0:41:0,0,41,0	./.:0:0,0,0,0	1/1:22:22,0,0,0	0/0:140:0,0,140,0	0/0:39:0,0,39,0	0/0:12:0,0,12,0	0/0:106:0,0,106,0	0/0:53:0,0,53,0	0/0:49:0,0,49,0	0/0:119:0,0,119,0	0/0:53:0,0,53,0	0/0:73:1,0,72,0	0/0:59:0,0,59,0	0/1:69:30,0,39,0	0/0:91:0,0,91,0	0/0:97:0,0,97,0	0/0:59:0,0,59,0
locus_36374	63	.	G	T	13	PASS	.	GT:DP:CATG	./.:0:0,0,0,0	0/0:145:0,0,0,145	0/0:62:0,0,0,62	./.:0:0,0,0,0	0/0:181:0,0,0,181	0/0:32:0,0,0,32	0/0:22:0,0,0,22	0/0:97:0,0,0,97	0/0:92:0,0,0,92	1/1:1:0,0,1,0	0/0:133:0,0,0,133	0/0:196:0,0,0,196	0/0:158:0,0,0,158	0/0:129:0,0,0,129	0/0:143:1,0,0,142	0/0:47:0,0,0,47	0/0:182:0,0,0,182	0/0:46:0,0,0,46	0/0:65:0,0,0,65	0/0:65:0,0,0,65	0/0:145:0,0,0,145	0/0:179:0,0,0,179	0/0:211:0,0,0,211	0/0:74:0,0,0,74	0/0:102:0,0,0,102	0/0:132:0,0,0,132	0/0:121:0,0,0,121	0/0:165:0,0,0,165	0/0:35:0,0,0,35	./.:0:0,0,0,0
locus_36387	7	.	C	T	13	PASS	.	GT:DP:CATG	0/0:27:27,0,0,0	0/0:55:55,0,0,0	0/0:45:45,0,0,0	./.:0:0,0,0,0	0/0:44:44,0,0,0	0/0:27:26,0,1,0	./.:0:0,0,0,0	0/0:22:22,0,0,0	0/0:38:38,0,0,0	0/0:24:24,0,0,0	0/0:37:37,0,0,0	1/1:48:1,0,47,0	0/0:41:41,0,0,0	0/0:54:54,0,0,0	0/0:90:90,0,0,0	./.:0:0,0,0,0	0/0:57:57,0,0,0	1/0:32:21,0,11,0	1/0:14:6,0,8,0	0/0:36:36,0,0,0	0/0:58:58,0,0,0	0/0:41:40,0,1,0	0/0:58:57,0,1,0	0/0:35:35,0,0,0	0/0:23:23,0,0,0	1/0:62:39,0,23,0	0/0:35:35,0,0,0	0/0:48:48,0,0,0	0/0:19:19,0,0,0	0/0:11:11,0,0,0
locus_36618	44	.	A	G	13	PASS	.	GT:DP:CATG	0/0:22:0,22,0,0	./.:0:0,0,0,0	0/0:25:0,25,0,0	0/0:10:0,10,0,0	./.:0:0,0,0,0	0/0:17:0,17,0,0	1/0:38:0,10,0,28	0/0:71:0,71,0,0	0/0:42:0,42,0,0	0/0:13:0,13,0,0	0/0:20:0,20,0,0	./.:0:0,0,0,0	./.:0:0,0,0,0	0/0:9:0,9,0,0	0/0:39:0,39,0,0	./.:0:0,0,0,0	0/0:84:0,84,0,0	0/0:15:0,15,0,0	./.:0:0,0,0,0	./.:0:0,0,0,0	0/0:79:0,79,0,0	0/0:23:0,23,0,0	0/0:39:0,39,0,0	0/0:29:0,29,0,0	0/0:17:0,17,0,0	0/0:64:0,64,0,0	./.:0:0,0,0,0	0/0:37:0,37,0,0	./.:0:0,0,0,0	1/0:51:0,29,0,22
locus_36666	39	.	A	G	13	PASS	.	GT:DP:CATG	0/0:14:0,14,0,0	0/0:75:0,75,0,0	0/0:82:0,82,0,0	0/0:12:0,12,0,0	0/0:53:0,53,0,0	0/0:51:0,51,0,0	0/0:14:0,14,0,0	0/0:51:0,51,0,0	0/0:66:0,65,1,0	0/0:63:0,63,0,0	./.:0:0,0,0,0	0/0:63:0,63,0,0	0/0:143:0,142,1,0	0/0:41:0,41,0,0	0/0:106:0,106,0,0	0/0:49:0,49,0,0	./.:0:0,0,0,0	0/0:28:0,28,0,0	0/0:70:0,70,0,0	0/0:81:0,81,0,0	0/0:68:0,68,0,0	0/0:28:0,28,0,0	0/0:119:0,119,0,0	./.:0:0,0,0,0	0/0:44:0,44,0,0	0/0:58:0,58,0,0	0/0:102:0,102,0,0	1/1:29:0,0,0,29	./.:0:0,0,0,0	0/0:41:0,41,0,0
locus_36901	57	.	C	T	13	PASS	.	GT:DP:CATG	./.:0:0,0,0,0	./.:0:0,0,0,0	./.:0:0,0,0,0	./.:0:0,0,0,0	./.:0:0,0,0,0	./.:0:0,0,0,0	./.:0:0,0,0,0	./.:0:0,0,0,0	./.:0:0,0,0,0	./.:0:0,0,0,0	./.:0:0,0,0,0	./.:0:0,0,0,0	./.:0:0,0,0,0	./.:0:0,0,0,0	./.:0:0,0,0,0	./.:0:0,0,0,0	./.:0:0,0,0,0	./.:0:0,0,0,0	./.:0:0,0,0,0	./.:0:0,0,0,0	./.:0:0,0,0,0	./.:0:0,0,0,0	./.:0:0,0,0,0	./.:0:0,0,0,0	./.:0:0,0,0,0	./.:0:0,0,0,0	./.:0:0,0,0,0	./.:0:0,0,0,0	./.:0:0,0,0,0	./.:0:0,0,0,0
locus_36926	8	.	T	G	13	PASS	.	GT:DP:CATG	./.:0:0,0,0,0	0/0:14:0,0,14,0	0/0:25:0,0,25,0	./.:0:0,0,0,0	0/0:12:0,0,12,0	./.:0:0,0,0,0	0/0:55:0,0,55,0	1/0:105:0,0,14,91	0/0:6:0,0,6,0	0/0:38:0,0,38,0	0/0:14:0,0,14,0	./.:0:0,0,0,0	0/0:20:0,0,20,0	0/0:40:0,0,40,0	0/0:13:0,0,13,0	./.:0:0,0,0,0	0/0:26:0,0,26,0	0/0:10:0,0,10,0	0/0:20:0,0,20,0	0/0:31:0,0,31,0	0/0:73:0,0,73,0	0/0:23:0,0,23,0	0/0:21:0,0,21,0	0/0:50:0,0,50,0	0/0:24:0,0,24,0	0/0:43:0,0,43,0	0/0:31:0,0,31,0	0/0:101:0,0,101,0	0/0:62:0,0,62,0	0/0:31:0,0,31,0
locus_37071	135	.	G	T	13	PASS	.	GT:DP:CATG	./.:0:0,0,0,0	./.:0:0,0,0,0	./.:0:0,0,0,0	./.:0:0,0,0,0	./.:0:0,0,0,0	./.:0:0,0,0,0	./.:0:0,0,0,0	./.:0:0,0,0,0	./.:0:0,0,0,0	./.:0:0,0,0,0	./.:0:0,0,0,0	./.:0:0,0,0,0	./.:0:0,0,0,0	1/1:1:0,0,1,0	./.:0:0,0,0,0	./.:0:0,0,0,0	./.:0:0,0,0,0	./.:0:0,0,0,0	./.:0:0,0,0,0	./.:0:0,0,0,0	./.:0:0,0,0,0	./.:0:0,0,0,0	./.:0:0,0,0,0	./.:0:0,0,0,0	./.:0:0,0,0,0	./.:0:0,0,0,0	./.:0:0,0,0,0	./.:0:0,0,0,0	./.:0:0,0,0,0	./.:0:0,0,0,0
locus_37100	1	.	T	C	13	PASS	.	GT:DP:CATG	0/0:18:0,0,18,0	0/0:36:0,0,35,1	0/0:81:0,0,81,0	./.:0:0,0,0,0	0/0:80:1,0,79,0	1/1:45:45,0,0,0	0/1:14:3,0,11,0	./.:0:0,0,0,0	0/1:162:75,0,87,0	0/0:87:0,0,87,0	0/0:73:0,0,73,0	0/0:119:1,0,118,0	0/0:50:0,0,50,0	0/0:74:0,0,74,0	0/0:139:0,0,139,0	./.:0:0,0,0,0	0/0:40:0,0,40,0	0/0:13:0,0,13,0	0/0:19:0,0,19,0	0/0:34:0,0,34,0	0/0:42:0,0,42,0	0/0:21:0,0,21,0	0/0:68:0,0,68,0	0/0:63:0,0,63,0	0/0:39:0,0,39,0	0/0:94:0,0,94,0	0/0:31:0,0,31,0	0/0:15:0,0,15,0	./.:0:0,0,0,0	./.:0:0,0,0,0
locus_37197	144	.	G	A	13	PASS	.	GT:DP:CATG	0/0:21:0,0,0,21	0/0:11:0,0,0,11	1/1:17:0,17,0,0	./.:0:0,0,0,0	0/1:24:0,13,0,11	./.:0:0,0,0,0	0/0:11:0,0,0,11	0/0:59:0,1,0,58	1/1:6:0,6,0,0	0/0:17:0,0,0,17	0/0:42:0,0,0,42	0/0:16:0,0,0,16	0/0:32:0,0,0,32	0/0:29:0,0,0,29	0/0:23:0,0,0,23	0/1:22:0,12,0,10	0/0:72:0,0,0,72	./.:0:0,0,0,0	0/0:25:0,0,0,25	0/0:44:0,0,0,44	0/0:108:0,0,0,108	0/1:44:0,26,0,18	0/1:38:0,23,0,15	0/0:39:0,0,0,39	./.:0:0,0,0,0	0/0:31:0,0,0,31	0/1:70:0,36,0,34	0/1:102:0,63,0,39	0/0:58:0,0,0,58	1/1:10:0,10,0,0
locus_37296	3	.	T	C	13	PASS	.	GT:DP:CATG	0/0:25:0,0,25,0	0/0:37:0,0,37,0	0/0:49:0,0,49,0	0/0:53:0,0,53,0	./.:0:0,0,0,0	0/0:30:0,0,30,0	0/0:22:1,0,21,0	1/1:65:65,0,0,0	0/0:75:0,0,75,0	0/0:63:0,0,63,0	0/0:103:0,0,103,0	0/0:32:0,0,32,0	0/1:80:54,0,26,0	0/0:45:0,0,45,0	0/0:169:0,0,169,0	0/0:78:0,0,78,0	0/0:111:0,0,111,0	0/1:35:8,0,27,0	0/0:20:0,0,20,0	0/1:116:50,0,66,0	0/0:63:1,0,62,0	0/0:72:0,0,72,0	0/0:65:0,0,65,0	1/1:46:43,0,3,0	0/0:96:0,0,95,1	0/0:164:0,0,164,0	0/0:110:0,0,110,0	0/0:162:0,0,162,0	0/0:25:0,0,25,0	0/0:59:0,0,59,0
locus_37422	158	.	G	T	13	PASS	.	GT:DP:CATG	0/0:72:0,0,0,72	0/0:59:0,0,0,59	0/0:62:0,0,0,62	1/1:17:0,0,17,0	0/0:63:0,0,1,62	0/0:17:0,0,0,17	0/0:45:0,0,1,44	1/1:201:0,0,201,0	0/0:59:0,0,0,59	0/0:87:0,0,0,87	0/0:63:0,0,0,63	0/0:52:0,0,0,52	0/0:41:0,0,0,41	0/0:77:0,0,0,77	0/0:74:0,0,0,74	0/0:95:0,0,0,95	0/0:160:0,0,0,160	0/1:60:0,0,38,22	0/0:35:0,0,0,35	0/0:118:0,0,2,116	1/1:175:0,0,175,0	0/0:121:0,0,0,121	0/0:154:0,0,0,154	0/0:153:0,0,1,152	0/0:72:0,0,0,72	0/0:164:0,0,0,164	0/0:88:0,0,0,88	0/1:171:0,0,91,80	0/0:87:0,0,0,87	0/0:94:0,0,0,94
locus_37474	15	.	A	G	13	PASS	.	GT:DP:CATG	0/0:31:0,31,0,0	0/0:48:0,48,0,0	0/0:43:0,42,0,1	1/0:47:0,17,0,30	1/1:49:0,0,0,49	0/0:30:0,30,0,0	1/0:33:0,10,0,23	0/0:122:0,122,0,0	1/1:78:1,1,0,76	0/0:53:0,53,0,0	1/0:66:0,39,0,27	1/0:60:0,22,0,38	1/0:69:0,39,0,30	1/1:51:0,0,0,51	0/0:135:0,135,0,0	1/1:81:0,0,0,81	0/0:90:0,90,0,0	0/0:43:0,43,0,0	1/1:52:0,1,0,51	0/0:75:0,75,0,0	0/0:147:0,145,0,2	0/0:61:0,61,0,0	1/0:119:0,38,1,80	0/0:91:0,88,0,3	1/1:64:0,0,0,64	1/0:148:0,70,0,78	1/0:89:0,67,0,22	1/1:78:1,0,0,77	1/0:84:0,46,0,38	1/0:33:0,14,0,19
locus_37625	200	.	C	A	13	PASS	.	GT:DP:CATG	0/0:7:7,0,0,0	0/0:59:59,0,0,0	0/0:39:39,0,0,0	0/0:7:7,0,0,0	0/0:38:38,0,0,0	0/0:30:30,0,0,0	1/1:12:0,12,0,0	0/0:12:12,0,0,0	0/0:95:95,0,0,0	0/0:68:67,0,0,1	0/0:55:55,0,0,0	0/0:79:79,0,0,0	0/0:49:49,0,0,0	0/0:61:61,0,0,0	0/0:108:106,1,1,0	./.:0:0,0,0,0	0/0:54:54,0,0,0	0/0:17:17,0,0,0	0/0:17:17,0,0,0	0/0:46:46,0,0,0	0/0:73:73,0,0,0	0/0:19:19,0,0,0	0/0:76:76,0,0,0	0/0:72:72,0,0,0	0/0:42:42,0,0,0	0/0:96:96,0,0,0	0/0:50:50,0,0,0	0/0:48:48,0,0,0	./.:0:0,0,0,0	0/0:19:19,0,0,0
locus_37760	33	.	T	G	13	PASS	.	GT:DP:CATG	./.:0:0,0,0,0	0/0:6:0,0,6,0	0/0:10:0,0,10,0	0/0:22:0,0,22,0	./.:0:0,0,0,0	./.:0:0,0,0,0	0/0:17:0,0,17,0	0/0:8:0,0,8,0	0/0:6:0,0,6,0	0/0:16:0,0,16,0	0/0:21:0,0,21,0	./.:0:0,0,0,0	0/0:17:0,0,17,0	0/0:9:0,0,9,0	./.:0:0,0,0,0	0/0:32:0,0,32,0	./.:0:0,0,0,0	0/0:25:0,0,25,0	0/0:27:0,0,27,0	1/0:33:0,0,16,17	0/0:35:0,0,35,0	0/0:18:0,0,18,0	0/0:18:0,0,18,0	0/0:17:0,0,17,0	0/0:11:0,0,11,0	./.:0:0,0,0,0	0/0:61:0,0,61,0	0/0:46:0,0,46,0	0/0:9:0,0,9,0	0/0:19:0,0,19,0
locus_37780	34	.	T	C	13	PASS	.	GT:DP:CATG	0/0:27:0,0,27,0	1/1:38:37,0,1,0	1/1:48:48,0,0,0	0/0:20:0,0,20,0	1/1:15:15,0,0,0	0/0:36:0,0,36,0	0/0:7:0,0,7,0	0/0:102:0,0,102,0	0/1:21:12,0,9,0	0/0:67:0,0,67,0	0/0:54:0,0,54,0	0/0:50:0,0,50,0	0/0:20:0,0,20,0	0/0:84:0,0,84,0	0/0:80:0,0,80,0	0/0:42:0,0,42,0	./.:0:0,0,0,0	./.:0:0,0,0,0	0/0:39:0,0,39,0	0/0:45:0,0,45,0	./.:0:0,0,0,0	./.:0:0,0,0,0	0/0:106:3,0,103,0	0/0:78:0,0,78,0	0/0:27:0,0,27,0	0/0:62:0,0,62,0	0/0:156:0,0,156,0	0/0:217:0,0,217,0	0/0:139:0,0,139,0	0/0:85:0,0,85,0
locus_38479	8	.	A	T	13	PASS	.	GT:DP:CATG	0/0:34:0,34,0,0	0/0:28:0,28,0,0	./.:0:0,0,0,0	./.:0:0,0,0,0	0/0:41:0,41,0,0	0/0:16:0,16,0,0	1/0:18:0,9,9,0	./.:0:0,0,0,0	./.:0:0,0,0,0	0/0:22:0,22,0,0	1/0:67:0,31,36,0	1/1:69:0,6,63,0	1/0:77:0,41,36,0	0/0:59:0,59,0,0	./.:0:0,0,0,0	0/0:21:0,21,0,0	0/0:44:0,44,0,0	0/0:24:0,23,1,0	./.:0:0,0,0,0	0/0:38:0,38,0,0	0/0:37:0,37,0,0	0/0:27:0,27,0,0	0/0:53:1,52,0,0	0/0:46:0,46,0,0	./.:0:0,0,0,0	./.:0:0,0,0,0	0/0:49:0,49,0,0	./.:0:0,0,0,0	0/0:53:0,53,0,0	./.:0:0,0,0,0
locus_3852	18	.	G	A	13	PASS	.	GT:DP:CATG	./.:0:0,0,0,0	0/0:35:0,0,0,35	1/1:38:0,38,0,0	./.:0:0,0,0,0	./.:0:0,0,0,0	1/1:22:0,22,0,0	0/0:24:0,0,0,24	0/0:167:0,0,0,167	1/1:28:0,26,0,2	./.:0:0,0,0,0	./.:0:0,0,0,0	1/1:74:0,74,0,0	./.:0:0,0,0,0	./.:0:0,0,0,0	0/0:53:0,0,0,53	0/1:92:0,52,0,40	./.:0:0,0,0,0	0/1:51:0,28,0,23	1/1:21:0,20,0,1	0/1:68:0,34,0,34	0/0:71:0,0,0,71	0/0:54:0,1,0,53	./.:0:0,0,0,0	1/1:126:0,122,0,4	0/0:53:0,0,0,53	1/1:107:0,104,0,3	0/0:63:0,0,0,63	0/0:119:0,0,0,119	0/1:99:0,76,0,23	0/0:54:0,0,0,54
locus_38646	3	.	G	A	13	PASS	.	GT:DP:CATG	0/0:15:0,0,0,15	0/0:115:0,0,0,115	0/1:108:0,42,0,66	0/0:11:0,0,0,11	0/0:58:0,0,0,58	./.:0:0,0,0,0	0/0:12:0,0,0,12	./.:0:0,0,0,0	0/1:161:0,89,0,72	0/0:93:0,0,0,93	./.:0:0,0,0,0	0/0:93:0,0,0,93	./.:0:0,0,0,0	0/0:110:0,0,0,110	0/1:203:0,130,0,73	0/0:16:0,0,0,16	0/0:172:0,0,0,172	0/0:85:0,0,0,85	0/0:50:0,0,0,50	0/0:20:0,0,0,20	0/0:237:0,0,0,237	0/0:82:0,0,0,82	0/0:133:0,0,0,133	0/1:195:0,113,0,82	0/0:7:0,0,0,7	./.:0:0,0,0,0	0/0:98:0,0,0,98	./.:0:0,0,0,0	0/0:137:0,0,0,137	0/1:161:0,82,0,79
locus_38755	58	.	A	C	13	PASS	.	GT:DP:CATG	./.:0:0,0,0,0	./.:0:0,0,0,0	./.:0:0,0,0,0	./.:0:0,0,0,0	0/0:131:0,131,0,0	./.:0:0,0,0,0	0/0:42:0,42,0,0	0/0:58:0,58,0,0	0/0:155:0,155,0,0	0/0:225:1,224,0,0	0/0:153:0,152,0,1	0/0:132:0,132,0,0	0/0:116:0,116,0,0	0/0:234:0,234,0,0	0/0:177:0,177,0,0	0/0:23:0,23,0,0	0/0:218:0,218,0,0	0/0:51:0,51,0,0	0/0:50:0,50,0,0	0/0:170:0,170,0,0	0/0:103:0,101,1,1	./.:0:0,0,0,0	0/0:126:0,125,0,1	0/0:126:0,126,0,0	0/0:74:0,74,0,0	0/0:119:0,118,0,1	0/0:167:0,167,0,0	0/0:155:0,154,0,1	0/0:94:0,94,0,0	0/0:70:0,70,0,0
locus_3883	102	.	T	G	13	PASS	.	GT:DP:CATG	0/0:40:0,0,40,0	1/1:119:0,0,0,119	0/0:88:0,0,88,0	0/0:18:0,0,18,0	1/0:172:0,0,63,109	1/0:58:0,0,30,28	0/0:55:0,0,55,0	0/0:79:0,0,78,1	0/0:84:0,0,84,0	0/0:80:0,0,80,0	0/0:139:0,0,139,0	0/0:205:0,0,204,1	./.:0:0,0,0,0	0/0:109:0,0,108,1	0/0:126:0,0,126,0	0/0:155:0,0,154,1	0/0:97:0,0,97,0	1/1:33:0,0,0,33	0/0:46:0,0,44,2	1/1:92:0,0,0,92	./.:0:0,0,0,0	0/0:157:0,1,156,0	0/0:128:0,0,128,0	1/0:154:0,0,89,65	1/1:168:0,0,0,168	1/1:206:0,0,2,204	0/0:106:0,0,98,8	1/0:189:0,0,99,90	./.:0:0,0,0,0	1/1:82:0,0,0,82
locus_38948	5	.	T	C	13	PASS	.	GT:DP:CATG	1/1:42:42,0,0,0	0/1:38:29,0,9,0	./.:0:0,0,0,0	./.:0:0,0,0,0	./.:0:0,0,0,0	./.:0:0,0,0,0	1/1:43:43,0,0,0	0/0:88:0,0,88,0	./.:0:0,0,0,0	0/0:42:0,0,42,0	0/0:67:0,0,67,0	0/0:42:0,0,42,0	0/0:52:0,0,52,0	0/1:47:15,0,32,0	0/0:25:0,0,25,0	1/1:25:25,0,0,0	0/0:55:0,0,55,0	0/0:22:0,0,22,0	./.:0:0,0,0,0	./.:0:0,0,0,0	./.:0:0,0,0,0	0/1:73:35,0,38,0	1/1:59:59,0,0,0	1/1:36:36,0,0,0	./.:0:0,0,0,0	0/1:115:65,0,50,0	0/0:52:0,0,52,0	0/0:20:0,0,20,0	./.:0:0,0,0,0	0/0:22:0,0,22,0
locus_39023	31	.	G	T	13	PASS	.	GT:DP:CATG	0/0:22:0,0,0,22	0/0:19:0,0,0,19	0/0:14:0,0,0,14	0/0:21:0,0,0,21	./.:0:0,0,0,0	0/0:25:0,0,0,25	./.:0:0,0,0,0	0/0:66:0,0,0,66	0/0:37:0,0,0,37	0/1:22:0,0,11,11	1/1:46:0,0,46,0	./.:0:0,0,0,0	1/1:38:0,0,38,0	0/1:80:0,0,43,37	0/0:26:0,0,0,26	0/1:48:0,0,24,24	0/0:112:0,0,0,112	0/0:22:0,0,0,22	0/1:38:0,0,19,19	0/0:52:0,0,0,52	0/0:125:0,0,0,125	1/1:50:0,0,50,0	./.:0:0,0,0,0	0/0:87:0,0,0,87	./.:0:0,0,0,0	0/0:90:0,0,1,89	0/0:67:0,0,0,67	0/1:46:0,0,14,32	1/1:20:0,0,20,0	0/0:18:0,0,0,18
locus_39095	30	.	A	C	13	PASS	.	GT:DP:CATG	./.:0:0,0,0,0	1/1:81:80,0,0,1	0/0:130:2,128,0,0	1/1:9:9,0,0,0	./.:0:0,0,0,0	1/0:41:15,26,0,0	./.:0:0,0,0,0	0/0:34:0,34,0,0	1/0:231:116,115,0,0	0/0:84:0,84,0,0	0/0:105:0,105,0,0	1/0:211:119,92,0,0	0/0:85:0,85,0,0	0/0:100:0,100,0,0	./.:0:0,0,0,0	1/0:34:5,29,0,0	0/0:42:0,42,0,0	0/0:38:0,38,0,0	1/0:48:11,37,0,0	1/1:85:84,1,0,0	1/0:144:74,70,0,0	0/0:34:2,32,0,0	0/0:229:0,229,0,0	0/0:135:0,135,0,0	1/1:180:178,1,1,0	1/0:192:100,92,0,0	0/0:96:0,96,0,0	0/0:109:0,109,0,0	1/1:49:49,0,0,0	1/1:12:12,0,0,0
locus_39155	5	.	G	A	13	PASS	.	GT:DP:CATG	0/0:43:0,0,0,43	0/0:62:0,0,0,62	0/0:70:0,0,1,69	0/0:49:0,0,0,49	0/0:55:0,0,0,55	./.:13:0,11,0,2	0/0:18:0,0,0,18	0/0:71:0,0,0,71	0/0:98:0,0,0,98	0/0:70:0,0,0,70	0/0:90:0,0,0,90	0/0:83:0,0,0,83	0/0:73:0,0,0,73	0/0:82:0,1,0,81	0/0:99:0,0,0,99	0/1:102:0,59,0,43	0/0:54:0,0,0,54	0/0:46:0,0,0,46	0/0:34:0,0,0,34	0/0:17:0,0,0,17	0/0:38:0,0,0,38	0/0:48:0,0,0,48	0/0:94:0,0,0,94	0/0:54:0,0,0,54	0/0:82:0,0,0,82	0/0:126:0,0,0,126	0/0:77:0,0,0,77	0/1:53:0,34,0,19	0/0:27:0,0,0,27	0/0:38:0,0,0,38
locus_39164	152	.	C	T	13	PASS	.	GT:DP:CATG	0/0:54:54,0,0,0	0/0:66:66,0,0,0	0/0:148:148,0,0,0	./.:0:0,0,0,0	0/0:90:90,0,0,0	0/0:33:33,0,0,0	./.:0:0,0,0,0	0/0:98:98,0,0,0	0/0:165:165,0,0,0	0/0:152:152,0,0,0	0/0:113:113,0,0,0	./.:0:0,0,0,0	./.:0:0,0,0,0	0/0:168:168,0,0,0	0/0:314:314,0,0,0	1/0:138:68,0,70,0	0/0:80:80,0,0,0	0/0:56:56,0,0,0	1/1:57:1,0,56,0	0/0:74:74,0,0,0	0/0:291:291,0,0,0	0/0:75:75,0,0,0	0/0:165:164,1,0,0	0/0:123:123,0,0,0	0/0:237:236,0,1,0	./.:0:0,0,0,0	./.:0:0,0,0,0	0/0:226:224,1,1,0	./.:0:0,0,0,0	0/0:114:114,0,0,0
locus_39312	7	.	T	C	13	PASS	.	GT:DP:CATG	0/0:171:0,0,171,0	0/0:208:0,0,208,0	./.:0:0,0,0,0	0/0:11:0,0,11,0	0/0:153:1,0,152,0	0/0:55:0,0,55,0	./.:0:0,0,0,0	./.:0:0,0,0,0	0/0:147:1,0,146,0	./.:0:0,0,0,0	0/0:124:0,0,123,1	0/0:152:0,0,152,0	0/0:157:0,0,156,1	./.:0:0,0,0,0	1/1:38:37,0,0,1	0/0:197:0,0,197,0	0/0:137:0,0,137,0	0/0:152:0,0,152,0	0/0:156:0,0,156,0	0/0:101:0,0,101,0	0/0:184:6,0,178,0	0/0:104:0,0,104,0	./.:0:0,0,0,0	0/0:114:0,0,114,0	0/0:271:0,0,271,0	0/0:225:0,0,224,1	0/0:122:5,0,117,0	0/0:114:0,0,114,0	0/0:203:0,0,203,0	0/0:95:10,0,85,0
locus_39467	10	.	C	T	13	PASS	.	GT:DP:CATG	./.:0:0,0,0,0	1/0:62:20,0,42,0	0/0:55:55,0,0,0	./.:0:0,0,0,0	0/0:62:62,0,0,0	0/0:24:24,0,0,0	./.:0:0,0,0,0	./.:0:0,0,0,0	0/0:56:55,0,1,0	0/0:56:52,0,4,0	0/0:75:74,0,0,1	0/0:91:91,0,0,0	1/0:52:31,0,21,0	0/0:56:54,0,2,0	1/0:56:30,0,26,0	./.:0:0,0,0,0	1/0:33:21,0,12,0	./.:16:2,0,14,0	./.:9:2,0,7,0	0/0:7:7,0,0,0	0/0:37:36,0,1,0	1/0:19:10,0,9,0	1/0:41:11,0,30,0	0/0:26:26,0,0,0	1/0:26:11,0,15,0	1/1:48:0,0,48,0	1/0:36:14,0,22,0	1/0:55:41,0,14,0	0/0:8:8,0,0,0	1/1:38:0,0,38,0
locus_39556	15	.	G	A	13	PASS	.	GT:DP:CATG	0/0:31:0,0,0,31	0/0:56:0,0,0,56	0/0:180:0,0,1,179	./.:0:0,0,0,0	0/0:132:0,0,0,132	0/0:103:0,0,0,103	0/0:58:0,0,0,58	0/0:56:0,0,0,56	0/0:126:0,0,0,126	./.:0:0,0,0,0	./.:0:0,0,0,0	0/0:106:0,0,0,106	0/0:177:0,0,0,177	0/0:76:0,0,0,76	0/0:188:0,0,0,188	0/0:121:0,0,0,121	0/0:45:0,0,0,45	0/0:85:0,0,0,85	0/0:92:0,2,0,90	0/1:113:0,47,0,66	0/0:133:0,0,0,133	0/0:73:0,0,0,73	0/0:106:0,0,0,106	./.:0:0,0,0,0	0/0:55:0,0,0,55	./.:0:0,0,0,0	0/1:39:0,33,0,6	./.:0:0,0,0,0	0/0:114:0,0,0,114	0/0:101:0,0,0,101
locus_39738	163	.	G	T	13	PASS	.	GT:DP:CATG	1/1:31:0,0,29,2	0/0:39:0,0,0,39	./.:0:0,0,0,0	0/0:38:0,0,0,38	0/0:69:0,0,0,69	0/0:14:0,0,0,14	./.:0:0,0,0,0	0/0:48:0,0,0,48	./.:0:0,0,0,0	0/1:49:0,0,31,18	0/0:66:0,0,0,66	0/0:90:1,0,0,89	0/0:67:0,0,0,67	0/0:60:0,0,0,60	0/0:61:0,0,0,61	0/0:39:0,0,0,39	0/0:110:0,0,0,110	0/0:41:0,0,0,41	0/1:25:0,0,12,13	0/0:39:0,0,0,39	0/0:129:0,0,0,129	0/0:83:0,0,0,83	0/0:73:0,0,0,73	0/0:96:0,0,0,96	0/0:69:0,0,0,69	0/0:71:0,0,0,71	0/0:71:0,0,1,70	0/0:39:0,0,0,39	0/1:91:1,0,36,54	0/0:41:0,0,0,41
locus_3982	16	.	G	A	13	PASS	.	GT:DP:CATG	0/0:22:0,0,0,22	0/0:56:0,0,0,56	0/0:60:0,0,0,60	./.:0:0,0,0,0	./.:0:0,0,0,0	./.:0:0,0,0,0	0/0:12:0,0,0,12	0/0:56:0,0,0,56	0/0:65:0,0,0,65	0/0:47:0,0,0,47	0/0:74:0,0,0,74	0/0:35:0,0,2,33	0/0:98:0,0,0,98	0/0:46:0,0,0,46	0/0:120:0,0,0,120	0/0:22:0,0,0,22	0/0:23:0,0,0,23	0/0:10:0,0,0,10	0/0:32:1,0,0,31	0/0:29:0,0,0,29	0/0:118:0,0,0,118	0/0:51:0,1,0,50	0/0:52:0,0,0,52	0/0:42:0,3,0,39	0/0:91:0,0,0,91	0/0:64:0,0,0,64	0/0:25:0,0,0,25	0/0:11:0,0,0,11	0/0:8:0,0,0,8	./.:0:0,0,0,0
locus_39823	10	.	G	A	13	PASS	.	GT:DP:CATG	0/0:13:0,0,0,13	0/0:63:0,1,0,62	./.:0:0,0,0,0	0/0:26:0,0,0,26	./.:0:0,0,0,0	0/0:11:0,0,0,11	0/0:47:0,0,0,47	0/0:169:0,0,0,169	0/0:29:0,0,0,29	0/0:79:0,0,0,79	0/0:57:0,0,0,57	0/0:43:0,0,0,43	./.:0:0,0,0,0	0/0:29:0,0,0,29	0/0:139:0,0,0,139	1/1:71:0,70,0,1	1/1:66:0,65,0,1	0/0:73:0,0,0,73	./.:0:0,0,0,0	0/0:51:0,0,0,51	./.:0:0,0,0,0	0/0:73:0,0,0,73	./.:0:0,0,0,0	1/1:66:0,64,0,2	0/0:105:0,1,0,104	0/0:84:0,0,0,84	0/0:163:0,0,0,163	./.:0:0,0,0,0	0/0:72:0,0,0,72	./.:0:0,0,0,0
locus_3986	6	.	T	A	13	PASS	.	GT:DP:CATG	0/0:88:1,0,87,0	0/0:95:0,0,95,0	0/0:56:0,0,56,0	0/0:30:0,0,30,0	0/0:90:0,0,89,1	0/0:60:0,0,60,0	0/0:79:0,0,79,0	0/0:300:0,0,299,1	0/0:71:0,0,71,0	0/0:95:0,0,95,0	./.:0:0,0,0,0	0/0:96:0,0,96,0	0/0:87:0,0,87,0	0/0:103:0,0,103,0	0/0:159:0,0,159,0	0/0:53:0,0,53,0	0/0:222:0,0,222,0	./.:0:0,0,0,0	./.:0:0,0,0,0	0/0:138:0,0,138,0	0/0:120:0,0,120,0	./.:0:0,0,0,0	0/0:192:0,0,192,0	./.:0:0,0,0,0	0/0:165:0,0,164,1	0/0:110:0,0,110,0	0/0:146:0,0,146,0	0/0:206:1,0,205,0	0/0:269:0,0,269,0	0/0:165:0,0,165,0
locus_39890	11	.	A	G	13	PASS	.	GT:DP:CATG	0/0:139:0,139,0,0	0/0:141:0,141,0,0	0/0:193:0,191,0,2	./.:0:0,0,0,0	1/1:203:0,1,0,202	0/0:81:0,81,0,0	0/0:144:0,144,0,0	./.:0:0,0,0,0	0/0:237:0,237,0,0	1/0:96:0,40,0,56	1/1:116:0,0,0,116	1/0:113:0,70,0,43	0/0:248:0,248,0,0	1/0:99:0,37,0,62	0/0:320:0,320,0,0	0/0:76:0,76,0,0	0/0:248:0,247,0,1	0/0:68:0,68,0,0	0/0:103:0,103,0,0	0/0:80:0,80,0,0	0/0:359:0,359,0,0	0/0:123:1,122,0,0	0/0:304:0,304,0,0	0/0:160:0,160,0,0	0/0:143:0,143,0,0	0/0:379:0,377,0,2	1/0:61:0,42,0,19	0/0:221:0,220,0,1	0/0:78:0,78,0,0	0/0:65:0,65,0,0
locus_3992	46	.	A	G	13	PASS	.	GT:DP:CATG	./.:0:0,0,0,0	0/0:7:0,7,0,0	./.:0:0,0,0,0	0/0:28:0,28,0,0	./.:0:0,0,0,0	0/0:12:0,12,0,0	./.:0:0,0,0,0	./.:0:0,0,0,0	./.:0:0,0,0,0	1/0:21:0,14,0,7	1/1:28:0,0,0,28	1/1:11:0,0,0,11	./.:0:0,0,0,0	./.:0:0,0,0,0	1/0:17:0,5,0,12	1/0:26:0,21,0,5	0/0:42:0,42,0,0	0/0:20:0,20,0,0	0/0:10:0,9,0,1	0/0:8:0,8,0,0	0/0:26:0,26,0,0	0/0:9:0,9,0,0	1/0:24:0,6,0,18	1/0:11:0,6,0,5	1/1:12:0,0,0,12	1/0:20:0,16,0,4	0/0:50:0,49,0,1	0/0:12:0,12,0,0	0/0:14:0,14,0,0	0/0:10:0,10,0,0
locus_40482	31	.	T	G	13	PASS	.	GT:DP:CATG	./.:0:0,0,0,0	0/0:59:0,0,59,0	0/0:63:0,0,63,0	./.:0:0,0,0,0	1/1:94:0,0,1,93	0/0:55:0,0,54,1	./.:0:0,0,0,0	./.:0:0,0,0,0	0/0:99:0,0,99,0	0/0:81:0,0,80,1	0/0:51:0,0,51,0	0/0:59:0,0,59,0	0/0:97:0,0,96,1	0/0:63:0,0,63,0	0/0:152:0,0,152,0	0/0:24:0,0,23,1	0/0:42:0,0,42,0	0/0:66:0,0,66,0	0/0:10:0,0,10,0	0/0:58:0,0,58,0	0/0:25:0,0,25,0	./.:0:0,0,0,0	./.:0:0,0,0,0	./.:0:0,0,0,0	./.:0:0,0,0,0	0/0:145:0,0,145,0	0/0:43:0,0,42,1	0/0:36:0,0,36,0	0/0:6:0,0,6,0	0/0:38:0,0,38,0
locus_40500	6	.	G	T	13	PASS	.	GT:DP:CATG	./.:0:0,0,0,0	0/0:8:0,0,0,8	./.:0:0,0,0,0	./.:0:0,0,0,0	./.:0:0,0,0,0	0/0:7:0,0,0,7	0/0:26:0,0,0,26	1/1:6:0,0,6,0	0/0:14:0,0,1,13	0/1:8:0,0,3,5	0/1:6:0,0,2,4	0/0:22:0,0,0,22	0/1:12:0,0,4,8	0/0:15:0,0,0,15	0/1:25:0,0,15,10	0/0:15:0,0,0,15	0/1:38:0,0,25,13	0/0:13:0,0,0,13	0/0:30:0,0,0,30	0/1:19:0,0,8,11	1/1:46:0,0,46,0	0/0:20:0,0,0,20	0/0:18:0,0,0,18	0/0:16:0,0,0,16	0/1:22:0,0,11,11	./.:0:0,0,0,0	./.:0:0,0,0,0	0/1:78:0,0,56,22	0/0:15:0,0,0,15	./.:0:0,0,0,0
locus_40807	14	.	A	C	13	PASS	.	GT:DP:CATG	0/0:26:0,26,0,0	0/0:16:0,16,0,0	0/0:16:0,16,0,0	./.:0:0,0,0,0	1/0:33:22,11,0,0	0/0:9:1,8,0,0	0/0:8:0,8,0,0	0/0:18:0,18,0,0	0/0:17:0,17,0,0	0/0:55:0,55,0,0	0/0:32:0,32,0,0	1/0:29:18,11,0,0	1/1:46:46,0,0,0	0/0:37:1,36,0,0	0/0:21:0,21,0,0	0/0:28:0,28,0,0	1/1:70:70,0,0,0	1/1:15:15,0,0,0	0/0:42:0,42,0,0	1/0:44:21,23,0,0	1/0:105:45,60,0,0	1/0:100:57,43,0,0	1/0:67:40,27,0,0	1/0:69:35,34,0,0	1/0:39:14,25,0,0	./.:0:0,0,0,0	0/0:143:0,143,0,0	0/0:126:1,125,0,0	0/0:71:0,71,0,0	0/0:17:0,17,0,0
locus_40811	137	.	G	A	13	PASS	.	GT:DP:CATG	./.:0:0,0,0,0	0/0:99:0,0,0,99	0/0:46:0,0,0,46	0/1:18:0,13,0,5	0/0:59:0,0,1,58	0/1:46:0,11,0,35	./.:0:0,0,0,0	0/0:9:0,0,0,9	0/0:144:0,0,0,144	0/0:49:0,0,0,49	0/0:56:0,0,0,56	0/0:65:0,0,0,65	0/0:85:0,0,0,85	0/1:100:0,48,0,52	0/0:186:1,0,0,185	0/0:29:0,0,0,29	./.:0:0,0,0,0	0/0:21:0,0,0,21	0/0:24:0,0,0,24	0/1:47:0,18,0,29	0/0:93:0,0,0,93	0/0:67:1,0,0,66	0/0:126:0,0,0,126	0/0:72:0,0,0,72	0/0:104:0,1,0,103	0/0:135:0,1,0,134	0/0:44:0,0,0,44	0/0:31:0,0,0,31	0/0:14:0,0,0,14	0/0:27:0,1,0,26
locus_41018	63	.	G	A	13	PASS	.	GT:DP:CATG	0/0:68:0,0,0,68	0/0:182:0,0,0,182	0/0:168:0,0,0,168	./.:0:0,0,0,0	0/0:93:0,0,0,93	0/0:79:0,0,0,79	0/0:50:0,0,0,50	./.:0:0,0,0,0	0/0:261:0,0,0,261	./.:0:0,0,0,0	0/0:183:0,1,0,182	0/0:280:0,2,1,277	1/1:140:0,140,0,0	0/0:264:0,0,0,264	0/0:187:0,0,0,187	0/0:35:0,0,0,35	0/0:77:0,3,0,74	0/1:63:0,29,0,34	0/0:46:0,0,0,46	0/0:118:0,0,0,118	./.:0:0,0,0,0	0/0:63:0,0,0,63	0/0:239:0,0,0,239	0/0:151:0,0,0,151	0/0:148:0,0,0,148	0/0:253:0,1,0,252	0/0:86:0,1,0,85	0/0:194:0,0,0,194	0/0:58:0,0,0,58	0/0:55:0,0,0,55
locus_41158	40	.	C	T	13	PASS	.	GT:DP:CATG	0/0:45:45,0,0,0	1/0:55:27,0,28,0	0/0:69:69,0,0,0	0/0:10:10,0,0,0	0/0:55:55,0,0,0	0/0:45:45,0,0,0	1/1:13:1,0,12,0	0/0:98:98,0,0,0	0/0:59:59,0,0,0	0/0:74:74,0,0,0	0/0:94:94,0,0,0	0/0:111:110,1,0,0	0/0:106:106,0,0,0	0/0:103:103,0,0,0	0/0:166:165,0,1,0	0/0:82:82,0,0,0	0/0:150:150,0,0,0	0/0:53:53,0,0,0	0/0:76:76,0,0,0	0/0:85:81,0,4,0	0/0:196:196,0,0,0	0/0:86:86,0,0,0	1/0:111:56,0,55,0	0/0:138:135,0,3,0	1/0:103:63,0,40,0	0/0:164:163,0,1,0	0/0:110:110,0,0,0	0/0:132:132,0,0,0	0/0:171:171,0,0,0	0/0:82:82,0,0,0
locus_41289	69	.	G	A	13	PASS	.	GT:DP:CATG	0/0:18:0,0,0,18	0/1:40:0,26,0,14	0/0:8:0,0,0,8	./.:0:0,0,0,0	1/1:50:0,50,0,0	0/0:21:0,0,0,21	0/0:7:0,0,0,7	0/0:61:0,0,0,61	./.:0:0,0,0,0	0/0:10:0,0,0,10	0/0:18:0,0,0,18	0/0:6:0,0,0,6	./.:0:0,0,0,0	0/1:22:0,16,0,6	0/1:63:0,22,0,41	1/1:36:0,36,0,0	0/0:28:0,0,0,28	./.:0:0,0,0,0	0/0:56:0,0,0,56	./.:0:0,0,0,0	0/1:117:0,51,0,66	1/1:34:0,33,0,1	0/0:45:0,0,1,44	0/0:66:0,0,0,66	0/0:61:0,0,0,61	0/0:59:0,0,0,59	0/0:69:0,0,0,69	0/0:9:0,0,0,9	0/0:48:0,0,0,48	0/0:50:0,0,0,50
locus_41370	44	.	G	A	13	PASS	.	GT:DP:CATG	0/0:8:0,0,0,8	0/0:30:0,0,0,30	0/1:18:0,9,0,9	./.:0:0,0,0,0	0/0:35:0,0,0,35	0/0:15:0,0,0,15	1/1:8:0,8,0,0	./.:34:0,4,0,30	0/0:14:0,0,0,14	0/1:27:0,17,0,10	0/0:41:0,0,0,41	0/0:49:0,0,0,49	0/0:43:0,0,0,43	0/0:12:0,0,0,12	0/1:47:0,12,0,35	0/0:50:0,0,0,50	./.:0:0,0,0,0	0/0:30:0,0,0,30	0/0:32:0,0,0,32	0/0:50:0,0,0,50	0/0:107:0,0,0,107	0/0:74:0,0,0,74	0/0:54:0,0,0,54	0/0:64:0,0,0,64	0/0:38:0,0,0,38	0/0:71:0,0,0,71	0/0:148:0,0,0,148	0/0:56:0,0,0,56	0/0:51:0,0,0,51	0/0:34:0,0,0,34
locus_41407	162	.	A	G	13	PASS	.	GT:DP:CATG	0/0:31:0,31,0,0	0/0:141:0,141,0,0	0/0:170:0,170,0,0	0/0:42:0,42,0,0	0/0:207:0,207,0,0	0/0:19:0,19,0,0	0/0:107:0,107,0,0	0/0:457:0,457,0,0	0/0:209:0,209,0,0	0/0:237:0,237,0,0	0/0:347:0,347,0,0	0/0:335:0,335,0,0	0/0:299:0,298,0,1	0/0:315:0,315,0,0	0/0:247:0,245,0,2	./.:0:0,0,0,0	0/0:244:0,244,0,0	0/0:152:0,152,0,0	0/0:134:0,134,0,0	0/0:200:0,200,0,0	0/0:132:0,132,0,0	0/0:155:0,155,0,0	0/0:160:0,160,0,0	0/0:132:0,132,0,0	./.:0:0,0,0,0	0/0:168:0,168,0,0	0/0:185:0,185,0,0	0/0:264:0,264,0,0	0/0:296:0,296,0,0	./.:0:0,0,0,0
locus_41518	129	.	G	T	13	PASS	.	GT:DP:CATG	0/0:94:0,0,0,94	0/0:207:0,0,0,207	0/0:192:0,0,0,192	0/0:34:0,0,0,34	0/0:253:0,0,0,253	0/0:107:0,0,0,107	0/0:34:0,0,0,34	0/0:94:0,0,0,94	0/0:319:0,0,0,319	0/0:192:0,0,0,192	0/0:285:0,0,0,285	0/0:265:0,0,0,265	0/0:245:0,0,2,243	0/0:266:0,0,0,266	0/0:360:0,0,0,360	0/0:75:0,0,0,75	0/0:218:0,0,0,218	0/0:107:0,0,0,107	0/0:114:0,0,0,114	0/0:134:0,0,0,134	0/0:247:0,0,0,247	0/0:147:0,0,0,147	0/0:378:1,0,0,377	0/0:215:0,0,0,215	0/0:203:0,0,0,203	0/0:405:0,0,0,405	0/0:202:0,0,0,202	0/0:209:0,0,0,209	0/0:176:0,0,0,176	0/0:72:0,0,0,72
locus_41551	72	.	C	A	13	PASS	.	GT:DP:CATG	0/1:38:18,20,0,0	0/0:35:35,0,0,0	0/0:36:36,0,0,0	0/0:48:48,0,0,0	./.:0:0,0,0,0	0/0:15:15,0,0,0	0/0:65:65,0,0,0	0/0:31:31,0,0,0	0/0:30:30,0,0,0	0/0:23:23,0,0,0	0/1:107:47,60,0,0	0/0:88:88,0,0,0	0/1:66:57,9,0,0	1/1:55:0,55,0,0	0/1:60:26,34,0,0	0/0:55:55,0,0,0	0/0:125:121,4,0,0	./.:0:0,0,0,0	0/0:64:64,0,0,0	0/0:57:57,0,0,0	0/0:148:148,0,0,0	1/1:64:0,64,0,0	0/0:85:85,0,0,0	0/0:79:79,0,0,0	./.:0:0,0,0,0	0/1:86:36,50,0,0	0/0:105:105,0,0,0	0/0:171:171,0,0,0	0/0:71:71,0,0,0	0/1:74:52,22,0,0
locus_41753	47	.	C	T	13	PASS	.	GT:DP:CATG	0/0:60:60,0,0,0	0/0:23:23,0,0,0	1/1:25:1,0,24,0	./.:0:0,0,0,0	./.:0:0,0,0,0	./.:0:0,0,0,0	0/0:26:26,0,0,0	1/1:15:0,0,15,0	0/0:13:13,0,0,0	0/0:25:25,0,0,0	0/0:69:69,0,0,0	0/0:17:17,0,0,0	0/0:32:32,0,0,0	0/0:86:85,0,1,0	0/0:82:82,0,0,0	0/0:64:64,0,0,0	0/0:38:38,0,0,0	1/0:60:24,0,36,0	./.:0:0,0,0,0	0/0:85:85,0,0,0	0/0:81:81,0,0,0	1/1:40:0,0,40,0	./.:0:0,0,0,0	0/0:40:40,0,0,0	./.:0:0,0,0,0	./.:0:0,0,0,0	0/0:112:112,0,0,0	0/0:61:61,0,0,0	1/0:118:63,0,55,0	0/0:40:40,0,0,0
locus_41829	145	.	T	A	13	PASS	.	GT:DP:CATG	0/0:20:0,0,20,0	0/0:60:0,0,60,0	./.:0:0,0,0,0	./.:0:0,0,0,0	0/0:42:0,0,42,0	./.:0:0,0,0,0	./.:0:0,0,0,0	0/0:139:0,0,139,0	0/0:18:0,0,18,0	0/1:36:0,20,16,0	0/1:39:0,22,17,0	0/0:51:0,0,51,0	0/0:67:0,0,67,0	0/1:38:0,17,21,0	0/0:64:0,0,64,0	0/0:58:0,0,58,0	0/1:106:0,66,40,0	0/0:46:0,0,46,0	0/0:60:0,0,60,0	0/0:78:0,0,78,0	1/1:159:0,158,0,1	0/1:63:0,39,24,0	0/1:66:0,41,25,0	0/0:56:0,0,56,0	0/0:67:0,0,67,0	0/0:78:0,0,78,0	0/0:168:0,0,168,0	0/0:93:0,0,93,0	0/0:79:0,0,79,0	0/0:42:0,0,42,0
locus_41847	13	.	A	T	13	PASS	.	GT:DP:CATG	0/0:23:0,23,0,0	0/0:9:0,9,0,0	0/0:10:0,10,0,0	./.:0:0,0,0,0	0/0:11:0,11,0,0	./.:0:0,0,0,0	0/0:8:0,8,0,0	0/0:29:0,29,0,0	./.:0:0,0,0,0	0/0:17:0,17,0,0	0/0:8:0,8,0,0	0/0:16:0,16,0,0	0/0:17:0,17,0,0	0/0:8:0,8,0,0	0/0:22:0,22,0,0	./.:0:0,0,0,0	0/0:52:0,52,0,0	0/0:26:0,26,0,0	0/0:11:0,11,0,0	./.:0:0,0,0,0	0/0:81:0,81,0,0	0/0:22:0,22,0,0	0/0:19:0,19,0,0	0/0:12:0,12,0,0	./.:0:0,0,0,0	0/0:10:0,10,0,0	1/1:57:0,2,55,0	1/1:38:0,0,38,0	0/0:9:0,9,0,0	0/0:26:0,26,0,0
locus_42063	7	.	A	G	13	PASS	.	GT:DP:CATG	0/0:24:0,24,0,0	0/0:33:0,33,0,0	1/0:38:0,28,0,10	./.:0:0,0,0,0	1/0:42:0,29,0,13	1/0:17:0,9,0,8	0/0:6:0,6,0,0	0/0:143:0,143,0,0	0/0:46:0,46,0,0	0/0:78:0,78,0,0	1/0:49:0,28,0,21	1/0:41:0,22,0,19	./.:0:0,0,0,0	0/0:53:0,53,0,0	0/0:68:0,68,0,0	0/0:51:0,51,0,0	0/0:84:0,83,0,1	0/0:27:0,27,0,0	./.:0:0,0,0,0	0/0:56:0,56,0,0	0/0:105:0,104,0,1	0/0:59:0,59,0,0	0/0:79:0,79,0,0	0/0:59:0,59,0,0	1/0:52:0,40,0,12	0/0:74:0,74,0,0	0/0:86:0,86,0,0	0/0:88:0,88,0,0	1/1:11:0,0,0,11	1/0:55:0,19,0,36
locus_42522	12	.	C	G	13	PASS	.	GT:DP:CATG	0/0:18:18,0,0,0	0/0:8:8,0,0,0	0/0:28:28,0,0,0	./.:0:0,0,0,0	./.:0:0,0,0,0	0/0:20:20,0,0,0	./.:0:0,0,0,0	0/0:93:93,0,0,0	./.:0:0,0,0,0	0/0:31:31,0,0,0	0/0:47:47,0,0,0	0/0:45:45,0,0,0	0/0:37:37,0,0,0	1/0:96:45,0,0,51	0/0:67:67,0,0,0	1/0:139:67,0,0,72	0/0:211:211,0,0,0	0/0:87:87,0,0,0	./.:0:0,0,0,0	0/0:130:130,0,0,0	0/0:83:83,0,0,0	0/0:110:110,0,0,0	0/0:78:78,0,0,0	0/0:97:97,0,0,0	0/0:26:26,0,0,0	0/0:131:131,0,0,0	0/0:136:135,1,0,0	0/0:102:102,0,0,0	0/0:56:56,0,0,0	0/0:80:80,0,0,0
locus_42563	75	.	T	A	13	PASS	.	GT:DP:CATG	./.:0:0,0,0,0	0/0:119:0,0,119,0	1/1:215:0,215,0,0	./.:0:0,0,0,0	0/0:130:0,0,130,0	0/0:29:0,0,29,0	./.:0:0,0,0,0	0/0:12:0,0,12,0	0/0:167:0,0,167,0	0/0:170:0,0,170,0	0/0:137:0,0,137,0	0/0:165:0,0,165,0	0/0:153:0,0,153,0	0/0:221:0,0,221,0	0/0:205:0,0,205,0	0/0:69:0,0,69,0	0/0:188:0,0,188,0	0/0:114:0,0,114,0	0/0:43:0,0,43,0	0/0:83:0,0,83,0	./.:0:0,0,0,0	0/0:60:0,0,60,0	0/0:177:0,0,177,0	0/0:123:0,0,123,0	0/0:105:0,0,105,0	./.:0:0,0,0,0	0/0:89:0,0,89,0	0/0:251:0,0,250,1	0/0:72:0,0,72,0	./.:0:0,0,0,0
locus_42607	58	.	C	T	13	PASS	.	GT:DP:CATG	./.:0:0,0,0,0	0/0:51:51,0,0,0	0/0:28:28,0,0,0	./.:0:0,0,0,0	0/0:51:51,0,0,0	0/0:18:18,0,0,0	./.:0:0,0,0,0	0/0:27:27,0,0,0	0/0:55:55,0,0,0	0/0:23:23,0,0,0	0/0:32:0,0,0,32	0/0:51:51,0,0,0	0/0:63:63,0,0,0	0/0:63:63,0,0,0	0/0:53:53,0,0,0	1/1:14:1,0,13,0	0/0:56:56,0,0,0	1/0:21:8,0,13,0	0/0:16:16,0,0,0	0/0:51:51,0,0,0	0/0:60:60,0,0,0	0/0:31:31,0,0,0	0/0:53:53,0,0,0	0/0:62:62,0,0,0	0/0:47:47,0,0,0	0/0:58:58,0,0,0	0/0:32:32,0,0,0	0/0:27:27,0,0,0	0/0:31:31,0,0,0	./.:0:0,0,0,0
locus_42870	60	.	G	A	13	PASS	.	GT:DP:CATG	0/0:35:0,0,0,35	0/0:106:0,0,0,106	0/0:116:0,0,0,116	./.:0:0,0,0,0	0/0:136:0,0,0,136	0/1:56:0,31,0,25	0/0:11:0,0,0,11	0/0:78:0,0,0,78	./.:0:0,0,0,0	./.:0:0,0,0,0	0/0:125:0,1,0,124	0/0:121:0,0,0,121	0/0:114:0,0,0,114	0/0:122:0,0,0,122	./.:0:0,0,0,0	0/0:58:0,0,0,58	1/1:101:0,101,0,0	0/1:39:0,27,0,12	0/0:66:0,0,0,66	0/1:73:0,41,0,32	0/1:169:0,87,0,82	0/0:92:0,0,0,92	0/0:152:0,0,0,152	0/1:152:0,60,0,92	0/0:168:0,0,0,168	0/0:231:0,0,0,231	0/1:43:0,25,0,18	0/0:114:0,0,0,114	0/1:40:0,17,0,23	0/0:52:0,0,0,52
locus_43043	47	.	A	C	13	PASS	.	GT:DP:CATG	0/0:10:0,10,0,0	0/0:13:1,12,0,0	1/1:6:6,0,0,0	./.:0:0,0,0,0	./.:0:0,0,0,0	./.:0:0,0,0,0	0/0:12:0,12,0,0	0/0:36:0,36,0,0	./.:0:0,0,0,0	./.:0:0,0,0,0	0/0:12:0,12,0,0	0/0:18:0,18,0,0	1/0:35:12,23,0,0	0/0:27:0,27,0,0	1/0:18:13,5,0,0	0/0:23:0,23,0,0	1/0:88:40,48,0,0	1/0:29:6,23,0,0	1/0:57:22,35,0,0	1/0:33:17,16,0,0	0/0:101:0,101,0,0	0/0:27:0,27,0,0	1/0:21:16,5,0,0	1/0:21:15,6,0,0	1/0:14:3,11,0,0	1/1:27:25,2,0,0	0/0:94:0,94,0,0	0/0:91:0,91,0,0	0/0:48:0,48,0,0	1/0:25:7,18,0,0
locus_43108	32	.	A	G	13	PASS	.	GT:DP:CATG	./.:0:0,0,0,0	0/0:46:0,46,0,0	0/0:43:0,43,0,0	./.:0:0,0,0,0	0/0:58:0,58,0,0	0/0:24:0,24,0,0	./.:0:0,0,0,0	./.:0:0,0,0,0	0/0:86:0,86,0,0	0/0:38:0,38,0,0	0/0:58:0,58,0,0	0/0:82:0,82,0,0	0/0:47:0,47,0,0	0/0:70:0,70,0,0	0/0:73:0,73,0,0	./.:0:0,0,0,0	0/0:29:0,29,0,0	0/0:23:0,23,0,0	0/0:22:0,22,0,0	0/0:18:0,18,0,0	0/0:19:0,19,0,0	0/0:45:0,45,0,0	0/0:60:0,60,0,0	0/0:55:0,55,0,0	0/0:48:0,48,0,0	0/0:48:0,48,0,0	0/0:28:0,28,0,0	0/0:24:0,24,0,0	./.:0:0,0,0,0	./.:0:0,0,0,0
locus_43130	31	.	G	T	13	PASS	.	GT:DP:CATG	./.:66:0,0,58,8	./.:0:0,0,0,0	0/0:8:0,0,0,8	./.:0:0,0,0,0	0/0:6:0,0,0,6	0/0:7:0,0,0,7	0/0:14:0,0,0,14	0/0:44:0,0,0,44	0/0:13:0,0,0,13	0/0:17:0,0,1,16	0/0:37:0,0,0,37	./.:0:0,0,0,0	0/0:20:0,0,0,20	0/0:10:0,0,0,10	./.:0:0,0,0,0	0/0:13:0,0,0,13	./.:0:0,0,0,0	1/1:12:0,0,12,0	0/0:32:0,0,0,32	1/1:11:0,0,10,1	0/0:39:0,0,0,39	0/0:14:0,0,0,14	0/0:33:0,0,0,33	./.:0:0,0,0,0	./.:0:0,0,0,0	0/0:15:0,0,0,15	0/0:53:0,0,0,53	./.:0:0,0,0,0	0/0:56:0,0,0,56	0/0:50:0,0,0,50
locus_43872	122	.	C	A	13	PASS	.	GT:DP:CATG	0/0:16:16,0,0,0	0/0:39:39,0,0,0	0/0:14:14,0,0,0	0/0:12:12,0,0,0	./.:0:0,0,0,0	0/0:7:7,0,0,0	0/0:21:21,0,0,0	0/0:21:21,0,0,0	0/0:36:36,0,0,0	./.:0:0,0,0,0	0/0:59:59,0,0,0	0/0:35:35,0,0,0	0/0:58:58,0,0,0	0/0:17:17,0,0,0	0/0:42:42,0,0,0	./.:0:0,0,0,0	0/0:57:57,0,0,0	0/0:15:15,0,0,0	0/0:11:11,0,0,0	0/0:18:18,0,0,0	0/0:38:38,0,0,0	0/0:11:11,0,0,0	0/0:92:92,0,0,0	0/1:44:20,24,0,0	0/0:47:47,0,0,0	./.:0:0,0,0,0	0/0:38:38,0,0,0	0/0:23:23,0,0,0	0/0:12:12,0,0,0	0/0:64:64,0,0,0
locus_44234	4	.	G	C	13	PASS	.	GT:DP:CATG	0/0:25:1,0,0,24	0/0:20:0,0,0,20	0/1:23:14,0,0,9	1/1:21:20,0,0,1	0/1:30:21,0,0,9	0/0:10:0,0,0,10	./.:0:0,0,0,0	0/1:75:37,0,1,37	1/1:20:19,0,0,1	0/0:59:0,0,0,59	0/0:48:0,0,0,48	0/0:40:0,0,0,40	0/1:46:19,0,0,27	0/0:26:0,0,0,26	0/1:40:17,0,0,23	0/1:57:30,0,0,27	./.:0:0,0,0,0	0/0:42:0,0,0,42	0/1:45:17,0,0,28	0/1:55:33,0,0,22	0/1:149:75,0,0,74	0/1:83:42,0,0,41	1/1:65:65,0,0,0	0/1:57:26,0,0,31	0/1:27:10,0,0,17	0/1:56:32,0,0,24	0/0:101:0,0,0,101	1/1:177:176,0,0,1	0/1:31:9,0,0,22	0/1:14:8,0,0,6
locus_44374	41	.	C	T	13	PASS	.	GT:DP:CATG	0/0:8:8,0,0,0	0/0:14:14,0,0,0	0/0:29:29,0,0,0	./.:0:0,0,0,0	0/0:31:31,0,0,0	0/0:25:25,0,0,0	0/0:7:7,0,0,0	0/0:33:33,0,0,0	0/0:19:19,0,0,0	0/0:26:26,0,0,0	0/0:40:40,0,0,0	0/0:28:28,0,0,0	0/0:35:35,0,0,0	1/1:9:0,0,9,0	0/0:31:31,0,0,0	1/0:27:7,0,20,0	./.:0:0,0,0,0	./.:0:0,0,0,0	0/0:32:32,0,0,0	0/0:83:83,0,0,0	0/0:168:168,0,0,0	./.:0:0,0,0,0	0/0:44:44,0,0,0	0/0:47:47,0,0,0	0/0:38:38,0,0,0	0/0:53:53,0,0,0	0/0:134:134,0,0,0	0/0:72:72,0,0,0	0/0:31:31,0,0,0	0/0:55:55,0,0,0
locus_44557	115	.	A	G	13	PASS	.	GT:DP:CATG	0/0:46:0,46,0,0	0/0:75:0,75,0,0	1/1:65:0,0,1,64	./.:0:0,0,0,0	./.:0:0,0,0,0	1/0:102:0,45,0,57	./.:0:0,0,0,0	./.:0:0,0,0,0	./.:0:0,0,0,0	0/0:66:0,66,0,0	1/1:193:0,0,0,193	0/0:154:0,153,0,1	./.:0:0,0,0,0	1/1:71:0,0,0,71	0/0:164:0,163,0,1	0/0:50:0,50,0,0	1/0:127:0,53,0,74	1/1:37:0,2,0,35	1/1:20:0,0,0,20	./.:0:0,0,0,0	0/0:77:0,77,0,0	1/1:50:0,0,0,50	0/0:241:0,241,0,0	0/0:79:0,79,0,0	0/0:64:0,64,0,0	./.:0:0,0,0,0	0/0:56:0,56,0,0	0/0:99:0,99,0,0	1/1:27:0,0,0,27	./.:0:0,0,0,0
locus_45210	59	.	C	T	13	PASS	.	GT:DP:CATG	./.:0:0,0,0,0	0/0:73:73,0,0,0	1/0:123:55,0,68,0	./.:0:0,0,0,0	1/1:72:2,0,70,0	0/0:57:57,0,0,0	./.:0:0,0,0,0	1/0:43:28,0,15,0	1/0:190:109,0,81,0	0/0:65:65,0,0,0	1/1:61:0,0,61,0	1/0:192:138,0,54,0	1/0:147:78,0,69,0	1/0:184:79,0,105,0	0/0:143:143,0,0,0	./.:0:0,0,0,0	0/0:37:37,0,0,0	1/1:53:0,0,53,0	1/0:20:15,0,5,0	0/0:21:20,0,1,0	0/0:88:88,0,0,0	1/1:34:0,0,34,0	1/0:122:60,0,62,0	1/1:79:0,0,79,0	1/1:54:0,0,54,0	1/1:105:0,0,105,0	1/1:36:4,0,32,0	0/0:63:63,0,0,0	0/0:9:9,0,0,0	./.:0:0,0,0,0
locus_45270	16	.	C	T	13	PASS	.	GT:DP:CATG	0/0:35:35,0,0,0	1/1:15:1,0,14,0	./.:0:0,0,0,0	./.:0:0,0,0,0	0/0:13:13,0,0,0	0/0:13:13,0,0,0	0/0:41:41,0,0,0	./.:0:0,0,0,0	0/0:9:9,0,0,0	0/0:23:23,0,0,0	0/0:57:57,0,0,0	0/0:41:41,0,0,0	0/0:46:46,0,0,0	1/0:15:12,0,3,0	0/0:39:39,0,0,0	0/0:17:17,0,0,0	1/0:98:48,0,50,0	./.:0:0,0,0,0	1/1:98:3,0,95,0	1/0:84:49,0,35,0	0/0:141:140,0,1,0	0/0:64:64,0,0,0	0/0:71:71,0,0,0	0/0:38:37,0,1,0	0/0:21:19,0,2,0	1/0:48:21,0,27,0	0/0:144:144,0,0,0	1/1:111:1,0,110,0	./.:0:0,0,0,0	0/0:18:18,0,0,0
locus_45462	88	.	A	C	13	PASS	.	GT:DP:CATG	0/0:10:0,10,0,0	./.:0:0,0,0,0	0/0:22:0,22,0,0	./.:0:0,0,0,0	0/0:89:0,89,0,0	1/1:18:18,0,0,0	./.:0:0,0,0,0	1/1:89:89,0,0,0	1/0:110:60,50,0,0	0/0:71:0,71,0,0	0/0:112:0,112,0,0	0/0:52:0,52,0,0	0/0:146:0,146,0,0	0/0:108:0,108,0,0	0/0:84:0,84,0,0	1/1:59:59,0,0,0	./.:0:0,0,0,0	0/0:26:0,26,0,0	0/0:12:0,12,0,0	0/0:83:1,82,0,0	0/0:163:0,163,0,0	0/0:38:0,38,0,0	0/0:73:0,73,0,0	./.:0:0,0,0,0	0/0:99:0,99,0,0	0/0:115:0,115,0,0	0/0:47:0,47,0,0	0/0:47:0,47,0,0	0/0:160:0,160,0,0	0/0:47:0,47,0,0
locus_45466	33	.	C	T	13	PASS	.	GT:DP:CATG	1/0:15:8,0,7,0	0/0:28:28,0,0,0	0/0:43:43,0,0,0	0/0:8:8,0,0,0	0/0:28:28,0,0,0	0/0:30:30,0,0,0	./.:0:0,0,0,0	0/0:91:91,0,0,0	0/0:81:81,0,0,0	0/0:8:8,0,0,0	0/0:23:23,0,0,0	1/0:23:9,0,14,0	1/0:17:10,0,7,0	0/0:7:7,0,0,0	1/0:17:6,0,11,0	0/0:44:44,0,0,0	1/0:77:52,0,25,0	0/0:19:19,0,0,0	0/0:26:26,0,0,0	0/0:22:22,0,0,0	1/0:91:31,0,60,0	1/0:48:20,0,28,0	0/0:71:71,0,0,0	0/0:62:62,0,0,0	0/0:39:39,0,0,0	0/0:60:60,0,0,0	0/0:61:61,0,0,0	0/0:50:50,0,0,0	0/0:58:58,0,0,0	0/0:15:15,0,0,0
locus_45482	13	.	G	A	13	PASS	.	GT:DP:CATG	0/0:195:0,0,0,195	0/0:127:0,0,0,127	0/0:133:0,0,0,133	./.:0:0,0,0,0	0/0:54:0,0,0,54	./.:0:0,0,0,0	0/0:72:0,0,0,72	0/0:89:0,0,0,89	0/0:75:0,0,0,75	1/1:74:0,74,0,0	0/0:142:0,0,0,142	0/0:174:0,0,0,174	0/0:165:1,0,1,163	0/0:188:0,1,0,187	0/0:208:0,0,0,208	0/0:74:0,0,0,74	./.:0:0,0,0,0	0/0:101:0,0,0,101	0/0:93:0,0,0,93	0/0:126:0,0,0,126	./.:0:0,0,0,0	0/0:152:0,0,0,152	./.:0:0,0,0,0	0/1:143:0,68,0,75	0/0:200:0,0,0,200	0/0:255:0,0,0,255	1/1:90:0,90,0,0	0/0:93:0,0,1,92	0/0:197:0,0,0,197	0/0:101:0,0,0,101
locus_45562	50	.	T	A	13	PASS	.	GT:DP:CATG	0/0:50:0,0,50,0	0/0:71:0,0,71,0	0/0:68:0,0,68,0	./.:0:0,0,0,0	0/0:73:0,0,73,0	0/0:25:0,0,25,0	0/0:27:0,0,27,0	0/0:97:0,0,97,0	0/0:116:0,0,116,0	0/0:91:0,0,91,0	0/0:118:0,0,118,0	0/0:136:0,0,136,0	0/0:103:0,0,103,0	./.:0:0,0,0,0	0/0:149:0,0,149,0	0/0:85:0,0,85,0	0/0:110:0,0,110,0	0/0:58:0,0,58,0	0/0:37:0,0,37,0	./.:0:0,0,0,0	0/0:136:0,0,136,0	0/0:43:0,0,43,0	0/0:156:0,0,156,0	0/0:52:0,0,52,0	0/0:110:0,0,110,0	0/0:140:0,0,140,0	0/0:66:0,0,66,0	0/0:78:0,0,78,0	0/0:68:0,0,68,0	0/0:22:0,0,22,0
locus_4576	39	.	C	T	13	PASS	.	GT:DP:CATG	1/1:9:0,0,9,0	0/0:32:32,0,0,0	0/0:44:43,0,0,1	./.:0:0,0,0,0	1/0:30:7,0,23,0	0/0:13:13,0,0,0	0/0:35:35,0,0,0	0/0:32:32,0,0,0	0/0:54:54,0,0,0	0/0:33:32,0,0,1	0/0:32:32,0,0,0	0/0:50:50,0,0,0	0/0:39:39,0,0,0	0/0:52:52,0,0,0	0/0:55:54,0,1,0	./.:0:0,0,0,0	0/0:9:9,0,0,0	./.:0:0,0,0,0	0/0:16:16,0,0,0	0/0:25:25,0,0,0	0/0:20:20,0,0,0	0/0:31:31,0,0,0	0/0:30:30,0,0,0	0/0:35:35,0,0,0	0/0:26:26,0,0,0	0/0:48:48,0,0,0	0/0:13:13,0,0,0	0/0:23:23,0,0,0	./.:0:0,0,0,0	0/0:22:22,0,0,0
locus_46124	50	.	T	C	13	PASS	.	GT:DP:CATG	0/0:56:0,0,56,0	0/1:40:15,0,25,0	0/0:38:1,0,37,0	./.:0:0,0,0,0	./.:0:0,0,0,0	0/0:14:0,0,14,0	0/0:46:0,0,46,0	0/0:116:0,0,116,0	0/0:47:0,0,47,0	0/1:53:31,0,22,0	0/0:68:0,0,68,0	0/0:62:0,0,62,0	0/0:60:0,0,60,0	0/0:69:0,0,69,0	0/1:130:30,0,100,0	0/0:71:0,0,71,0	0/1:111:67,0,44,0	0/1:58:30,0,28,0	0/0:39:0,0,39,0	0/0:66:0,0,66,0	0/1:113:62,0,51,0	0/0:52:0,0,52,0	0/0:102:0,0,102,0	0/1:53:23,0,30,0	1/1:56:51,0,5,0	0/1:65:31,0,34,0	0/0:114:0,0,114,0	0/0:94:0,0,94,0	0/0:107:0,0,107,0	0/0:82:0,0,82,0
locus_46140	28	.	T	C	13	PASS	.	GT:DP:CATG	0/0:25:0,0,25,0	0/0:115:0,0,115,0	0/0:140:0,0,140,0	./.:0:0,0,0,0	0/0:143:0,0,143,0	0/0:39:0,0,39,0	./.:0:0,0,0,0	./.:0:0,0,0,0	0/0:160:0,0,160,0	0/0:107:0,0,107,0	0/0:113:0,0,113,0	0/0:160:0,0,160,0	0/0:159:0,0,159,0	0/0:123:0,0,123,0	0/0:235:0,0,235,0	0/0:39:0,0,39,0	0/0:144:0,0,144,0	0/0:51:0,0,51,0	0/0:24:0,0,24,0	0/0:42:0,0,42,0	0/0:129:0,0,129,0	0/0:40:0,0,40,0	0/0:165:0,0,165,0	0/0:120:0,1,119,0	0/0:67:0,0,67,0	0/0:167:0,1,166,0	0/0:92:0,0,92,0	0/0:84:0,0,84,0	0/0:32:0,0,32,0	1/1:7:7,0,0,0
locus_46252	2	.	T	C	13	PASS	.	GT:DP:CATG	1/1:7:7,0,0,0	0/0:104:1,0,103,0	0/1:72:29,0,43,0	./.:0:0,0,0,0	0/0:88:0,0,88,0	0/1:39:13,0,26,0	0/0:8:0,0,8,0	0/0:20:0,0,20,0	1/1:73:72,0,1,0	0/0:38:0,0,38,0	0/0:18:0,0,18,0	0/0:51:0,0,51,0	1/1:18:18,0,0,0	0/0:38:0,0,38,0	0/0:32:0,0,32,0	./.:0:0,0,0,0	./.:0:0,0,0,0	0/0:8:0,0,8,0	0/1:6:4,0,2,0	0/0:28:0,0,28,0	0/0:101:0,0,101,0	1/1:35:35,0,0,0	0/1:83:35,0,48,0	0/1:58:20,0,38,0	0/0:80:0,0,80,0	0/1:96:49,0,47,0	0/0:16:0,0,16,0	1/1:24:23,0,1,0	0/1:19:11,0,8,0	./.:0:0,0,0,0
locus_46426	117	.	C	A	13	PASS	.	GT:DP:CATG	0/0:67:67,0,0,0	1/1:26:0,26,0,0	0/1:46:25,21,0,0	./.:0:0,0,0,0	./.:0:0,0,0,0	0/0:7:7,0,0,0	./.:0:0,0,0,0	0/1:177:98,79,0,0	./.:0:0,0,0,0	0/1:33:12,21,0,0	0/0:46:46,0,0,0	./.:0:0,0,0,0	./.:0:0,0,0,0	1/1:25:1,24,0,0	1/1:64:0,64,0,0	1/1:84:3,81,0,0	1/1:98:0,98,0,0	0/1:94:43,51,0,0	1/1:40:0,40,0,0	0/0:68:68,0,0,0	0/0:65:65,0,0,0	0/1:66:33,33,0,0	1/1:48:0,48,0,0	0/0:59:56,3,0,0	./.:0:0,0,0,0	0/0:59:59,0,0,0	0/1:187:106,81,0,0	1/1:76:0,76,0,0	0/0:60:60,0,0,0	0/0:26:26,0,0,0
locus_46452	73	.	G	A	13	PASS	.	GT:DP:CATG	./.:0:0,0,0,0	0/0:23:0,0,0,23	0/0:74:0,0,0,74	./.:0:0,0,0,0	0/0:32:0,0,0,32	1/1:20:0,19,0,1	./.:0:0,0,0,0	0/0:59:0,0,0,59	0/0:52:0,0,0,52	0/0:52:0,0,0,52	0/0:72:0,0,0,72	./.:0:0,0,0,0	0/0:30:0,0,0,30	0/0:41:0,0,0,41	0/0:66:0,0,0,66	0/0:34:0,0,0,34	0/0:126:0,0,0,126	./.:0:0,0,0,0	0/0:68:0,0,0,68	0/0:61:0,0,0,61	./.:0:0,0,0,0	0/0:35:0,0,0,35	0/0:42:0,0,0,42	0/0:43:0,0,0,43	./.:0:0,0,0,0	0/0:58:0,0,0,58	0/0:190:0,0,0,190	0/0:97:0,0,0,97	0/0:148:0,0,0,148	./.:0:0,0,0,0
locus_4672	34	.	C	T	13	PASS	.	GT:DP:CATG	1/1:36:0,0,36,0	0/0:13:13,0,0,0	./.:0:0,0,0,0	./.:0:0,0,0,0	0/0:21:21,0,0,0	./.:0:0,0,0,0	1/0:26:15,0,11,0	1/0:41:26,0,15,0	./.:0:0,0,0,0	0/0:7:7,0,0,0	0/0:21:21,0,0,0	0/0:18:18,0,0,0	1/0:7:5,0,2,0	0/0:20:20,0,0,0	1/1:30:1,0,29,0	1/0:35:25,0,10,0	0/0:136:136,0,0,0	0/0:31:31,0,0,0	1/0:44:20,0,24,0	0/0:55:55,0,0,0	0/0:106:106,0,0,0	0/0:28:28,0,0,0	0/0:25:25,0,0,0	1/0:33:15,0,18,0	0/0:26:26,0,0,0	./.:0:0,0,0,0	0/0:58:58,0,0,0	0/0:85:85,0,0,0	0/0:75:75,0,0,0	0/0:19:19,0,0,0
locus_46740	79	.	C	A	13	PASS	.	GT:DP:CATG	./.:0:0,0,0,0	0/0:41:41,0,0,0	0/0:38:38,0,0,0	./.:0:0,0,0,0	0/1:40:18,22,0,0	0/1:19:9,10,0,0	0/0:13:13,0,0,0	./.:0:0,0,0,0	0/0:100:100,0,0,0	0/0:45:45,0,0,0	0/0:60:60,0,0,0	0/0:48:48,0,0,0	0/0:52:52,0,0,0	0/0:32:32,0,0,0	0/0:67:67,0,0,0	0/0:25:25,0,0,0	0/0:54:54,0,0,0	0/0:30:30,0,0,0	0/1:22:13,9,0,0	0/1:16:7,9,0,0	0/0:91:91,0,0,0	0/0:40:40,0,0,0	1/1:87:0,87,0,0	0/1:53:29,24,0,0	0/0:64:64,0,0,0	0/0:47:47,0,0,0	0/0:69:69,0,0,0	0/0:40:40,0,0,0	./.:0:0,0,0,0	./.:0:0,0,0,0
locus_46811	18	.	C	T	13	PASS	.	GT:DP:CATG	0/0:26:26,0,0,0	0/0:29:29,0,0,0	0/0:63:63,0,0,0	0/0:23:23,0,0,0	0/0:35:35,0,0,0	0/0:15:15,0,0,0	0/0:12:12,0,0,0	./.:0:0,0,0,0	0/0:15:15,0,0,0	0/0:34:34,0,0,0	0/0:148:148,0,0,0	0/0:80:79,0,1,0	0/0:43:43,0,0,0	0/0:46:46,0,0,0	0/0:50:50,0,0,0	0/0:53:53,0,0,0	0/0:57:57,0,0,0	0/0:32:32,0,0,0	./.:0:0,0,0,0	0/0:77:77,0,0,0	0/0:101:101,0,0,0	./.:0:0,0,0,0	1/1:110:0,0,110,0	0/0:69:69,0,0,0	1/0:85:39,0,46,0	0/0:77:77,0,0,0	0/0:145:145,0,0,0	1/0:130:59,0,71,0	0/0:26:26,0,0,0	0/0:144:144,0,0,0
locus_47304	77	.	G	T	13	PASS	.	GT:DP:CATG	./.:0:0,0,0,0	0/0:137:0,0,0,137	0/0:81:0,0,0,81	./.:0:0,0,0,0	0/0:96:0,0,0,96	0/0:28:0,0,0,28	./.:0:0,0,0,0	0/0:18:0,0,0,18	0/0:125:0,0,0,125	0/1:100:0,0,51,49	0/0:103:0,0,0,103	0/0:95:0,0,0,95	0/0:79:0,0,0,79	0/0:52:0,0,0,52	0/0:236:0,1,0,235	0/0:8:0,0,0,8	0/1:50:0,0,32,18	0/0:31:0,0,0,31	0/0:35:0,0,0,35	0/0:26:0,0,0,26	0/0:118:0,0,0,118	0/1:32:0,0,9,23	0/0:119:0,0,0,119	0/0:41:0,0,0,41	0/0:90:0,0,0,90	1/1:32:0,0,32,0	0/0:45:0,0,0,45	0/0:15:0,0,0,15	./.:0:0,0,0,0	./.:0:0,0,0,0
locus_47395	12	.	A	C	13	PASS	.	GT:DP:CATG	./.:0:0,0,0,0	0/0:32:0,32,0,0	0/0:18:0,18,0,0	1/0:29:13,16,0,0	./.:0:0,0,0,0	0/0:12:0,12,0,0	0/0:15:0,15,0,0	0/0:16:0,16,0,0	0/0:33:0,33,0,0	./.:0:0,0,0,0	0/0:23:0,23,0,0	0/0:42:0,42,0,0	./.:0:0,0,0,0	0/0:37:0,37,0,0	0/0:26:0,26,0,0	./.:0:0,0,0,0	0/0:33:0,33,0,0	./.:0:0,0,0,0	./.:0:0,0,0,0	./.:19:3,16,0,0	1/0:97:50,47,0,0	./.:0:0,0,0,0	1/0:63:35,28,0,0	./.:0:0,0,0,0	0/0:49:3,46,0,0	0/0:77:0,77,0,0	0/0:75:7,68,0,0	0/0:87:0,87,0,0	0/0:63:0,63,0,0	./.:0:0,0,0,0
locus_47554	47	.	C	T	13	PASS	.	GT:DP:CATG	./.:0:0,0,0,0	./.:0:0,0,0,0	./.:0:0,0,0,0	./.:0:0,0,0,0	./.:0:0,0,0,0	./.:0:0,0,0,0	./.:0:0,0,0,0	./.:0:0,0,0,0	./.:0:0,0,0,0	./.:0:0,0,0,0	./.:0:0,0,0,0	./.:0:0,0,0,0	./.:0:0,0,0,0	./.:0:0,0,0,0	./.:0:0,0,0,0	./.:0:0,0,0,0	1/1:1:0,0,1,0	./.:0:0,0,0,0	./.:0:0,0,0,0	./.:0:0,0,0,0	./.:0:0,0,0,0	./.:0:0,0,0,0	./.:0:0,0,0,0	./.:0:0,0,0,0	./.:0:0,0,0,0	./.:0:0,0,0,0	./.:0:0,0,0,0	./.:0:0,0,0,0	./.:0:0,0,0,0	./.:0:0,0,0,0
locus_47589	47	.	A	G	13	PASS	.	GT:DP:CATG	./.:0:0,0,0,0	./.:0:0,0,0,0	./.:0:0,0,0,0	./.:0:0,0,0,0	./.:0:0,0,0,0	./.:0:0,0,0,0	./.:0:0,0,0,0	./.:0:0,0,0,0	./.:0:0,0,0,0	./.:0:0,0,0,0	./.:0:0,0,0,0	./.:0:0,0,0,0	./.:0:0,0,0,0	./.:0:0,0,0,0	./.:0:0,0,0,0	./.:0:0,0,0,0	./.:0:0,0,0,0	./.:0:0,0,0,0	./.:0:0,0,0,0	./.:0:0,0,0,0	1/1:1:0,0,0,1	./.:0:0,0,0,0	./.:0:0,0,0,0	./.:0:0,0,0,0	./.:0:0,0,0,0	./.:0:0,0,0,0	./.:0:0,0,0,0	./.:0:0,0,0,0	./.:0:0,0,0,0	./.:0:0,0,0,0
locus_47668	16	.	C	T	13	PASS	.	GT:DP:CATG	./.:0:0,0,0,0	1/0:88:53,0,35,0	0/0:92:92,0,0,0	./.:0:0,0,0,0	1/1:150:0,0,150,0	0/0:34:34,0,0,0	./.:0:0,0,0,0	./.:0:0,0,0,0	0/0:144:144,0,0,0	1/0:68:32,0,36,0	1/0:108:61,0,47,0	1/0:124:62,0,62,0	1/0:119:39,0,80,0	1/0:84:53,0,30,1	0/0:128:128,0,0,0	./.:0:0,0,0,0	1/0:56:22,0,34,0	1/0:36:16,0,20,0	1/0:27:16,0,11,0	0/0:33:33,0,0,0	1/0:67:28,1,38,0	1/1:22:1,0,21,0	0/0:126:125,0,1,0	0/0:68:68,0,0,0	0/0:74:74,0,0,0	1/0:120:51,0,69,0	0/0:31:31,0,0,0	0/0:35:35,0,0,0	./.:0:0,0,0,0	0/0:7:7,0,0,0
locus_47876	130	.	G	C	13	PASS	.	GT:DP:CATG	./.:0:0,0,0,0	0/0:139:0,0,0,139	0/0:159:0,0,0,159	./.:0:0,0,0,0	0/0:188:0,0,0,188	0/0:61:0,0,0,61	./.:7:1,0,0,6	./.:0:0,0,0,0	0/0:245:0,0,0,245	0/0:101:0,0,0,101	0/0:127:0,0,0,127	0/0:137:0,0,0,137	0/0:109:0,0,0,109	0/0:143:0,0,0,143	0/0:222:0,0,0,222	0/0:15:0,0,0,15	0/0:86:0,0,0,86	0/0:37:0,0,0,37	0/0:35:0,0,0,35	0/0:24:0,0,0,24	0/0:128:0,0,0,128	0/0:46:0,0,0,46	0/0:164:0,0,0,164	0/0:89:0,0,0,89	0/0:115:0,1,0,114	0/0:152:0,0,0,152	0/0:75:0,0,0,75	0/0:24:0,0,0,24	0/0:12:1,0,0,11	./.:0:0,0,0,0
locus_48524	45	.	A	T	13	PASS	.	GT:DP:CATG	1/1:9:0,0,9,0	0/0:17:0,17,0,0	0/0:38:0,37,1,0	./.:0:0,0,0,0	0/0:26:0,26,0,0	0/0:17:0,17,0,0	./.:0:0,0,0,0	./.:0:0,0,0,0	1/0:26:0,11,15,0	0/0:28:0,28,0,0	0/0:62:0,62,0,0	0/0:45:0,45,0,0	0/0:70:0,70,0,0	0/0:30:0,29,1,0	0/0:63:0,63,0,0	1/0:45:0,22,23,0	0/0:94:0,94,0,0	1/0:48:0,24,24,0	1/0:43:0,27,16,0	1/0:67:0,34,33,0	0/0:95:0,95,0,0	1/0:70:0,42,28,0	0/0:70:0,70,0,0	0/0:72:0,72,0,0	0/0:31:0,31,0,0	1/0:48:0,25,23,0	0/0:108:0,108,0,0	1/0:115:0,80,35,0	0/0:53:0,53,0,0	0/0:66:0,66,0,0
locus_48647	19	.	G	T	13	PASS	.	GT:DP:CATG	0/0:20:0,0,0,20	0/0:42:0,0,0,42	0/0:52:0,0,0,52	0/0:9:0,0,0,9	1/1:17:0,0,17,0	0/0:8:0,0,0,8	0/0:17:0,0,0,17	0/0:58:0,0,1,57	0/0:79:0,0,0,79	0/0:42:0,0,0,42	./.:0:0,0,0,0	0/0:29:0,0,0,29	0/0:68:0,0,0,68	0/0:53:1,0,0,52	0/0:72:0,0,0,72	0/0:53:0,0,0,53	0/0:42:0,0,0,42	0/0:18:0,0,0,18	./.:0:0,0,0,0	0/0:51:0,0,0,51	0/0:95:0,0,0,95	0/0:29:0,0,0,29	./.:0:0,0,0,0	0/1:59:0,0,16,43	0/1:22:0,0,9,13	0/0:21:0,0,0,21	0/0:9:0,0,0,9	0/0:53:0,0,0,53	0/0:12:0,0,0,12	./.:0:0,0,0,0
locus_4887	5	.	A	G	13	PASS	.	GT:DP:CATG	1/1:15:0,0,0,15	1/1:125:0,0,0,125	0/0:89:0,86,0,3	1/1:8:0,0,0,8	0/0:109:0,107,0,2	1/1:31:0,0,0,31	./.:0:0,0,0,0	./.:0:0,0,0,0	0/0:72:0,71,0,1	./.:0:0,0,0,0	1/1:87:0,0,0,87	1/1:70:0,0,0,70	1/1:74:0,0,0,74	1/1:102:0,0,0,102	1/1:163:0,0,0,163	./.:0:0,0,0,0	0/0:17:0,17,0,0	./.:0:0,0,0,0	./.:0:0,0,0,0	./.:0:0,0,0,0	0/0:59:0,59,0,0	1/1:38:0,0,0,38	0/0:62:0,61,0,1	1/1:51:0,0,0,51	1/1:45:0,0,0,45	1/1:75:0,0,0,75	0/0:21:0,21,0,0	0/0:61:0,61,0,0	1/1:37:0,0,0,37	0/0:38:0,38,0,0
locus_49069	18	.	G	A	13	PASS	.	GT:DP:CATG	0/0:18:0,0,0,18	0/1:36:0,21,0,15	0/0:81:0,0,0,81	0/0:13:0,1,0,12	0/0:56:0,0,0,56	0/0:13:0,0,0,13	./.:0:0,0,0,0	0/0:10:0,0,0,10	0/0:111:0,0,0,111	0/0:48:1,0,0,47	0/0:75:0,0,0,75	0/0:48:0,0,0,48	0/0:62:0,0,0,62	0/0:50:0,0,0,50	0/0:81:0,0,0,81	0/0:28:0,0,0,28	0/0:34:0,0,0,34	0/0:21:0,0,0,21	0/0:11:0,0,0,11	0/0:58:0,0,0,58	0/0:23:0,0,0,23	0/0:47:0,0,0,47	0/0:62:0,0,0,62	0/0:39:1,0,0,38	0/0:50:0,0,0,50	0/0:31:0,0,0,31	0/0:49:0,0,0,49	0/0:29:0,0,0,29	./.:0:0,0,0,0	./.:0:0,0,0,0
locus_49314	16	.	T	C	13	PASS	.	GT:DP:CATG	0/0:37:0,0,37,0	0/0:170:2,0,168,0	0/1:150:76,0,74,0	./.:0:0,0,0,0	0/0:270:0,0,269,1	0/0:108:0,0,108,0	0/0:18:0,0,18,0	1/1:89:88,0,1,0	0/0:304:1,0,301,2	0/0:226:0,0,226,0	0/0:263:0,0,263,0	0/0:318:0,0,318,0	0/0:340:0,0,340,0	0/0:359:0,0,359,0	0/0:562:0,0,561,1	0/1:39:22,0,17,0	0/0:131:0,0,130,1	0/0:59:0,0,59,0	./.:0:0,0,0,0	0/0:101:0,0,100,1	0/0:153:0,0,153,0	0/1:106:65,0,41,0	0/0:214:0,0,214,0	0/0:133:0,0,133,0	0/0:67:0,0,67,0	./.:0:0,0,0,0	0/1:118:79,0,39,0	1/1:135:133,0,2,0	0/0:31:0,0,31,0	0/0:7:0,0,7,0
locus_50019	42	.	T	C	13	PASS	.	GT:DP:CATG	1/1:13:13,0,0,0	./.:0:0,0,0,0	1/1:117:117,0,0,0	./.:0:0,0,0,0	0/0:35:0,0,35,0	1/1:43:43,0,0,0	1/1:17:17,0,0,0	0/0:8:0,0,8,0	0/0:103:0,0,103,0	1/1:45:44,0,1,0	1/1:33:33,0,0,0	0/1:119:0,0,119,0	./.:0:0,0,0,0	0/0:93:0,0,93,0	0/0:53:0,0,53,0	0/1:18:12,0,6,0	./.:0:0,0,0,0	0/0:11:0,0,11,0	./.:0:0,0,0,0	./.:0:0,0,0,0	0/0:88:0,0,88,0	1/1:47:47,0,0,0	1/1:89:88,0,1,0	0/0:66:3,0,63,0	0/1:77:43,0,34,0	1/1:97:97,0,0,0	./.:0:0,0,0,0	./.:0:0,0,0,0	1/1:31:31,0,0,0	./.:0:0,0,0,0
locus_50385	14	.	G	A	13	PASS	.	GT:DP:CATG	0/0:49:0,0,0,49	0/0:9:0,0,0,9	./.:0:0,0,0,0	./.:0:0,0,0,0	0/0:14:0,0,0,14	./.:0:0,0,0,0	./.:0:0,0,0,0	./.:0:0,0,0,0	./.:0:0,0,0,0	0/0:12:0,0,0,12	./.:0:0,0,0,0	0/0:24:0,0,0,24	./.:0:0,0,0,0	0/0:19:0,0,0,19	0/1:13:0,10,0,3	0/0:51:0,0,0,51	0/0:120:0,0,0,120	0/0:24:0,0,0,24	0/1:48:0,8,0,40	1/1:20:0,20,0,0	0/0:60:0,0,0,60	0/0:53:0,0,0,53	0/0:56:0,0,0,56	0/0:31:0,0,0,31	0/0:34:0,0,0,34	./.:0:0,0,0,0	0/0:106:0,0,0,106	./.:0:0,0,0,0	0/0:30:0,0,0,30	0/0:61:0,0,0,61
locus_50564	55	.	G	A	13	PASS	.	GT:DP:CATG	0/0:37:0,0,0,37	0/0:27:0,0,0,27	0/0:37:0,0,0,37	0/0:24:0,0,0,24	0/0:44:0,0,0,44	./.:0:0,0,0,0	0/0:11:0,0,0,11	0/1:47:0,19,0,28	0/0:53:0,0,0,53	0/0:48:0,0,0,48	0/0:63:0,0,0,63	0/0:86:0,0,0,86	0/0:53:0,0,0,53	0/0:69:0,0,0,69	0/0:59:0,0,0,59	0/0:69:0,0,0,69	0/0:58:0,0,0,58	0/0:39:0,0,0,39	0/0:31:0,0,0,31	0/0:60:0,0,0,60	0/0:87:0,0,0,87	0/0:14:0,0,0,14	0/1:57:0,27,0,30	0/0:61:0,0,0,61	0/0:69:0,0,0,69	0/0:77:0,0,0,77	0/0:73:0,0,0,73	0/0:62:0,0,0,62	0/0:49:0,0,0,49	0/0:36:0,0,0,36
locus_50630	24	.	G	T	13	PASS	.	GT:DP:CATG	0/0:13:0,0,0,13	0/0:135:1,0,0,134	0/0:96:0,0,0,96	./.:0:0,0,0,0	0/0:166:2,0,1,163	0/0:28:0,0,0,28	0/0:6:0,0,0,6	0/0:34:0,0,0,34	0/1:177:0,0,71,106	0/0:97:0,0,0,97	0/0:88:0,0,0,88	0/0:147:0,0,0,147	0/0:99:0,0,0,99	0/0:152:0,0,0,152	0/0:238:0,0,0,238	1/1:17:0,0,17,0	0/0:75:0,0,0,75	0/1:39:0,0,28,11	0/0:32:0,0,0,32	0/1:48:0,0,19,29	0/1:115:0,0,63,52	0/0:31:0,0,0,31	0/1:101:1,0,47,53	0/1:50:0,0,20,30	0/1:100:0,0,53,47	0/0:113:0,0,1,112	0/1:37:0,0,19,18	1/1:46:0,0,46,0	0/0:30:0,0,0,30	0/0:10:0,0,0,10
locus_50693	119	.	C	T	13	PASS	.	GT:DP:CATG	0/0:24:24,0,0,0	0/0:114:114,0,0,0	1/0:101:56,0,45,0	./.:0:0,0,0,0	0/0:159:159,0,0,0	0/0:33:33,0,0,0	0/0:8:8,0,0,0	./.:0:0,0,0,0	1/0:185:104,0,81,0	1/1:62:0,0,62,0	0/0:165:165,0,0,0	0/0:186:186,0,0,0	0/0:85:85,0,0,0	0/0:141:141,0,0,0	0/0:282:282,0,0,0	./.:0:0,0,0,0	0/0:92:92,0,0,0	0/0:42:41,0,1,0	0/0:36:36,0,0,0	0/0:59:59,0,0,0	0/0:113:113,0,0,0	1/1:73:1,0,72,0	0/0:121:121,0,0,0	0/0:79:79,0,0,0	./.:0:0,0,0,0	0/0:164:163,0,1,0	0/0:66:66,0,0,0	0/0:87:87,0,0,0	0/0:20:20,0,0,0	0/0:15:15,0,0,0
locus_50817	128	.	T	C	13	PASS	.	GT:DP:CATG	0/0:1:0,0,1,0	./.:0:0,0,0,0	0/0:1:0,0,1,0	./.:0:0,0,0,0	./.:0:0,0,0,0	./.:0:0,0,0,0	./.:0:0,0,0,0	./.:0:0,0,0,0	./.:0:0,0,0,0	./.:0:0,0,0,0	./.:0:0,0,0,0	./.:0:0,0,0,0	0/0:3:0,0,3,0	./.:0:0,0,0,0	./.:0:0,0,0,0	./.:0:0,0,0,0	./.:0:0,0,0,0	./.:0:0,0,0,0	./.:0:0,0,0,0	./.:0:0,0,0,0	./.:0:0,0,0,0	./.:0:0,0,0,0	./.:0:0,0,0,0	./.:0:0,0,0,0	./.:0:0,0,0,0	0/0:2:0,0,2,0	./.:0:0,0,0,0	0/0:1:0,0,1,0	./.:0:0,0,0,0	./.:0:0,0,0,0
locus_51079	11	.	C	T	13	PASS	.	GT:DP:CATG	0/0:9:9,0,0,0	0/0:48:48,0,0,0	0/0:33:33,0,0,0	./.:0:0,0,0,0	0/0:27:27,0,0,0	0/0:7:7,0,0,0	./.:0:0,0,0,0	./.:0:0,0,0,0	0/0:46:46,0,0,0	0/0:18:18,0,0,0	0/0:23:23,0,0,0	0/0:82:82,0,0,0	0/0:47:47,0,0,0	1/1:39:0,0,39,0	./.:0:0,0,0,0	1/0:25:21,0,4,0	0/0:43:43,0,0,0	0/0:26:26,0,0,0	0/0:30:30,0,0,0	0/0:49:49,0,0,0	0/0:77:77,0,0,0	0/0:23:23,0,0,0	0/0:88:88,0,0,0	./.:0:0,0,0,0	./.:0:0,0,0,0	0/0:71:71,0,0,0	0/0:40:40,0,0,0	0/0:14:14,0,0,0	0/0:59:59,0,0,0	0/0:11:11,0,0,0
locus_5158	39	.	G	T	13	PASS	.	GT:DP:CATG	0/0:25:0,0,0,25	0/0:32:0,0,0,32	0/0:41:0,0,0,41	./.:0:0,0,0,0	./.:0:0,0,0,0	0/0:23:0,0,0,23	0/0:48:0,0,0,48	0/0:88:0,0,0,88	0/0:23:0,0,0,23	0/0:49:0,0,0,49	0/0:109:0,0,0,109	0/1:49:0,0,27,22	0/0:107:1,0,0,106	0/0:75:0,0,0,75	0/0:86:0,0,1,85	0/0:24:0,0,0,24	0/0:163:0,0,0,163	0/1:63:0,0,27,36	1/1:90:0,0,88,2	0/0:90:0,0,0,90	0/0:142:0,0,0,142	0/0:73:0,0,1,72	0/0:109:0,0,0,109	0/0:81:0,0,1,80	0/0:53:0,0,0,53	0/0:96:0,0,0,96	0/0:184:0,0,0,184	0/0:178:0,0,0,178	0/0:114:0,0,0,114	0/0:124:0,0,0,124
locus_51688	52	.	G	T	13	PASS	.	GT:DP:CATG	./.:0:0,0,0,0	0/0:110:0,0,0,110	0/0:116:0,0,0,116	./.:0:0,0,0,0	0/0:127:0,0,0,127	0/0:38:0,0,0,38	./.:0:0,0,0,0	0/0:13:0,0,0,13	0/0:191:0,1,0,190	0/0:82:0,0,0,82	0/0:110:0,0,0,110	0/0:91:0,0,0,91	0/0:123:0,0,4,119	0/0:132:0,0,1,131	0/0:178:1,0,0,177	./.:0:0,0,0,0	0/0:75:0,0,0,75	0/0:20:0,1,0,19	0/0:14:0,0,0,14	0/0:12:0,0,0,12	0/0:59:0,0,0,59	0/0:31:0,1,0,30	0/0:104:0,0,0,104	0/0:38:0,0,0,38	0/0:40:0,0,0,40	0/0:64:0,0,0,64	0/0:21:0,0,0,21	0/0:41:0,0,0,41	./.:0:0,0,0,0	./.:0:0,0,0,0
locus_51829	5	.	G	T	13	PASS	.	GT:DP:CATG	1/1:7:0,0,7,0	./.:0:0,0,0,0	0/1:53:0,0,42,11	./.:0:0,0,0,0	./.:0:0,0,0,0	0/0:16:0,0,0,16	0/0:22:0,0,0,22	./.:0:0,0,0,0	0/0:67:0,0,0,67	0/0:57:1,0,0,56	0/0:79:0,0,0,79	0/0:113:0,0,0,113	0/0:134:0,0,0,134	0/0:40:0,0,0,40	./.:0:0,0,0,0	0/0:71:1,0,1,69	0/0:61:0,0,0,61	./.:0:0,0,0,0	0/0:123:0,0,0,123	0/0:6:0,0,0,6	0/0:105:0,1,0,104	0/0:55:0,0,0,55	0/0:122:0,0,0,122	0/0:54:0,0,0,54	0/0:106:0,0,0,106	0/0:90:0,1,0,89	0/0:49:0,0,0,49	0/0:205:0,0,0,205	./.:0:0,0,0,0	1/1:73:1,0,71,1
locus_5183	42	.	A	G	13	PASS	.	GT:DP:CATG	./.:0:0,0,0,0	./.:0:0,0,0,0	1/1:1:0,0,0,1	./.:0:0,0,0,0	./.:0:0,0,0,0	./.:0:0,0,0,0	./.:0:0,0,0,0	0/0:1:0,1,0,0	./.:0:0,0,0,0	./.:0:0,0,0,0	0/0:1:0,1,0,0	./.:0:0,0,0,0	./.:0:0,0,0,0	./.:0:0,0,0,0	./.:0:0,0,0,0	./.:0:0,0,0,0	./.:0:0,0,0,0	./.:0:0,0,0,0	./.:0:0,0,0,0	./.:0:0,0,0,0	./.:0:0,0,0,0	0/0:1:0,1,0,0	0/0:1:0,1,0,0	./.:0:0,0,0,0	./.:0:0,0,0,0	./.:0:0,0,0,0	./.:0:0,0,0,0	./.:0:0,0,0,0	./.:0:0,0,0,0	./.:0:0,0,0,0
locus_52010	25	.	G	A	13	PASS	.	GT:DP:CATG	0/0:40:0,0,0,40	0/0:31:0,0,0,31	0/0:28:0,0,0,28	0/0:8:0,0,0,8	./.:0:0,0,0,0	0/0:38:0,0,0,38	0/0:31:0,0,0,31	0/0:101:1,0,0,100	0/0:77:0,0,0,77	0/0:18:0,0,0,18	0/0:34:0,0,0,34	0/0:51:0,0,0,51	0/0:29:0,0,0,29	./.:0:0,0,0,0	0/0:63:0,0,1,62	0/0:52:0,0,0,52	0/0:86:0,0,0,86	0/0:24:0,0,0,24	0/0:36:0,0,0,36	1/1:70:0,70,0,0	0/0:103:0,0,0,103	./.:0:0,0,0,0	0/0:70:0,0,0,70	0/0:39:0,0,0,39	0/0:32:0,0,0,32	0/0:115:0,0,0,115	0/0:7:0,0,0,7	0/0:20:0,0,0,20	0/0:174:0,0,0,174	0/0:16:0,0,0,16
locus_52247	11	.	C	T	13	PASS	.	GT:DP:CATG	0/0:84:84,0,0,0	0/0:23:23,0,0,0	0/0:47:47,0,0,0	0/0:28:28,0,0,0	./.:0:0,0,0,0	0/0:23:23,0,0,0	0/0:30:30,0,0,0	0/0:53:53,0,0,0	0/0:59:59,0,0,0	0/0:61:61,0,0,0	0/0:51:51,0,0,0	0/0:42:42,0,0,0	0/0:47:47,0,0,0	0/0:102:101,0,1,0	0/0:118:117,0,0,1	0/0:127:127,0,0,0	0/0:61:61,0,0,0	0/0:32:32,0,0,0	0/0:62:62,0,0,0	1/1:54:0,0,54,0	0/0:102:102,0,0,0	0/0:71:71,0,0,0	0/0:45:44,0,0,1	0/0:102:102,0,0,0	0/0:31:31,0,0,0	0/0:111:111,0,0,0	0/0:78:78,0,0,0	0/0:75:75,0,0,0	0/0:162:162,0,0,0	0/0:94:94,0,0,0
locus_52290	16	.	G	T	13	PASS	.	GT:DP:CATG	0/0:113:0,0,1,112	0/0:114:0,0,0,114	0/0:146:0,0,0,146	0/0:9:0,0,0,9	0/0:164:0,0,0,164	0/0:19:0,0,0,19	0/0:61:0,0,0,61	0/0:147:0,0,0,147	0/0:172:0,0,0,172	0/0:141:0,0,1,140	0/0:181:0,0,0,181	0/0:244:0,0,0,244	0/0:192:0,0,0,192	0/0:1:0,0,0,1	./.:0:0,0,0,0	0/0:218:0,1,0,217	0/0:119:0,0,0,119	0/0:41:0,0,0,41	0/0:38:0,0,0,38	0/0:58:0,0,0,58	0/0:278:0,0,0,278	0/0:50:0,0,0,50	0/0:220:0,0,0,220	0/0:164:0,0,0,164	0/0:150:0,0,0,150	0/0:1:0,0,0,1	0/0:170:0,0,0,170	0/0:172:0,0,0,172	0/0:200:0,0,1,199	0/0:116:0,0,0,116
locus_52429	9	.	C	T	13	PASS	.	GT:DP:CATG	0/0:18:18,0,0,0	./.:0:0,0,0,0	0/0:20:20,0,0,0	0/0:6:6,0,0,0	0/0:7:7,0,0,0	./.:0:0,0,0,0	./.:0:0,0,0,0	0/0:45:45,0,0,0	0/0:9:9,0,0,0	0/0:11:11,0,0,0	0/0:21:21,0,0,0	0/0:28:28,0,0,0	./.:0:0,0,0,0	0/0:14:14,0,0,0	./.:0:0,0,0,0	0/0:27:27,0,0,0	0/0:80:80,0,0,0	./.:0:0,0,0,0	0/0:43:43,0,0,0	0/0:65:65,0,0,0	./.:0:0,0,0,0	0/0:36:36,0,0,0	0/0:75:74,0,1,0	1/0:45:34,0,11,0	0/0:24:24,0,0,0	1/0:31:16,0,15,0	0/0:47:47,0,0,0	0/0:139:139,0,0,0	1/0:53:15,0,38,0	./.:0:0,0,0,0
locus_5281	30	.	G	A	13	PASS	.	GT:DP:CATG	0/0:28:0,0,0,28	0/0:39:0,0,0,39	0/0:59:0,0,0,59	./.:0:0,0,0,0	0/0:59:0,0,0,59	0/0:19:0,0,0,19	./.:0:0,0,0,0	0/0:23:0,0,0,23	0/0:82:0,0,0,82	0/0:26:0,0,0,26	0/0:78:0,0,0,78	0/0:50:0,0,0,50	0/0:44:0,0,0,44	0/0:18:0,0,0,18	0/0:120:0,0,0,120	0/0:14:0,0,0,14	1/1:38:0,38,0,0	0/0:36:0,0,0,36	0/0:23:0,0,0,23	0/0:21:0,0,0,21	0/0:50:0,0,0,50	0/0:14:0,0,0,14	0/0:98:0,0,0,98	0/0:19:0,0,0,19	0/0:61:0,0,0,61	0/0:94:0,0,1,93	0/0:30:1,0,1,28	0/0:60:0,0,0,60	0/0:8:0,0,0,8	0/0:17:0,0,0,17
locus_53144	108	.	A	G	13	PASS	.	GT:DP:CATG	0/0:26:0,26,0,0	0/0:148:0,148,0,0	0/0:91:0,91,0,0	./.:0:0,0,0,0	0/0:87:0,87,0,0	0/0:115:0,115,0,0	0/0:16:0,16,0,0	0/0:96:0,96,0,0	0/0:200:0,200,0,0	0/0:106:0,106,0,0	0/0:116:0,116,0,0	0/0:171:0,171,0,0	0/0:189:0,189,0,0	0/0:184:0,184,0,0	0/0:192:0,192,0,0	0/0:37:0,37,0,0	0/0:192:0,192,0,0	0/0:74:0,74,0,0	0/0:25:0,25,0,0	0/0:135:0,135,0,0	0/0:172:0,172,0,0	0/0:102:0,102,0,0	0/0:118:0,118,0,0	0/0:140:0,140,0,0	0/0:166:0,166,0,0	0/0:227:0,227,0,0	0/0:81:0,81,0,0	0/0:140:0,140,0,0	0/0:59:0,59,0,0	0/0:60:0,60,0,0
locus_53746	75	.	C	T	13	PASS	.	GT:DP:CATG	1/0:9:3,0,6,0	1/1:23:0,0,23,0	1/0:14:8,0,6,0	./.:0:0,0,0,0	1/1:10:0,0,10,0	1/0:14:9,0,5,0	1/1:16:0,0,16,0	0/0:42:42,0,0,0	./.:0:0,0,0,0	1/0:25:10,0,15,0	1/0:37:19,0,18,0	1/0:28:7,0,21,0	1/1:40:0,0,40,0	0/0:23:23,0,0,0	1/1:36:0,0,36,0	0/0:31:30,0,1,0	1/1:8:0,0,8,0	./.:0:0,0,0,0	./.:0:0,0,0,0	./.:7:1,0,6,0	1/0:15:10,0,5,0	0/0:12:12,0,0,0	0/0:8:8,0,0,0	./.:0:0,0,0,0	1/0:8:2,0,6,0	1/0:7:5,0,2,0	1/0:13:9,0,4,0	./.:0:0,0,0,0	1/0:60:34,0,26,0	1/0:17:7,0,10,0
locus_53864	19	.	T	G	13	PASS	.	GT:DP:CATG	1/1:55:0,0,0,55	0/0:34:0,0,34,0	0/0:32:0,0,31,1	0/0:9:0,0,9,0	./.:0:0,0,0,0	0/0:22:0,0,22,0	0/0:33:0,0,33,0	./.:0:0,0,0,0	0/0:22:0,0,22,0	1/0:17:0,0,3,14	1/1:35:0,0,0,35	1/1:37:0,0,0,37	1/0:86:0,0,50,36	0/0:47:0,0,47,0	0/0:112:0,0,112,0	0/0:83:0,0,83,0	1/1:58:0,0,6,52	0/0:36:0,0,36,0	./.:0:0,0,0,0	./.:0:0,0,0,0	./.:0:0,0,0,0	0/0:55:0,0,55,0	0/0:32:0,0,32,0	0/0:35:0,0,35,0	0/0:63:0,0,63,0	1/0:93:0,0,47,46	./.:0:0,0,0,0	1/1:99:0,0,0,99	1/0:54:0,0,14,40	0/0:41:0,0,41,0
locus_5403	42	.	G	T	13	PASS	.	GT:DP:CATG	0/0:33:0,0,0,33	0/0:41:0,0,0,41	0/0:47:0,0,0,47	./.:0:0,0,0,0	0/0:31:0,0,0,31	0/1:42:0,0,28,14	1/1:21:0,0,21,0	0/0:43:0,0,0,43	1/1:34:0,0,34,0	0/1:59:0,0,27,32	1/1:43:0,0,43,0	0/0:28:0,0,0,28	0/0:110:0,0,3,107	1/1:64:0,2,62,0	0/0:68:0,0,0,68	1/1:11:0,0,11,0	1/1:44:0,0,44,0	0/0:27:0,0,0,27	1/1:18:0,0,18,0	1/1:67:0,0,67,0	1/1:53:0,0,53,0	0/0:11:0,0,0,11	1/1:34:0,0,34,0	0/0:62:0,0,0,62	0/0:46:0,0,0,46	./.:0:0,0,0,0	./.:0:0,0,0,0	1/1:27:0,0,27,0	0/0:19:0,0,0,19	0/0:40:0,0,0,40
locus_54212	143	.	G	T	13	PASS	.	GT:DP:CATG	0/0:66:0,0,0,66	0/0:37:0,0,0,37	0/0:37:0,0,0,37	./.:0:0,0,0,0	0/0:35:0,0,0,35	./.:0:0,0,0,0	./.:0:0,0,0,0	0/0:291:0,0,1,290	0/0:69:0,0,0,69	0/0:18:0,0,0,18	0/0:38:0,0,0,38	0/0:36:0,0,0,36	0/0:64:0,0,0,64	0/0:20:0,0,0,20	./.:0:0,0,0,0	0/0:43:0,0,0,43	./.:0:0,0,0,0	0/0:93:0,0,0,93	0/0:95:0,0,0,95	0/0:77:0,0,0,77	./.:0:0,0,0,0	0/0:84:0,0,0,84	0/0:133:0,0,0,133	0/0:93:0,0,0,93	0/0:97:0,0,0,97	./.:0:0,0,0,0	0/0:60:0,0,1,59	1/1:67:0,0,67,0	0/0:214:0,0,0,214	./.:0:0,0,0,0
locus_54812	17	.	C	G	13	PASS	.	GT:DP:CATG	0/0:9:9,0,0,0	0/0:21:21,0,0,0	1/0:11:8,0,0,3	./.:0:0,0,0,0	./.:0:0,0,0,0	./.:0:0,0,0,0	./.:0:0,0,0,0	0/0:8:8,0,0,0	0/0:6:6,0,0,0	0/0:26:26,0,0,0	./.:0:0,0,0,0	0/0:6:6,0,0,0	0/0:32:32,0,0,0	0/0:17:17,0,0,0	./.:0:0,0,0,0	0/0:49:49,0,0,0	0/0:58:58,0,0,0	./.:0:0,0,0,0	1/0:29:9,0,0,20	1/0:53:18,0,0,35	0/0:80:80,0,0,0	0/0:53:53,0,0,0	./.:0:0,0,0,0	0/0:30:30,0,0,0	./.:0:0,0,0,0	./.:0:0,0,0,0	0/0:58:58,0,0,0	./.:0:0,0,0,0	0/0:12:12,0,0,0	1/0:23:17,0,0,6
locus_54953	156	.	A	G	13	PASS	.	GT:DP:CATG	0/0:29:0,29,0,0	0/0:28:0,28,0,0	0/0:73:0,72,0,1	0/0:12:0,12,0,0	0/0:50:0,50,0,0	0/0:53:0,52,1,0	1/1:21:0,1,0,20	0/0:114:0,114,0,0	0/0:75:0,74,1,0	0/0:116:0,116,0,0	0/0:145:0,145,0,0	0/0:114:0,114,0,0	0/0:138:0,137,1,0	0/0:34:0,34,0,0	0/0:247:0,247,0,0	./.:0:0,0,0,0	0/0:162:0,162,0,0	0/0:67:0,67,0,0	1/1:46:0,0,0,46	0/0:57:0,57,0,0	0/0:187:0,186,0,1	0/0:71:0,71,0,0	0/0:56:0,55,0,1	0/0:135:0,134,0,1	0/0:82:0,81,1,0	./.:0:0,0,0,0	0/0:108:0,108,0,0	0/0:167:1,166,0,0	0/0:94:0,94,0,0	0/0:177:0,177,0,0
locus_55026	8	.	C	G	13	PASS	.	GT:DP:CATG	./.:0:0,0,0,0	1/0:102:60,0,0,42	1/1:49:4,0,0,45	./.:0:0,0,0,0	1/1:64:0,0,0,64	1/1:37:1,0,0,36	./.:0:0,0,0,0	1/0:126:79,0,0,47	./.:0:0,0,0,0	./.:0:0,0,0,0	./.:0:0,0,0,0	1/1:118:0,0,0,118	0/0:101:100,1,0,0	1/1:89:0,0,0,89	0/0:131:131,0,0,0	0/0:49:49,0,0,0	1/1:86:0,1,0,85	0/0:28:28,0,0,0	0/0:34:34,0,0,0	1/1:72:0,0,0,72	./.:0:0,0,0,0	./.:0:0,0,0,0	1/1:80:2,0,0,78	0/0:69:66,0,0,3	1/0:125:64,0,0,61	1/1:131:0,0,0,131	./.:0:0,0,0,0	1/1:78:0,0,0,78	0/0:83:83,0,0,0	0/0:40:40,0,0,0
locus_55120	9	.	T	G	13	PASS	.	GT:DP:CATG	0/0:47:0,0,47,0	0/0:55:0,0,55,0	0/0:81:0,0,81,0	./.:0:0,0,0,0	0/0:57:0,0,57,0	0/0:28:0,0,28,0	./.:0:0,0,0,0	0/0:136:0,0,136,0	1/1:53:0,0,0,53	0/0:63:0,0,62,1	./.:0:0,0,0,0	0/0:81:0,0,81,0	0/0:57:0,0,57,0	0/0:42:0,0,41,1	1/1:72:0,0,1,71	./.:0:0,0,0,0	1/1:48:0,0,0,48	./.:0:0,0,0,0	0/0:39:0,0,39,0	1/1:63:0,0,4,59	0/0:97:0,0,97,0	1/1:68:0,0,2,66	1/0:216:0,0,130,86	0/0:79:0,0,79,0	0/0:53:0,0,53,0	./.:0:0,0,0,0	0/0:78:0,0,78,0	0/0:122:0,0,122,0	./.:0:0,0,0,0	0/0:36:0,0,36,0
locus_55410	15	.	G	A	13	PASS	.	GT:DP:CATG	0/0:9:0,0,0,9	./.:0:0,0,0,0	0/0:86:0,0,0,86	./.:0:0,0,0,0	./.:0:0,0,0,0	./.:0:0,0,0,0	./.:0:0,0,0,0	./.:0:0,0,0,0	0/0:127:0,0,0,127	0/0:147:0,1,0,146	0/0:116:1,0,1,114	./.:0:0,0,0,0	0/0:121:0,1,0,120	1/1:98:0,98,0,0	0/0:124:0,0,0,124	./.:0:0,0,0,0	1/1:42:0,42,0,0	0/1:47:0,15,0,32	0/0:8:0,0,0,8	0/0:60:0,0,0,60	./.:0:0,0,0,0	1/1:33:0,33,0,0	0/0:118:0,0,0,118	0/1:127:1,51,0,75	0/0:155:0,0,0,155	1/1:77:0,76,0,1	0/0:38:0,0,0,38	1/1:36:0,36,0,0	0/0:23:0,0,0,23	0/0:7:0,0,0,7
locus_55457	144	.	C	T	13	PASS	.	GT:DP:CATG	0/0:31:31,0,0,0	0/0:147:146,0,0,1	0/0:149:148,1,0,0	0/0:19:19,0,0,0	0/0:138:138,0,0,0	0/0:99:99,0,0,0	1/0:26:20,0,6,0	0/0:136:136,0,0,0	0/0:227:225,0,1,1	0/0:105:105,0,0,0	0/0:159:159,0,0,0	0/0:187:187,0,0,0	0/0:153:151,0,1,1	0/0:189:187,1,1,0	0/0:309:307,0,1,1	0/0:90:90,0,0,0	0/0:245:242,0,2,1	0/0:88:84,0,4,0	1/0:113:55,0,58,0	0/0:121:120,0,1,0	0/0:282:282,0,0,0	0/0:200:199,0,1,0	0/0:364:359,3,2,0	1/0:217:103,0,114,0	0/0:207:203,1,2,1	0/0:249:249,0,0,0	0/0:156:156,0,0,0	0/0:105:105,0,0,0	0/0:161:161,0,0,0	1/0:75:53,0,22,0
locus_55796	9	.	G	A	13	PASS	.	GT:DP:CATG	./.:0:0,0,0,0	0/0:51:0,0,0,51	0/0:16:0,0,0,16	./.:0:0,0,0,0	1/1:15:0,15,0,0	0/1:15:0,7,0,8	0/1:37:0,23,0,14	0/0:31:0,0,0,31	0/0:34:0,0,0,34	0/0:26:0,0,0,26	0/0:18:0,0,0,18	0/0:16:0,0,0,16	0/0:18:0,0,0,18	0/0:36:0,0,0,36	0/0:14:0,0,0,14	0/0:31:0,0,0,31	0/0:62:0,0,0,62	0/0:25:0,0,0,25	0/0:15:0,0,0,15	0/0:17:0,0,0,17	0/1:56:0,27,0,29	0/0:25:0,0,0,25	1/1:29:0,26,0,3	1/1:31:0,31,0,0	0/0:47:0,0,0,47	0/0:63:0,0,0,63	0/0:57:0,0,0,57	0/0:57:0,0,0,57	./.:0:0,0,0,0	0/0:7:0,0,0,7
locus_56118	60	.	A	C	13	PASS	.	GT:DP:CATG	./.:0:0,0,0,0	0/0:41:0,41,0,0	0/0:32:0,32,0,0	0/0:9:0,9,0,0	1/0:79:38,41,0,0	0/0:7:0,7,0,0	./.:0:0,0,0,0	0/0:99:0,99,0,0	0/0:32:0,32,0,0	0/0:9:0,9,0,0	./.:0:0,0,0,0	0/0:51:0,51,0,0	0/0:16:0,16,0,0	0/0:48:0,48,0,0	0/0:186:0,186,0,0	0/0:31:0,31,0,0	0/0:59:0,59,0,0	0/0:22:0,22,0,0	./.:0:0,0,0,0	0/0:25:0,25,0,0	0/0:168:0,168,0,0	0/0:50:0,50,0,0	1/0:116:65,51,0,0	0/0:97:0,97,0,0	0/0:56:0,56,0,0	0/0:77:0,77,0,0	0/0:45:0,45,0,0	0/0:98:0,98,0,0	0/0:66:0,66,0,0	0/0:62:0,62,0,0
locus_56564	149	.	C	T	13	PASS	.	GT:DP:CATG	1/1:84:0,0,84,0	0/0:38:38,0,0,0	./.:0:0,0,0,0	0/0:75:75,0,0,0	0/0:26:26,0,0,0	0/0:11:11,0,0,0	1/0:103:88,0,15,0	./.:0:0,0,0,0	0/0:11:11,0,0,0	0/0:34:34,0,0,0	0/0:31:31,0,0,0	0/0:30:30,0,0,0	0/0:42:42,0,0,0	0/0:22:22,0,0,0	0/0:65:65,0,0,0	0/0:13:13,0,0,0	0/0:89:89,0,0,0	./.:0:0,0,0,0	0/0:65:65,0,0,0	0/0:66:66,0,0,0	0/0:79:79,0,0,0	./.:0:0,0,0,0	0/0:136:136,0,0,0	./.:0:0,0,0,0	0/0:101:101,0,0,0	0/0:50:50,0,0,0	0/0:173:173,0,0,0	0/0:112:112,0,0,0	./.:0:0,0,0,0	0/0:128:128,0,0,0
locus_56848	12	.	A	G	13	PASS	.	GT:DP:CATG	0/0:50:0,50,0,0	0/0:70:0,70,0,0	./.:0:0,0,0,0	./.:0:0,0,0,0	0/0:108:0,108,0,0	0/0:62:0,62,0,0	0/0:71:0,71,0,0	0/0:129:1,128,0,0	0/0:159:0,159,0,0	0/0:134:0,134,0,0	0/0:158:0,157,0,1	0/0:114:0,114,0,0	0/0:98:0,98,0,0	0/0:84:0,84,0,0	0/0:259:0,259,0,0	0/0:184:0,184,0,0	./.:0:0,0,0,0	0/0:52:0,52,0,0	0/0:53:0,53,0,0	0/0:157:0,157,0,0	0/0:272:0,272,0,0	./.:0:0,0,0,0	./.:0:0,0,0,0	0/0:104:0,104,0,0	0/0:93:0,93,0,0	./.:0:0,0,0,0	0/0:151:0,151,0,0	0/0:186:0,186,0,0	1/1:20:0,0,0,20	0/0:135:0,135,0,0
locus_5711	5	.	A	C	13	PASS	.	GT:DP:CATG	0/0:35:0,35,0,0	1/1:107:107,0,0,0	1/0:75:44,31,0,0	./.:0:0,0,0,0	0/0:62:0,62,0,0	./.:0:0,0,0,0	1/1:49:49,0,0,0	1/1:30:30,0,0,0	1/1:139:139,0,0,0	0/0:35:1,34,0,0	0/0:60:0,60,0,0	./.:0:0,0,0,0	1/0:92:60,32,0,0	./.:0:0,0,0,0	1/1:175:175,0,0,0	0/0:48:1,46,0,1	./.:0:0,0,0,0	1/0:68:50,18,0,0	0/0:20:0,20,0,0	1/1:97:97,0,0,0	0/0:38:0,38,0,0	1/0:59:39,20,0,0	0/0:40:1,39,0,0	./.:0:0,0,0,0	0/0:64:2,62,0,0	1/0:112:65,45,1,1	0/0:80:0,79,0,1	0/0:72:1,71,0,0	0/0:42:0,42,0,0	./.:0:0,0,0,0
locus_57223	16	.	G	A	13	PASS	.	GT:DP:CATG	0/0:60:0,0,0,60	0/0:126:0,0,0,126	0/0:140:0,0,0,140	0/0:9:0,0,0,9	0/0:182:0,0,0,182	0/1:74:0,32,0,42	0/0:25:0,0,0,25	0/0:126:0,0,0,126	0/0:190:0,0,0,190	0/0:133:0,0,0,133	0/0:144:0,0,0,144	0/0:161:0,0,0,161	0/1:159:0,85,0,74	0/0:49:0,0,0,49	0/0:242:0,0,0,242	0/0:58:1,0,0,57	0/0:198:0,0,0,198	./.:0:0,0,0,0	1/1:39:0,39,0,0	0/0:128:0,0,0,128	0/0:112:0,1,0,111	0/0:49:0,0,0,49	0/0:98:0,0,0,98	0/0:88:0,0,0,88	./.:0:0,0,0,0	0/0:108:0,0,0,108	0/0:187:0,3,0,184	1/1:181:0,181,0,0	0/0:69:0,0,0,69	0/0:91:0,0,0,91
locus_5724	37	.	G	A	13	PASS	.	GT:DP:CATG	0/0:13:0,0,0,13	0/0:20:0,0,0,20	0/0:71:0,0,0,71	./.:0:0,0,0,0	0/0:42:0,0,0,42	0/0:13:0,0,0,13	./.:0:0,0,0,0	0/0:26:0,0,0,26	0/0:59:0,0,0,59	0/0:56:0,0,0,56	0/0:23:0,0,0,23	0/0:65:0,0,0,65	0/0:42:0,0,0,42	0/0:36:0,0,0,36	1/1:51:0,51,0,0	./.:0:0,0,0,0	0/0:47:0,0,0,47	0/1:24:0,7,0,17	0/0:10:0,0,0,10	0/0:16:0,0,0,16	./.:0:0,0,0,0	0/0:29:0,0,0,29	0/0:33:1,0,0,32	0/0:15:0,0,0,15	./.:0:0,0,0,0	0/0:110:0,0,0,110	0/0:48:0,0,0,48	0/0:69:0,0,0,69	0/0:6:0,0,0,6	0/0:23:0,0,0,23
locus_57767	173	.	C	T	13	PASS	.	GT:DP:CATG	0/0:38:38,0,0,0	0/0:229:229,0,0,0	0/0:117:115,2,0,0	./.:0:0,0,0,0	0/0:124:124,0,0,0	0/0:110:110,0,0,0	0/0:31:31,0,0,0	0/0:195:194,0,1,0	./.:0:0,0,0,0	0/0:132:131,0,1,0	0/0:312:312,0,0,0	./.:0:0,0,0,0	0/0:266:265,1,0,0	0/0:271:271,0,0,0	./.:0:0,0,0,0	0/0:29:29,0,0,0	0/0:158:158,0,0,0	0/0:67:65,2,0,0	0/0:66:62,0,0,4	0/0:168:168,0,0,0	0/0:163:163,0,0,0	0/0:100:100,0,0,0	0/0:414:409,5,0,0	0/0:159:159,0,0,0	0/0:258:258,0,0,0	0/0:154:153,0,1,0	1/0:9:3,0,6,0	0/0:126:126,0,0,0	0/0:89:89,0,0,0	0/0:68:68,0,0,0
locus_57875	139	.	G	A	13	PASS	.	GT:DP:CATG	./.:0:0,0,0,0	0/1:156:0,92,0,64	0/1:164:0,79,1,84	./.:0:0,0,0,0	0/0:183:0,0,0,183	0/0:58:0,0,0,58	1/1:21:0,21,0,0	0/0:39:0,0,0,39	0/0:221:0,0,0,221	0/0:145:0,0,0,145	0/0:179:0,0,0,179	0/0:217:0,0,0,217	0/0:180:0,0,0,180	0/0:144:0,5,0,139	0/0:265:0,0,0,265	0/0:20:0,0,0,20	0/0:87:0,0,0,87	0/0:35:0,0,0,35	0/1:38:0,23,0,15	0/0:102:0,0,0,102	0/0:147:0,0,0,147	0/1:61:0,26,0,35	0/0:196:0,0,0,196	0/0:111:0,0,0,111	0/0:96:0,0,0,96	0/0:188:0,0,0,188	0/0:59:0,0,1,58	0/0:97:0,0,0,97	0/0:32:0,0,0,32	0/0:12:0,0,0,12
locus_58322	49	.	T	G	13	PASS	.	GT:DP:CATG	0/0:40:0,0,40,0	./.:0:0,0,0,0	0/0:137:0,0,136,1	0/0:70:0,0,70,0	./.:0:0,0,0,0	0/0:37:0,0,37,0	0/0:119:0,0,119,0	0/0:207:0,0,206,1	0/0:149:0,0,148,1	./.:0:0,0,0,0	0/0:104:1,1,102,0	0/0:285:0,0,284,1	0/0:171:0,0,171,0	0/0:236:0,0,236,0	1/1:1:0,0,0,1	0/0:121:0,0,121,0	0/0:179:0,0,179,0	0/0:83:0,0,83,0	0/0:98:0,0,97,1	0/0:56:0,0,55,1	0/0:322:0,0,322,0	0/0:76:0,0,76,0	./.:0:0,0,0,0	0/0:119:0,0,119,0	0/0:20:0,0,20,0	0/0:148:0,0,148,0	0/0:155:0,0,155,0	0/0:86:0,0,86,0	0/0:22:0,0,22,0	0/0:14:0,0,14,0
locus_58361	124	.	G	C	13	PASS	.	GT:DP:CATG	0/0:34:0,0,0,34	0/0:112:0,0,0,112	./.:0:0,0,0,0	./.:0:0,0,0,0	./.:0:0,0,0,0	0/0:97:0,0,0,97	0/0:17:0,0,0,17	./.:0:0,0,0,0	./.:0:0,0,0,0	0/0:134:1,0,0,133	0/0:93:0,0,0,93	0/0:102:0,0,0,102	./.:0:0,0,0,0	0/0:89:0,0,0,89	./.:0:0,0,0,0	./.:0:0,0,0,0	0/0:126:0,0,0,126	0/0:52:0,0,0,52	0/0:64:0,0,0,64	0/0:142:0,0,0,142	0/0:103:0,0,0,103	./.:0:0,0,0,0	0/0:110:0,0,0,110	0/0:89:0,0,0,89	0/0:99:0,0,0,99	./.:0:0,0,0,0	./.:0:0,0,0,0	./.:0:0,0,0,0	0/0:77:0,0,0,77	0/0:71:0,0,0,71
locus_58493	95	.	A	G	13	PASS	.	GT:DP:CATG	0/0:54:0,54,0,0	1/0:42:0,28,0,14	0/0:41:0,41,0,0	./.:0:0,0,0,0	./.:0:0,0,0,0	0/0:24:0,24,0,0	0/0:37:0,37,0,0	1/1:76:0,0,0,76	0/0:49:0,49,0,0	0/0:72:0,72,0,0	0/0:93:0,93,0,0	0/0:120:0,120,0,0	0/0:119:0,119,0,0	0/0:85:0,85,0,0	0/0:79:0,79,0,0	0/0:57:0,57,0,0	0/0:94:0,92,0,2	1/0:33:0,21,0,12	0/0:33:0,33,0,0	0/0:53:0,53,0,0	0/0:130:0,130,0,0	1/0:36:0,16,0,20	0/0:108:0,108,0,0	1/0:77:0,44,0,33	0/0:77:0,77,0,0	0/0:95:0,95,0,0	1/0:74:0,37,0,37	0/0:81:0,81,0,0	0/0:51:0,51,0,0	1/0:83:0,68,0,15
locus_5917	94	.	T	C	13	PASS	.	GT:DP:CATG	0/1:74:28,0,46,0	0/1:91:44,0,47,0	0/0:98:0,0,98,0	0/0:18:0,0,18,0	0/0:146:0,0,146,0	0/0:48:0,0,48,0	0/0:75:8,0,67,0	0/1:107:79,0,28,0	0/0:120:0,0,120,0	1/1:123:122,0,1,0	0/0:66:1,0,65,0	0/1:152:86,0,66,0	0/1:122:79,0,43,0	0/0:124:0,0,124,0	0/0:190:0,0,190,0	0/1:80:60,0,20,0	0/0:141:0,0,141,0	0/0:75:0,0,75,0	0/0:67:0,0,67,0	0/0:72:0,0,72,0	0/0:94:1,0,93,0	0/0:96:0,0,96,0	0/0:178:1,0,177,0	0/1:99:49,0,50,0	0/1:107:66,0,41,0	1/1:157:156,0,1,0	0/0:101:1,0,100,0	0/1:96:44,0,52,0	0/0:121:0,0,121,0	0/0:101:0,0,101,0
locus_59236	1	.	C	T	13	PASS	.	GT:DP:CATG	0/0:6:6,0,0,0	./.:0:0,0,0,0	0/0:11:11,0,0,0	./.:0:0,0,0,0	./.:0:0,0,0,0	./.:0:0,0,0,0	0/0:51:51,0,0,0	0/0:89:89,0,0,0	1/0:49:23,0,26,0	0/0:13:13,0,0,0	0/0:59:59,0,0,0	0/0:40:40,0,0,0	0/0:19:19,0,0,0	0/0:26:26,0,0,0	0/0:27:27,0,0,0	./.:0:0,0,0,0	0/0:56:56,0,0,0	0/0:32:32,0,0,0	0/0:13:13,0,0,0	0/0:36:36,0,0,0	0/0:54:54,0,0,0	0/0:14:14,0,0,0	0/0:55:55,0,0,0	./.:29:4,1,24,0	0/0:15:15,0,0,0	0/0:29:29,0,0,0	0/0:56:56,0,0,0	0/0:51:51,0,0,0	0/0:35:35,0,0,0	1/0:27:17,0,10,0
locus_59296	8	.	A	G	13	PASS	.	GT:DP:CATG	./.:0:0,0,0,0	1/1:71:0,0,0,71	1/1:64:0,3,0,61	./.:0:0,0,0,0	1/0:53:0,27,0,26	1/0:29:0,10,0,19	./.:0:0,0,0,0	1/0:17:0,12,0,5	1/0:101:0,47,0,54	0/0:42:0,42,0,0	0/0:65:0,65,0,0	1/0:113:0,45,0,68	0/0:74:2,72,0,0	1/0:50:0,29,0,21	0/0:67:0,67,0,0	./.:0:0,0,0,0	1/0:47:0,29,0,18	1/1:20:0,2,0,18	1/0:8:0,3,0,5	1/0:32:0,19,0,13	1/0:59:0,20,0,39	0/0:18:0,18,0,0	1/1:34:0,0,0,34	1/1:40:0,0,0,40	1/1:33:0,0,0,33	0/0:60:0,59,0,1	0/0:15:0,15,0,0	0/0:48:0,48,0,0	./.:0:0,0,0,0	0/0:20:0,20,0,0
locus_59355	14	.	G	T	13	PASS	.	GT:DP:CATG	0/0:26:0,0,0,26	1/1:42:0,0,42,0	1/1:27:0,0,27,0	0/0:10:0,0,1,9	./.:0:0,0,0,0	0/0:15:0,0,0,15	0/0:35:0,0,0,35	0/0:167:0,0,0,167	1/1:26:0,0,26,0	0/1:40:0,0,34,6	1/1:49:0,0,49,0	0/0:42:0,0,0,42	./.:0:0,0,0,0	0/0:40:0,0,0,40	0/0:54:0,0,0,54	./.:0:0,0,0,0	0/0:113:0,0,0,113	0/0:28:0,0,1,27	1/1:48:0,0,47,1	0/0:42:0,0,2,40	1/1:73:0,0,72,1	1/1:81:0,0,81,0	1/1:55:0,0,54,1	0/0:64:0,0,0,64	0/1:8:0,0,2,6	0/1:118:0,0,45,73	./.:0:0,0,0,0	0/0:37:0,0,3,34	0/0:22:0,0,0,22	0/0:65:0,0,0,65
locus_59996	36	.	G	T	13	PASS	.	GT:DP:CATG	0/0:113:0,0,0,113	0/0:95:0,0,0,95	0/0:167:0,0,0,167	./.:0:0,0,0,0	./.:0:0,0,0,0	1/1:49:0,0,49,0	0/0:54:0,0,0,54	0/0:263:0,0,0,263	./.:0:0,0,0,0	0/0:66:0,0,0,66	./.:0:0,0,0,0	./.:0:0,0,0,0	0/0:136:0,0,0,136	0/0:133:0,0,0,133	0/0:210:0,0,0,210	0/0:63:0,0,0,63	0/0:123:0,0,0,123	0/0:46:0,0,0,46	0/0:86:0,0,0,86	0/0:86:0,0,0,86	0/0:144:0,0,0,144	0/0:56:0,0,0,56	0/0:337:0,0,0,337	0/0:122:0,0,0,122	0/0:222:0,0,0,222	0/0:166:0,0,0,166	0/0:130:0,0,0,130	./.:0:0,0,0,0	0/0:92:0,0,0,92	0/0:61:0,0,0,61
locus_60003	100	.	G	A	13	PASS	.	GT:DP:CATG	./.:0:0,0,0,0	./.:0:0,0,0,0	0/0:12:0,0,0,12	0/0:8:0,0,0,8	0/0:9:0,0,0,9	./.:0:0,0,0,0	1/1:29:0,29,0,0	0/0:58:0,0,0,58	1/1:6:0,6,0,0	./.:0:0,0,0,0	0/0:18:0,0,0,18	0/0:25:0,0,0,25	0/1:24:0,10,0,14	0/0:15:0,0,0,15	0/0:21:0,0,0,21	./.:0:0,0,0,0	0/0:19:0,0,0,19	0/0:8:0,0,0,8	0/0:6:0,0,0,6	0/0:32:0,0,0,32	0/0:28:0,0,0,28	./.:0:0,0,0,0	0/0:7:0,0,0,7	./.:0:0,0,0,0	0/0:6:0,0,0,6	0/1:19:0,13,0,6	./.:0:0,0,0,0	./.:0:0,0,0,0	1/1:17:0,17,0,0	0/0:9:0,0,0,9
locus_60253	123	.	G	A	13	PASS	.	GT:DP:CATG	0/1:43:0,22,0,21	0/1:75:0,47,0,28	0/0:22:0,0,0,22	0/0:15:0,0,0,15	0/0:63:0,0,0,63	0/0:30:0,1,0,29	0/0:38:0,0,0,38	0/0:72:0,0,0,72	0/0:59:0,0,0,59	0/0:82:0,0,0,82	0/0:99:0,0,0,99	0/0:85:0,0,0,85	0/0:136:0,0,0,136	0/1:59:0,23,0,36	0/0:187:0,0,0,187	0/1:65:0,25,0,40	0/0:107:0,0,0,107	0/0:48:0,0,0,48	0/0:62:0,0,0,62	0/0:51:0,0,0,51	0/0:147:0,0,0,147	0/0:47:0,0,0,47	0/0:49:0,0,0,49	0/0:42:0,0,0,42	0/0:37:0,0,0,37	0/0:62:0,0,0,62	0/0:71:0,2,0,69	0/0:87:0,0,0,87	0/0:139:0,0,0,139	0/0:63:0,0,0,63
locus_60307	38	.	C	T	13	PASS	.	GT:DP:CATG	0/0:52:52,0,0,0	0/0:47:47,0,0,0	0/0:62:62,0,0,0	./.:0:0,0,0,0	0/0:19:19,0,0,0	0/0:25:25,0,0,0	0/0:29:29,0,0,0	0/0:59:59,0,0,0	0/0:80:80,0,0,0	0/0:81:81,0,0,0	0/0:87:87,0,0,0	0/0:68:68,0,0,0	0/0:29:29,0,0,0	0/0:37:37,0,0,0	0/0:71:70,1,0,0	0/0:6:6,0,0,0	0/0:85:85,0,0,0	1/0:41:22,0,19,0	0/0:27:26,0,1,0	1/0:37:18,0,19,0	0/0:47:47,0,0,0	0/0:38:38,0,0,0	0/0:48:48,0,0,0	0/0:28:28,0,0,0	0/0:52:52,0,0,0	0/0:81:81,0,0,0	0/0:56:56,0,0,0	0/0:40:40,0,0,0	0/0:61:61,0,0,0	0/0:20:20,0,0,0
locus_60957	15	.	A	G	13	PASS	.	GT:DP:CATG	0/0:6:0,6,0,0	0/0:123:0,123,0,0	1/0:81:0,34,0,47	./.:0:0,0,0,0	1/1:138:0,0,0,138	1/0:70:0,28,0,42	0/0:17:0,17,0,0	0/0:16:0,16,0,0	0/0:110:0,108,0,2	0/0:84:0,84,0,0	./.:0:0,0,0,0	0/0:85:0,85,0,0	0/0:41:0,41,0,0	0/0:59:0,59,0,0	1/1:82:0,0,0,82	1/1:9:0,0,0,9	0/0:32:0,32,0,0	1/1:41:0,0,0,41	./.:0:0,0,0,0	1/1:62:0,0,0,62	./.:0:0,0,0,0	0/0:28:0,28,0,0	0/0:75:0,74,0,1	0/0:42:0,42,0,0	./.:0:0,0,0,0	1/1:95:0,0,0,95	0/0:90:0,90,0,0	0/0:93:0,93,0,0	0/0:36:0,36,0,0	./.:0:0,0,0,0
locus_60968	83	.	C	T	13	PASS	.	GT:DP:CATG	0/0:57:57,0,0,0	0/0:88:88,0,0,0	0/0:60:60,0,0,0	1/0:32:20,0,12,0	0/0:63:63,0,0,0	0/0:58:58,0,0,0	0/0:147:147,0,0,0	0/0:57:57,0,0,0	0/0:103:103,0,0,0	0/0:130:130,0,0,0	1/1:98:0,0,98,0	0/0:198:198,0,0,0	0/0:204:203,0,1,0	1/0:180:85,0,95,0	0/0:166:166,0,0,0	1/0:81:13,0,68,0	0/0:109:109,0,0,0	1/1:48:0,0,48,0	1/0:59:31,0,28,0	./.:0:0,0,0,0	./.:0:0,0,0,0	1/1:81:1,0,80,0	1/1:137:0,0,137,0	1/0:200:75,0,125,0	0/0:75:75,0,0,0	0/0:130:128,0,2,0	0/0:111:111,0,0,0	1/1:115:0,0,115,0	1/1:103:0,0,103,0	0/0:64:63,0,1,0
locus_60973	13	.	A	G	13	PASS	.	GT:DP:CATG	1/0:24:0,13,0,11	1/0:34:0,25,0,9	1/0:31:0,12,0,19	./.:0:0,0,0,0	1/0:27:0,18,0,9	1/0:16:0,9,0,7	0/0:28:0,28,0,0	1/0:66:0,44,0,22	1/0:24:0,9,0,15	1/0:34:0,24,0,10	1/1:34:0,0,0,34	0/0:30:0,30,0,0	1/1:19:0,1,0,18	./.:11:0,9,0,2	1/1:12:0,0,0,12	1/1:25:0,0,0,25	1/0:87:0,50,0,37	0/0:76:0,76,0,0	0/0:49:0,49,0,0	0/0:47:0,47,0,0	1/0:93:0,39,0,54	0/0:60:0,60,0,0	0/0:51:0,51,0,0	0/0:58:0,58,0,0	1/1:35:0,2,0,33	1/1:21:0,1,0,20	1/0:73:0,33,0,40	1/1:25:0,0,0,25	0/0:40:0,40,0,0	0/0:39:0,39,0,0
locus_61157	71	.	G	T	13	PASS	.	GT:DP:CATG	0/0:76:0,0,0,76	0/1:85:0,0,52,33	./.:0:0,0,0,0	0/0:37:0,0,0,37	0/0:116:0,0,0,116	0/0:29:0,0,0,29	0/0:82:0,0,0,82	0/0:70:0,0,0,70	1/1:45:0,0,44,1	0/0:123:0,0,0,123	0/0:192:0,0,0,192	0/0:113:0,0,0,113	0/0:203:0,0,0,203	0/0:176:0,0,0,176	./.:0:0,0,0,0	0/0:83:0,0,0,83	0/0:308:0,0,0,308	0/0:119:0,0,3,116	1/1:81:0,0,79,2	0/0:213:0,0,0,213	0/0:229:0,0,0,229	0/0:176:0,0,0,176	0/1:263:0,0,113,150	0/1:184:0,0,100,84	0/0:183:0,0,0,183	0/0:276:0,0,0,276	0/0:333:0,0,0,333	0/0:350:0,0,0,350	0/0:125:0,0,0,125	0/0:177:0,0,0,177
locus_6137	62	.	G	C	13	PASS	.	GT:DP:CATG	./.:0:0,0,0,0	0/0:63:0,0,0,63	0/0:62:0,0,0,62	./.:0:0,0,0,0	0/0:37:0,0,0,37	0/0:27:0,0,0,27	0/1:69:18,0,0,51	0/1:55:39,0,0,16	0/0:64:0,0,0,64	0/0:67:0,0,0,67	0/0:65:0,0,0,65	0/0:76:0,0,0,76	0/0:81:0,0,0,81	0/0:66:0,0,0,66	0/1:84:61,0,0,23	1/1:100:100,0,0,0	0/0:59:0,0,0,59	0/0:27:0,0,0,27	0/0:14:0,0,0,14	0/0:41:0,1,0,40	0/0:73:0,0,0,73	0/0:24:0,0,0,24	0/0:86:0,0,0,86	0/0:59:0,0,0,59	0/0:43:0,0,0,43	0/0:82:0,0,0,82	0/0:25:0,0,0,25	0/0:45:0,0,0,45	0/0:58:0,0,0,58	0/0:49:0,0,0,49
locus_61699	125	.	G	A	13	PASS	.	GT:DP:CATG	0/0:47:0,0,0,47	0/0:30:0,0,0,30	0/0:98:0,0,0,98	./.:0:0,0,0,0	0/0:44:0,0,0,44	1/1:41:0,39,0,2	./.:0:0,0,0,0	0/0:12:0,0,0,12	0/0:119:0,0,0,119	0/0:80:0,0,0,80	0/0:97:0,0,1,96	0/0:148:0,0,0,148	0/0:124:0,0,0,124	0/0:169:0,0,0,169	0/0:170:0,0,0,170	0/0:32:0,0,0,32	0/0:66:0,0,0,66	0/0:11:0,0,0,11	0/0:41:0,0,0,41	0/0:67:0,0,0,67	0/0:92:0,0,0,92	0/0:35:0,0,0,35	0/0:111:0,0,0,111	0/0:90:0,0,0,90	0/0:78:0,0,0,78	0/0:135:0,0,0,135	0/0:57:0,0,0,57	0/0:94:0,0,0,94	0/0:41:0,0,0,41	./.:0:0,0,0,0
locus_61705	40	.	A	C	13	PASS	.	GT:DP:CATG	0/0:28:0,28,0,0	0/0:64:1,63,0,0	0/0:70:0,70,0,0	./.:0:0,0,0,0	0/0:67:0,67,0,0	0/0:35:0,35,0,0	0/0:24:0,24,0,0	./.:0:0,0,0,0	0/0:56:0,56,0,0	1/0:99:56,43,0,0	0/0:59:1,58,0,0	1/1:36:36,0,0,0	0/0:72:0,72,0,0	0/0:47:0,47,0,0	1/1:77:77,0,0,0	1/0:65:24,41,0,0	0/0:101:0,101,0,0	./.:0:0,0,0,0	1/0:26:17,9,0,0	0/0:38:0,38,0,0	0/0:62:0,62,0,0	./.:0:0,0,0,0	0/0:158:0,158,0,0	0/0:69:0,69,0,0	./.:0:0,0,0,0	1/1:64:63,1,0,0	0/0:65:0,65,0,0	1/1:44:41,3,0,0	./.:0:0,0,0,0	./.:0:0,0,0,0
locus_6192	139	.	G	T	13	PASS	.	GT:DP:CATG	0/0:52:0,0,0,52	0/0:9:0,0,0,9	0/1:35:0,0,15,20	./.:0:0,0,0,0	./.:0:0,0,0,0	0/1:21:0,0,4,17	./.:0:0,0,0,0	./.:0:0,0,0,0	0/0:41:0,0,1,40	0/0:67:0,0,0,67	0/0:80:0,0,0,80	0/0:67:0,0,0,67	0/0:70:0,0,0,70	0/0:75:0,0,0,75	0/1:120:0,0,57,63	./.:0:0,0,0,0	0/0:64:0,0,0,64	./.:0:0,0,0,0	0/0:80:0,0,0,80	./.:0:0,0,0,0	0/0:113:0,0,0,113	1/1:40:0,0,39,1	0/0:60:0,0,0,60	0/0:35:0,0,0,35	0/1:69:0,0,36,33	0/0:157:0,0,0,157	0/0:111:0,0,0,111	0/0:44:0,0,0,44	./.:0:0,0,0,0	0/0:64:0,0,0,64
locus_61940	85	.	C	T	13	PASS	.	GT:DP:CATG	0/0:7:7,0,0,0	1/0:84:58,0,26,0	0/0:84:83,1,0,0	./.:0:0,0,0,0	0/0:41:41,0,0,0	0/0:22:22,0,0,0	0/0:61:61,0,0,0	1/0:113:83,0,30,0	0/0:142:142,0,0,0	0/0:137:136,1,0,0	0/0:118:118,0,0,0	0/0:65:65,0,0,0	0/0:123:123,0,0,0	0/0:131:131,0,0,0	0/0:75:75,0,0,0	0/0:36:36,0,0,0	0/0:117:117,0,0,0	0/0:17:17,0,0,0	0/0:36:36,0,0,0	0/0:42:42,0,0,0	0/0:152:152,0,0,0	0/0:26:26,0,0,0	0/0:139:139,0,0,0	0/0:58:58,0,0,0	0/0:113:113,0,0,0	0/0:124:124,0,0,0	0/0:74:74,0,0,0	0/0:110:110,0,0,0	0/0:11:11,0,0,0	0/0:20:20,0,0,0
locus_62330	13	.	C	A	13	PASS	.	GT:DP:CATG	./.:0:0,0,0,0	0/0:51:51,0,0,0	0/0:26:26,0,0,0	./.:0:0,0,0,0	0/0:25:25,0,0,0	0/0:12:12,0,0,0	0/0:27:27,0,0,0	0/0:9:9,0,0,0	0/0:47:47,0,0,0	0/0:72:72,0,0,0	0/0:42:42,0,0,0	0/0:23:23,0,0,0	0/0:77:77,0,0,0	1/1:16:0,16,0,0	./.:0:0,0,0,0	./.:0:0,0,0,0	0/0:37:37,0,0,0	0/0:12:12,0,0,0	0/0:9:9,0,0,0	0/0:18:17,0,0,1	0/0:47:47,0,0,0	0/1:30:13,16,1,0	0/0:46:46,0,0,0	0/0:23:23,0,0,0	0/0:22:22,0,0,0	./.:0:0,0,0,0	./.:0:0,0,0,0	0/0:18:18,0,0,0	./.:0:0,0,0,0	./.:10:2,8,0,0
locus_62333	134	.	G	C	13	PASS	.	GT:DP:CATG	0/0:10:0,0,0,10	0/0:15:0,0,0,15	./.:0:0,0,0,0	./.:0:0,0,0,0	0/0:16:0,0,0,16	0/0:26:0,0,0,26	0/0:14:0,0,0,14	0/0:40:0,0,0,40	0/0:17:0,0,0,17	1/1:19:19,0,0,0	0/0:36:0,0,0,36	./.:0:0,0,0,0	0/0:35:0,0,0,35	0/0:65:0,0,0,65	0/0:62:0,0,0,62	./.:0:0,0,0,0	0/0:65:0,0,0,65	0/0:37:0,0,0,37	1/1:38:37,0,0,1	0/0:39:0,0,0,39	0/0:108:0,0,0,108	0/0:30:0,0,0,30	0/0:71:0,0,0,71	0/0:36:0,0,0,36	0/0:44:0,0,0,44	0/0:38:0,0,0,38	./.:0:0,0,0,0	0/0:110:0,0,0,110	0/0:36:1,0,0,35	0/0:58:0,0,0,58
locus_62551	18	.	A	G	13	PASS	.	GT:DP:CATG	1/1:42:0,0,0,42	1/0:40:0,17,0,23	0/0:54:0,54,0,0	./.:0:0,0,0,0	1/0:55:0,26,0,29	./.:0:0,0,0,0	1/1:16:0,0,0,16	1/0:76:0,29,0,47	1/0:40:0,19,0,21	0/0:17:0,17,0,0	1/0:32:0,7,0,25	1/0:45:0,23,0,22	./.:0:0,0,0,0	0/0:26:0,26,0,0	0/0:34:0,34,0,0	1/0:38:0,9,0,29	1/0:94:0,49,0,45	./.:0:0,0,0,0	1/0:45:0,30,0,15	0/0:71:0,71,0,0	./.:0:0,0,0,0	0/0:78:0,78,0,0	1/0:124:1,69,0,54	1/1:69:0,0,0,69	1/0:64:0,46,0,18	0/0:101:0,101,0,0	1/0:116:0,75,0,41	0/0:104:0,103,0,1	1/0:109:0,69,0,40	1/0:86:0,23,0,63
locus_62809	10	.	C	T	13	PASS	.	GT:DP:CATG	0/0:8:8,0,0,0	0/0:48:48,0,0,0	0/0:41:41,0,0,0	./.:0:0,0,0,0	1/0:54:39,0,15,0	0/0:19:19,0,0,0	./.:0:0,0,0,0	0/0:24:24,0,0,0	0/0:87:87,0,0,0	0/0:27:27,0,0,0	0/0:42:42,0,0,0	0/0:53:52,0,0,1	0/0:39:39,0,0,0	1/0:36:15,0,21,0	0/0:106:106,0,0,0	0/0:12:12,0,0,0	1/0:32:20,0,12,0	0/0:11:11,0,0,0	0/0:19:19,0,0,0	0/0:28:28,0,0,0	1/0:35:26,0,9,0	1/0:15:7,0,7,1	0/0:39:39,0,0,0	0/0:31:31,0,0,0	0/0:25:25,0,0,0	0/0:47:47,0,0,0	0/0:29:29,0,0,0	0/0:38:38,0,0,0	0/0:12:12,0,0,0	./.:0:0,0,0,0
locus_63130	20	.	C	A	13	PASS	.	GT:DP:CATG	0/0:16:16,0,0,0	0/0:157:157,0,0,0	0/0:102:102,0,0,0	./.:0:0,0,0,0	0/0:116:116,0,0,0	0/0:107:105,2,0,0	./.:0:0,0,0,0	./.:0:0,0,0,0	0/0:290:290,0,0,0	0/0:198:198,0,0,0	0/0:260:260,0,0,0	0/0:164:164,0,0,0	0/0:155:155,0,0,0	0/0:253:253,0,0,0	0/0:537:537,0,0,0	0/0:15:14,1,0,0	0/0:144:144,0,0,0	0/0:76:76,0,0,0	0/0:56:56,0,0,0	0/0:124:124,0,0,0	0/0:180:179,1,0,0	0/0:79:79,0,0,0	0/0:264:264,0,0,0	0/0:170:170,0,0,0	0/0:145:145,0,0,0	0/0:77:77,0,0,0	0/0:136:136,0,0,0	0/0:127:127,0,0,0	0/0:16:16,0,0,0	0/0:23:23,0,0,0
locus_6315	1	.	T	C	13	PASS	.	GT:DP:CATG	0/0:102:0,0,102,0	0/0:96:0,0,96,0	0/0:112:0,0,112,0	./.:0:0,0,0,0	0/1:15:9,0,6,0	./.:8:7,0,1,0	0/1:46:19,0,27,0	0/1:118:20,0,98,0	./.:0:0,0,0,0	0/0:125:0,0,125,0	0/0:118:0,0,118,0	0/0:309:0,0,309,0	0/0:290:0,0,290,0	0/0:134:3,0,131,0	0/0:260:0,0,260,0	1/1:9:9,0,0,0	0/0:159:0,0,159,0	0/0:93:0,0,93,0	0/0:62:0,0,62,0	./.:9:2,0,7,0	0/0:182:0,0,182,0	0/0:172:0,0,172,0	0/0:218:0,0,218,0	0/0:108:0,0,108,0	0/0:165:1,0,164,0	0/0:181:0,0,180,1	0/0:197:0,0,197,0	0/0:176:3,0,173,0	0/1:71:18,0,53,0	0/0:189:0,0,189,0
locus_6321	118	.	G	T	13	PASS	.	GT:DP:CATG	./.:0:0,0,0,0	0/0:43:0,0,0,43	0/1:43:0,0,21,22	./.:0:0,0,0,0	0/0:41:0,0,0,41	0/0:23:0,0,0,23	./.:0:0,0,0,0	0/1:17:0,0,6,11	0/0:110:0,0,0,110	0/0:56:0,0,0,56	0/0:79:0,0,0,79	0/0:46:0,0,0,46	0/0:38:0,0,0,38	0/0:35:0,0,0,35	0/0:88:0,0,0,88	./.:0:0,0,0,0	0/0:20:0,0,0,20	0/0:8:0,0,0,8	0/0:14:0,0,1,13	0/0:29:0,0,0,29	0/0:54:0,0,0,54	0/0:15:0,0,0,15	0/1:60:0,0,38,22	0/1:51:0,0,36,15	0/0:30:0,0,0,30	0/0:65:0,0,0,65	0/0:29:0,0,0,29	0/0:16:0,0,0,16	./.:0:0,0,0,0	0/0:10:0,0,0,10
locus_63734	134	.	T	A	13	PASS	.	GT:DP:CATG	0/0:35:0,0,35,0	0/0:8:0,0,8,0	0/0:27:0,0,27,0	./.:0:0,0,0,0	0/0:14:0,0,14,0	./.:0:0,0,0,0	0/0:20:0,0,20,0	0/0:26:0,0,26,0	0/0:36:0,0,36,0	0/0:55:0,0,55,0	0/0:25:0,0,25,0	0/0:32:0,0,32,0	0/0:28:0,0,28,0	./.:0:0,0,0,0	0/0:42:0,0,42,0	./.:0:0,0,0,0	0/0:46:0,0,46,0	0/0:13:0,0,13,0	0/0:58:0,0,58,0	0/0:10:0,0,10,0	0/0:98:0,0,98,0	0/0:26:0,0,26,0	0/0:57:0,0,57,0	0/0:12:0,0,12,0	0/0:55:0,0,55,0	0/0:31:0,0,31,0	0/0:41:0,0,41,0	1/1:38:0,38,0,0	./.:0:0,0,0,0	0/0:14:0,0,14,0
locus_6399	8	.	T	C	13	PASS	.	GT:DP:CATG	0/0:70:0,0,70,0	./.:0:0,0,0,0	0/0:35:0,0,35,0	0/0:92:0,0,92,0	0/0:111:1,0,109,1	0/0:56:0,0,56,0	0/0:103:0,0,103,0	0/0:349:1,0,348,0	0/0:88:0,0,87,1	0/0:141:0,0,140,1	0/0:210:0,0,210,0	0/0:192:0,0,192,0	0/0:191:0,0,191,0	0/0:162:1,0,161,0	0/0:296:0,1,293,2	0/0:55:0,0,55,0	0/0:153:1,0,152,0	0/0:104:0,0,104,0	0/0:78:0,0,78,0	0/0:111:0,0,111,0	0/0:72:0,0,72,0	./.:0:0,0,0,0	0/0:160:0,0,159,1	0/0:117:0,0,117,0	0/0:62:0,0,62,0	0/0:89:0,0,89,0	0/0:160:0,0,160,0	0/0:174:1,0,172,1	0/0:133:0,1,132,0	0/0:148:0,0,148,0
locus_64085	52	.	T	A	13	PASS	.	GT:DP:CATG	0/0:23:0,2,21,0	0/0:36:0,0,36,0	0/0:60:0,0,60,0	./.:0:0,0,0,0	0/0:45:0,0,45,0	0/1:11:0,4,7,0	./.:0:0,0,0,0	1/1:85:0,85,0,0	0/0:20:0,0,20,0	./.:0:0,0,0,0	0/0:84:0,1,83,0	0/0:64:0,0,64,0	0/0:133:0,0,133,0	./.:0:0,0,0,0	0/0:110:0,0,110,0	0/0:14:0,0,14,0	0/0:195:0,0,195,0	./.:0:0,0,0,0	0/1:85:0,45,40,0	1/1:70:0,70,0,0	0/0:193:0,0,193,0	0/0:84:0,0,84,0	0/0:137:0,0,137,0	0/1:89:0,38,51,0	0/0:100:0,1,99,0	./.:0:0,0,0,0	1/1:185:0,179,6,0	./.:0:0,0,0,0	0/1:87:0,32,55,0	0/0:154:0,0,154,0
locus_64127	23	.	C	A	13	PASS	.	GT:DP:CATG	./.:0:0,0,0,0	0/0:41:41,0,0,0	0/0:78:78,0,0,0	./.:0:0,0,0,0	0/0:49:48,1,0,0	0/0:27:25,2,0,0	./.:0:0,0,0,0	./.:0:0,0,0,0	0/0:93:92,1,0,0	0/0:64:64,0,0,0	1/1:128:1,127,0,0	./.:0:0,0,0,0	1/1:123:0,123,0,0	0/0:77:75,2,0,0	0/0:154:154,0,0,0	0/0:10:10,0,0,0	0/0:62:62,0,0,0	0/0:34:34,0,0,0	0/1:14:3,11,0,0	0/0:14:13,1,0,0	0/1:63:26,37,0,0	0/1:43:20,23,0,0	0/1:92:42,50,0,0	1/1:55:0,55,0,0	1/1:35:0,35,0,0	0/1:62:28,34,0,0	0/1:56:26,30,0,0	1/1:62:0,62,0,0	0/0:14:14,0,0,0	./.:0:0,0,0,0
locus_64208	34	.	C	A	13	PASS	.	GT:DP:CATG	./.:0:0,0,0,0	0/0:35:35,0,0,0	0/0:10:10,0,0,0	./.:0:0,0,0,0	0/0:23:23,0,0,0	0/0:25:25,0,0,0	./.:0:0,0,0,0	0/0:29:29,0,0,0	0/0:25:25,0,0,0	0/0:22:22,0,0,0	0/0:27:27,0,0,0	0/0:32:32,0,0,0	0/1:28:15,12,1,0	0/0:6:6,0,0,0	0/0:62:62,0,0,0	0/0:6:6,0,0,0	0/0:12:12,0,0,0	0/0:18:18,0,0,0	0/0:14:14,0,0,0	0/0:14:14,0,0,0	0/0:38:38,0,0,0	0/0:54:54,0,0,0	./.:0:0,0,0,0	0/0:26:26,0,0,0	0/0:12:12,0,0,0	0/0:51:51,0,0,0	0/0:8:8,0,0,0	./.:0:0,0,0,0	0/0:47:47,0,0,0	0/0:10:10,0,0,0
locus_64704	12	.	A	G	13	PASS	.	GT:DP:CATG	./.:0:0,0,0,0	0/0:119:0,119,0,0	0/0:68:0,68,0,0	./.:0:0,0,0,0	0/0:109:0,109,0,0	1/0:36:0,13,0,23	./.:0:0,0,0,0	0/0:13:0,13,0,0	0/0:210:0,210,0,0	0/0:83:0,83,0,0	0/0:105:0,105,0,0	0/0:108:0,108,0,0	0/0:81:0,81,0,0	1/0:129:0,54,0,75	0/0:241:0,241,0,0	./.:0:0,0,0,0	0/0:41:0,41,0,0	0/0:24:0,24,0,0	0/0:20:0,20,0,0	0/0:22:0,22,0,0	0/0:65:0,65,0,0	0/0:32:0,32,0,0	0/0:76:0,76,0,0	0/0:59:0,59,0,0	0/0:34:0,34,0,0	1/1:94:0,0,0,94	0/0:10:0,10,0,0	0/0:16:0,16,0,0	./.:0:0,0,0,0	./.:0:0,0,0,0
locus_6497	34	.	T	G	13	PASS	.	GT:DP:CATG	./.:0:0,0,0,0	./.:0:0,0,0,0	1/0:47:0,0,27,20	0/0:18:0,0,17,1	./.:0:0,0,0,0	0/0:24:0,0,24,0	0/0:67:0,0,67,0	1/0:145:0,0,86,59	0/0:17:0,0,17,0	1/1:23:0,0,0,23	./.:0:0,0,0,0	0/0:52:0,0,52,0	1/1:54:0,0,0,54	./.:0:0,0,0,0	1/0:125:0,0,69,56	./.:0:0,0,0,0	1/0:244:0,0,133,111	./.:0:0,0,0,0	1/1:65:0,0,0,65	0/0:93:0,0,93,0	./.:0:0,0,0,0	1/1:46:0,0,1,45	0/0:67:0,0,67,0	0/0:57:0,0,56,1	0/0:101:0,0,101,0	1/0:146:0,0,80,66	0/0:12:0,0,12,0	./.:0:0,0,0,0	0/0:49:0,0,49,0	0/0:85:0,0,79,6
locus_65388	37	.	G	T	13	PASS	.	GT:DP:CATG	./.:0:0,0,0,0	./.:0:0,0,0,0	0/1:34:0,0,15,19	./.:0:0,0,0,0	0/0:75:0,0,1,74	./.:0:0,0,0,0	0/0:13:0,0,0,13	./.:0:0,0,0,0	0/0:60:0,0,0,60	0/0:42:0,0,0,42	0/0:44:0,0,0,44	0/0:68:1,0,0,67	0/0:19:0,0,0,19	0/0:37:0,0,0,37	0/0:93:0,0,0,93	0/0:13:0,0,0,13	0/0:76:0,0,0,76	0/1:29:0,0,11,18	0/0:16:0,0,0,16	0/0:19:0,0,0,19	./.:0:0,0,0,0	0/0:28:0,0,0,28	0/0:34:0,0,0,34	0/0:17:0,0,0,17	1/1:21:0,0,21,0	0/1:69:0,0,42,27	0/0:10:0,0,0,10	./.:0:0,0,0,0	0/0:44:0,0,1,43	./.:0:0,0,0,0
locus_66226	131	.	T	A	13	PASS	.	GT:DP:CATG	0/0:52:0,0,52,0	0/0:242:0,0,242,0	0/0:183:0,0,183,0	./.:0:0,0,0,0	0/0:284:0,0,284,0	0/0:120:0,0,120,0	0/0:46:0,0,46,0	0/0:95:0,0,95,0	0/0:350:0,0,350,0	0/0:296:0,0,296,0	0/0:250:0,0,250,0	0/0:304:0,0,304,0	0/0:287:0,0,287,0	0/0:278:0,0,278,0	0/0:418:0,1,417,0	0/0:49:0,0,49,0	0/0:198:0,0,198,0	0/0:84:0,0,84,0	0/0:64:0,0,64,0	0/0:168:0,0,168,0	0/0:316:0,0,316,0	0/0:178:1,0,177,0	0/0:400:1,0,399,0	0/0:258:0,0,258,0	0/0:231:0,0,231,0	0/0:378:0,0,378,0	0/0:159:1,0,158,0	0/0:171:1,0,170,0	0/0:131:0,0,131,0	0/0:25:0,0,25,0
locus_66382	96	.	G	A	13	PASS	.	GT:DP:CATG	0/0:14:0,0,0,14	0/0:35:0,0,0,35	0/0:36:0,0,0,36	1/1:9:0,9,0,0	0/0:31:0,0,0,31	0/0:25:0,0,0,25	./.:0:0,0,0,0	./.:0:0,0,0,0	0/0:61:0,0,0,61	0/0:25:0,0,0,25	0/0:15:0,0,0,15	0/0:9:0,0,0,9	0/0:19:0,0,0,19	0/0:36:0,0,0,36	0/0:117:0,0,0,117	0/0:12:0,0,0,12	0/0:41:0,0,0,41	0/0:11:0,0,0,11	0/0:33:0,0,0,33	0/0:13:0,0,0,13	0/0:50:0,0,0,50	0/0:39:0,0,0,39	0/0:48:0,0,0,48	0/0:18:0,0,0,18	0/0:41:0,0,0,41	0/0:59:0,0,0,59	0/0:11:1,0,0,10	0/0:12:0,0,0,12	0/0:31:0,0,0,31	./.:0:0,0,0,0
locus_66410	10	.	C	A	13	PASS	.	GT:DP:CATG	0/0:17:17,0,0,0	0/0:15:15,0,0,0	0/0:17:17,0,0,0	0/0:18:18,0,0,0	0/0:19:19,0,0,0	0/0:7:7,0,0,0	./.:0:0,0,0,0	0/1:24:16,8,0,0	0/0:10:10,0,0,0	0/0:24:24,0,0,0	./.:38:5,33,0,0	0/0:18:18,0,0,0	./.:0:0,0,0,0	0/0:22:22,0,0,0	0/0:26:26,0,0,0	0/0:12:12,0,0,0	0/0:27:27,0,0,0	0/0:19:17,2,0,0	0/0:21:21,0,0,0	./.:0:0,0,0,0	0/0:27:27,0,0,0	0/0:33:33,0,0,0	./.:0:0,0,0,0	0/0:39:39,0,0,0	./.:0:0,0,0,0	1/1:15:0,15,0,0	0/0:28:28,0,0,0	0/0:31:31,0,0,0	./.:0:0,0,0,0	0/0:34:34,0,0,0
locus_66732	98	.	G	C	13	PASS	.	GT:DP:CATG	0/0:11:0,0,0,11	0/0:61:0,0,0,61	0/0:79:0,0,0,79	./.:0:0,0,0,0	0/0:79:0,0,0,79	0/0:27:0,0,0,27	./.:0:0,0,0,0	./.:0:0,0,0,0	1/1:64:63,0,0,1	0/0:44:0,0,0,44	0/0:75:0,0,0,75	0/0:61:0,0,0,61	0/0:51:0,0,0,51	0/0:77:0,0,0,77	0/0:90:0,0,0,90	./.:0:0,0,0,0	0/1:50:30,0,0,20	0/0:12:0,0,0,12	0/0:11:0,0,0,11	0/1:14:5,0,0,9	0/1:72:41,0,0,31	0/0:46:0,0,0,46	0/0:74:0,0,0,74	0/1:54:23,0,0,31	0/0:45:0,0,0,45	0/0:92:0,0,0,92	0/0:25:0,0,0,25	0/0:46:0,0,0,46	0/0:20:0,0,0,20	./.:0:0,0,0,0
locus_66759	163	.	T	C	13	PASS	.	GT:DP:CATG	0/1:22:16,0,6,0	0/0:23:0,0,23,0	0/0:45:0,0,45,0	./.:0:0,0,0,0	0/0:28:0,0,28,0	0/0:56:0,0,56,0	0/0:30:0,0,30,0	0/0:8:0,0,8,0	0/0:75:0,0,75,0	0/0:50:1,0,49,0	0/0:70:0,0,70,0	0/0:79:0,0,79,0	0/0:81:0,0,81,0	0/0:57:0,0,57,0	0/0:112:0,0,112,0	./.:0:0,0,0,0	0/0:59:0,0,59,0	0/0:30:0,0,30,0	0/0:11:0,0,11,0	0/0:22:0,0,22,0	0/0:66:0,0,66,0	0/0:35:0,0,35,0	0/1:59:23,0,36,0	0/0:51:0,0,51,0	0/1:27:6,0,21,0	0/0:47:0,0,47,0	0/0:48:0,0,48,0	0/0:42:0,0,42,0	0/0:36:0,0,36,0	0/0:16:0,0,16,0
locus_66829	16	.	G	A	13	PASS	.	GT:DP:CATG	0/1:69:0,37,0,32	0/0:44:0,1,0,43	./.:0:0,0,0,0	./.:0:0,0,0,0	0/1:64:0,28,0,36	0/0:13:0,0,0,13	0/1:24:0,6,0,18	0/1:65:0,14,0,51	0/0:70:0,1,0,69	0/0:16:0,0,0,16	0/0:48:1,0,0,47	1/1:60:0,59,0,1	0/0:28:0,0,0,28	./.:0:0,0,0,0	1/1:70:0,70,0,0	./.:0:0,0,0,0	0/1:135:0,71,0,64	0/0:66:0,0,0,66	0/0:22:0,1,0,21	0/0:79:0,0,0,79	0/0:224:0,0,0,224	./.:0:0,0,0,0	0/1:125:0,57,0,68	1/1:49:0,49,0,0	1/1:60:0,58,0,2	./.:0:0,0,0,0	0/0:129:0,0,0,129	0/1:89:0,38,0,51	0/0:54:0,0,0,54	./.:0:0,0,0,0
locus_67562	141	.	G	T	13	PASS	.	GT:DP:CATG	0/0:36:0,0,0,36	0/0:69:0,0,0,69	0/0:102:0,0,0,102	./.:0:0,0,0,0	0/0:27:0,0,0,27	0/0:24:0,0,0,24	./.:0:0,0,0,0	0/0:26:0,0,0,26	0/0:83:0,0,0,83	0/0:68:0,1,0,67	0/0:92:0,0,0,92	0/0:45:0,0,0,45	0/0:79:0,0,1,78	0/0:75:0,0,0,75	0/0:297:0,0,0,297	0/0:18:0,0,0,18	0/0:50:0,0,0,50	1/1:63:1,0,62,0	0/0:65:0,0,0,65	0/0:30:0,0,0,30	0/0:81:0,0,0,81	0/1:107:0,0,70,37	./.:0:0,0,0,0	0/0:77:0,0,1,76	0/0:53:0,0,0,53	./.:0:0,0,0,0	./.:0:0,0,0,0	0/0:59:0,0,0,59	0/1:140:0,0,41,99	0/0:14:0,0,0,14
locus_6781	11	.	C	T	13	PASS	.	GT:DP:CATG	./.:0:0,0,0,0	1/1:140:0,0,140,0	1/0:178:82,0,96,0	./.:0:0,0,0,0	./.:0:0,0,0,0	1/1:59:0,0,59,0	./.:0:0,0,0,0	1/1:6:0,0,6,0	1/1:193:2,0,191,0	0/0:194:191,0,3,0	0/0:97:97,0,0,0	0/0:6:6,0,0,0	0/0:106:106,0,0,0	0/0:224:224,0,0,0	0/0:162:161,1,0,0	0/0:11:10,0,1,0	1/0:188:110,0,78,0	0/0:110:110,0,0,0	1/0:61:29,0,32,0	0/0:33:33,0,0,0	0/0:88:88,0,0,0	1/1:79:0,0,79,0	0/0:266:266,0,0,0	0/0:111:111,0,0,0	0/0:133:133,0,0,0	./.:0:0,0,0,0	0/0:144:144,0,0,0	0/0:185:185,0,0,0	0/0:17:17,0,0,0	1/1:18:0,0,18,0
locus_67900	125	.	G	T	13	PASS	.	GT:DP:CATG	./.:0:0,0,0,0	0/1:36:0,0,20,16	0/0:10:0,0,0,10	./.:0:0,0,0,0	0/0:47:0,0,0,47	0/0:24:0,0,0,24	./.:0:0,0,0,0	0/0:16:0,0,0,16	0/0:33:0,0,2,31	0/0:36:0,0,0,36	0/0:32:0,0,0,32	0/0:60:0,0,0,60	0/0:44:0,0,0,44	0/0:59:0,0,0,59	1/1:45:0,0,44,1	./.:0:0,0,0,0	0/0:43:1,0,0,42	0/1:16:0,0,8,8	0/1:10:0,0,5,5	0/0:21:0,0,0,21	0/0:22:0,0,0,22	0/0:18:0,0,0,18	0/0:105:0,0,0,105	0/0:37:0,0,0,37	0/0:32:0,0,0,32	0/0:68:0,0,0,68	0/0:24:0,0,0,24	0/0:33:0,0,0,33	0/0:7:0,0,0,7	0/0:14:0,0,0,14
locus_67939	40	.	C	A	13	PASS	.	GT:DP:CATG	0/0:20:20,0,0,0	0/0:47:47,0,0,0	0/0:13:13,0,0,0	0/0:10:10,0,0,0	./.:0:0,0,0,0	0/0:19:19,0,0,0	./.:0:0,0,0,0	0/0:71:71,0,0,0	0/0:47:47,0,0,0	0/0:27:27,0,0,0	0/0:95:95,0,0,0	0/0:32:32,0,0,0	0/0:94:94,0,0,0	0/0:45:45,0,0,0	0/0:93:93,0,0,0	./.:0:0,0,0,0	0/0:84:84,0,0,0	0/0:22:22,0,0,0	0/0:34:34,0,0,0	0/0:46:46,0,0,0	./.:0:0,0,0,0	0/0:60:60,0,0,0	./.:0:0,0,0,0	0/0:25:25,0,0,0	./.:0:0,0,0,0	0/0:92:91,1,0,0	./.:0:0,0,0,0	./.:0:0,0,0,0	./.:0:0,0,0,0	0/0:55:55,0,0,0
locus_6827	7	.	T	C	13	PASS	.	GT:DP:CATG	0/0:41:0,0,41,0	0/0:86:0,0,86,0	0/0:80:0,0,80,0	0/0:41:0,0,41,0	0/0:44:0,0,44,0	0/0:57:0,0,57,0	0/0:63:0,0,63,0	0/0:168:0,0,168,0	0/0:106:0,0,106,0	0/0:83:0,0,83,0	0/0:168:0,0,168,0	0/0:76:0,0,76,0	./.:0:0,0,0,0	0/0:155:0,0,155,0	0/0:253:0,0,253,0	0/0:146:0,0,146,0	./.:0:0,0,0,0	0/0:73:0,0,72,1	0/0:95:0,0,95,0	0/0:116:0,0,116,0	0/0:174:0,0,174,0	0/0:38:0,0,38,0	./.:0:0,0,0,0	0/0:101:0,0,101,0	./.:0:0,0,0,0	0/0:169:0,0,169,0	0/0:160:0,0,160,0	1/1:1:1,0,0,0	./.:0:0,0,0,0	0/0:79:0,0,79,0
locus_68590	29	.	G	C	13	PASS	.	GT:DP:CATG	./.:0:0,0,0,0	./.:0:0,0,0,0	./.:8:1,0,0,7	1/1:34:34,0,0,0	./.:0:0,0,0,0	./.:0:0,0,0,0	1/1:53:51,2,0,0	1/1:9:9,0,0,0	./.:0:0,0,0,0	1/1:7:7,0,0,0	1/1:15:15,0,0,0	1/1:20:20,0,0,0	./.:15:13,0,0,2	./.:0:0,0,0,0	0/0:18:0,0,0,18	./.:0:0,0,0,0	0/0:44:0,0,0,44	0/1:21:9,0,0,12	0/0:14:0,0,0,14	0/1:25:13,0,0,12	0/1:32:17,0,0,15	0/0:20:0,0,0,20	0/0:16:0,0,0,16	./.:23:20,0,0,3	0/1:14:5,0,0,9	0/0:19:0,0,0,19	0/1:60:20,0,0,40	0/0:52:0,0,0,52	0/0:12:0,0,0,12	1/1:41:41,0,0,0
locus_68928	127	.	C	G	13	PASS	.	GT:DP:CATG	./.:0:0,0,0,0	./.:0:0,0,0,0	./.:0:0,0,0,0	./.:0:0,0,0,0	./.:0:0,0,0,0	./.:0:0,0,0,0	./.:0:0,0,0,0	./.:0:0,0,0,0	./.:0:0,0,0,0	./.:0:0,0,0,0	./.:0:0,0,0,0	./.:0:0,0,0,0	./.:0:0,0,0,0	./.:0:0,0,0,0	./.:0:0,0,0,0	./.:0:0,0,0,0	./.:0:0,0,0,0	./.:0:0,0,0,0	./.:0:0,0,0,0	./.:0:0,0,0,0	./.:0:0,0,0,0	./.:0:0,0,0,0	./.:0:0,0,0,0	./.:0:0,0,0,0	./.:0:0,0,0,0	./.:0:0,0,0,0	./.:0:0,0,0,0	./.:0:0,0,0,0	./.:0:0,0,0,0	./.:0:0,0,0,0
locus_69047	23	.	C	G	13	PASS	.	GT:DP:CATG	0/0:9:9,0,0,0	0/0:63:63,0,0,0	0/0:101:101,0,0,0	./.:0:0,0,0,0	./.:0:0,0,0,0	0/0:40:40,0,0,0	0/0:20:20,0,0,0	1/0:68:32,0,0,36	0/0:114:114,0,0,0	0/0:63:63,0,0,0	1/0:73:44,0,0,29	1/0:89:58,0,0,31	0/0:74:74,0,0,0	0/0:69:69,0,0,0	0/0:88:88,0,0,0	0/0:25:25,0,0,0	0/0:35:35,0,0,0	0/0:53:53,0,0,0	1/0:30:8,0,0,22	0/0:79:79,0,0,0	1/0:88:53,0,0,35	0/0:56:56,0,0,0	1/0:113:65,0,0,48	1/0:50:22,0,0,28	1/0:69:38,0,0,31	1/0:104:59,0,0,45	0/0:57:57,0,0,0	0/0:54:54,0,0,0	0/0:30:30,0,0,0	0/0:24:24,0,0,0
locus_69067	1	.	C	A	13	PASS	.	GT:DP:CATG	./.:0:0,0,0,0	0/0:15:15,0,0,0	0/0:13:13,0,0,0	./.:0:0,0,0,0	0/1:13:9,4,0,0	./.:0:0,0,0,0	0/0:32:32,0,0,0	0/0:79:79,0,0,0	0/0:17:17,0,0,0	0/1:26:14,12,0,0	0/1:23:17,6,0,0	0/1:19:11,8,0,0	./.:0:0,0,0,0	./.:0:0,0,0,0	0/0:30:30,0,0,0	0/0:41:41,0,0,0	0/1:78:32,46,0,0	0/0:52:52,0,0,0	0/0:39:37,2,0,0	0/1:72:42,30,0,0	./.:0:0,0,0,0	0/0:68:68,0,0,0	0/0:50:50,0,0,0	0/0:31:31,0,0,0	0/1:61:25,36,0,0	0/0:58:58,0,0,0	0/0:165:165,0,0,0	0/0:81:81,0,0,0	0/0:38:38,0,0,0	0/0:58:58,0,0,0
locus_69347	85	.	G	T	13	PASS	.	GT:DP:CATG	0/0:8:0,0,0,8	0/0:79:0,0,0,79	0/0:106:0,0,0,106	./.:0:0,0,0,0	0/1:114:0,0,53,61	0/1:58:0,0,28,30	./.:0:0,0,0,0	./.:0:0,0,0,0	0/0:170:0,1,2,167	0/0:128:0,0,0,128	0/0:94:0,0,0,94	0/0:160:0,2,0,158	0/0:102:0,0,0,102	0/1:100:0,0,73,27	1/1:243:0,0,243,0	./.:0:0,0,0,0	0/0:55:0,0,0,55	0/0:13:0,0,0,13	0/1:30:0,0,20,10	0/0:60:0,0,0,60	0/0:39:0,0,0,39	0/0:45:0,0,1,44	0/0:84:0,0,0,84	0/0:92:0,0,0,92	0/0:104:0,0,0,104	0/0:146:0,0,0,146	0/0:59:0,0,0,59	0/0:33:0,0,0,33	0/0:13:0,0,0,13	./.:0:0,0,0,0
locus_77289	14	.	C	G	13	PASS	.	GT:DP:CATG	0/0:18:18,0,0,0	1/0:30:20,0,0,10	0/0:17:17,0,0,0	./.:0:0,0,0,0	1/0:9:4,0,0,5	0/0:22:22,0,0,0	./.:8:7,0,0,1	1/1:34:0,0,0,34	1/0:15:10,0,0,5	1/0:12:9,0,0,3	0/0:21:21,0,0,0	0/0:42:42,0,0,0	0/0:32:32,0,0,0	0/0:8:8,0,0,0	0/0:10:10,0,0,0	0/0:15:15,0,0,0	1/1:38:0,0,0,38	0/0:50:50,0,0,0	0/0:45:45,0,0,0	1/0:63:44,0,0,19	1/1:30:0,0,0,30	0/0:52:52,0,0,0	0/0:27:27,0,0,0	0/0:35:35,0,0,0	0/0:36:35,0,0,1	1/0:70:32,0,0,38	0/0:54:54,0,0,0	0/0:104:104,0,0,0	1/0:126:53,0,0,73	1/0:44:29,0,0,15
locus_78145	4	.	T	G	13	PASS	.	GT:DP:CATG	0/0:13:0,0,13,0	0/0:12:0,0,12,0	0/0:18:0,0,18,0	./.:0:0,0,0,0	0/0:19:0,0,19,0	0/0:7:0,0,7,0	0/0:20:0,0,20,0	./.:0:0,0,0,0	0/0:9:0,0,9,0	0/0:18:0,0,18,0	0/0:28:0,0,28,0	0/0:33:0,0,33,0	0/0:20:0,0,20,0	0/0:16:0,0,16,0	./.:0:0,0,0,0	0/0:38:0,0,38,0	0/0:90:0,0,90,0	./.:0:0,0,0,0	0/0:48:0,0,48,0	./.:0:0,0,0,0	0/0:115:0,0,115,0	0/0:27:0,0,27,0	0/0:9:0,0,9,0	0/0:12:0,0,12,0	0/0:12:0,0,12,0	./.:0:0,0,0,0	0/0:106:0,0,106,0	0/0:110:0,0,110,0	0/0:56:0,0,56,0	0/0:12:0,0,12,0
locus_78588	15	.	G	T	13	PASS	.	GT:DP:CATG	1/1:17:0,0,17,0	0/0:19:0,0,0,19	0/0:7:0,0,0,7	./.:0:0,0,0,0	0/0:14:0,0,0,14	./.:0:0,0,0,0	./.:0:0,0,0,0	0/0:14:0,0,0,14	0/0:20:0,0,0,20	0/0:12:0,0,0,12	./.:0:0,0,0,0	0/0:15:0,0,0,15	0/0:27:0,0,0,27	0/0:14:0,0,0,14	./.:0:0,0,0,0	0/0:40:0,0,0,40	0/1:37:0,0,24,13	./.:0:0,0,0,0	0/0:9:0,0,0,9	./.:0:0,0,0,0	0/0:19:0,0,0,19	0/0:26:0,0,0,26	0/0:24:0,0,0,24	0/0:14:0,0,0,14	./.:0:0,0,0,0	./.:0:0,0,0,0	0/0:8:0,0,0,8	0/0:16:0,0,0,16	./.:0:0,0,0,0	./.:0:0,0,0,0
locus_79962	3	.	A	T	13	PASS	.	GT:DP:CATG	0/0:21:0,21,0,0	./.:0:0,0,0,0	1/0:125:0,39,86,0	./.:0:0,0,0,0	1/0:117:0,55,62,0	1/1:101:0,1,100,0	0/0:11:0,11,0,0	./.:0:0,0,0,0	./.:0:0,0,0,0	1/1:76:0,1,75,0	1/0:161:0,51,110,0	0/0:131:0,128,3,0	1/1:181:0,0,181,0	1/0:123:0,56,67,0	./.:0:0,0,0,0	0/0:27:0,27,0,0	0/0:78:0,77,1,0	1/0:43:0,20,23,0	1/0:29:0,6,23,0	1/0:86:0,44,42,0	./.:0:0,0,0,0	1/0:66:0,47,19,0	1/1:147:0,0,147,0	0/0:119:0,119,0,0	0/0:92:0,91,1,0	./.:0:0,0,0,0	0/0:95:0,95,0,0	1/1:67:1,0,66,0	0/0:39:0,39,0,0	1/0:26:0,11,15,0
locus_8107	37	.	G	C	13	PASS	.	GT:DP:CATG	./.:0:0,0,0,0	0/0:37:0,0,0,37	0/0:31:0,0,0,31	0/0:9:0,0,0,9	0/1:39:14,0,0,25	0/0:23:0,0,0,23	0/0:81:0,2,0,79	0/0:45:0,0,0,45	0/0:27:0,0,0,27	0/0:46:0,0,0,46	0/0:113:0,0,0,113	0/0:22:0,0,0,22	0/0:71:0,0,0,71	0/0:58:0,0,0,58	0/0:148:0,0,0,148	0/0:46:4,0,0,42	0/0:9:0,0,0,9	0/0:8:0,0,0,8	1/1:37:37,0,0,0	0/0:79:1,0,0,78	0/0:105:0,0,0,105	0/0:52:0,0,0,52	0/0:56:0,0,0,56	0/0:63:0,0,0,63	0/0:54:0,0,0,54	0/0:106:0,0,0,106	0/0:94:0,0,1,93	0/0:90:0,0,0,90	0/0:47:0,0,0,47	0/0:46:0,0,0,46
locus_8114	10	.	A	G	13	PASS	.	GT:DP:CATG	./.:0:0,0,0,0	1/0:93:0,52,0,41	0/0:74:0,74,0,0	./.:0:0,0,0,0	1/0:110:0,55,0,55	0/0:41:0,41,0,0	./.:0:0,0,0,0	./.:0:0,0,0,0	0/0:169:0,169,0,0	1/0:80:0,44,0,36	0/0:88:0,88,0,0	1/0:126:0,45,0,81	1/1:97:0,0,0,97	1/0:94:0,55,1,38	0/0:143:0,143,0,0	./.:0:0,0,0,0	0/0:25:0,25,0,0	1/0:11:0,5,0,6	1/0:14:0,4,0,10	0/0:31:0,31,0,0	1/0:52:0,23,0,29	0/0:31:0,31,0,0	1/0:90:0,59,0,31	0/0:69:0,69,0,0	0/0:46:0,46,0,0	0/0:80:0,80,0,0	1/1:45:0,0,0,45	1/1:34:0,0,0,34	./.:0:0,0,0,0	1/1:10:0,0,0,10
locus_81444	73	.	C	A	13	PASS	.	GT:DP:CATG	0/0:38:38,0,0,0	0/0:10:10,0,0,0	./.:0:0,0,0,0	0/0:14:14,0,0,0	0/0:14:14,0,0,0	./.:0:0,0,0,0	0/0:26:26,0,0,0	./.:0:0,0,0,0	./.:0:0,0,0,0	./.:0:0,0,0,0	0/0:34:34,0,0,0	0/0:58:57,1,0,0	0/0:45:44,1,0,0	1/1:17:0,17,0,0	0/0:53:53,0,0,0	0/0:23:23,0,0,0	./.:0:0,0,0,0	./.:0:0,0,0,0	0/0:80:80,0,0,0	0/0:39:39,0,0,0	./.:0:0,0,0,0	0/0:39:39,0,0,0	0/0:44:44,0,0,0	0/0:53:53,0,0,0	0/0:44:44,0,0,0	./.:0:0,0,0,0	0/0:120:120,0,0,0	0/0:92:92,0,0,0	0/0:20:20,0,0,0	0/0:56:56,0,0,0
locus_81540	173	.	A	T	13	PASS	.	GT:DP:CATG	./.:0:0,0,0,0	0/0:121:0,121,0,0	0/0:56:0,56,0,0	./.:0:0,0,0,0	0/0:111:0,111,0,0	0/0:34:0,34,0,0	./.:0:0,0,0,0	0/0:7:0,7,0,0	0/0:140:0,140,0,0	0/0:108:0,107,1,0	0/0:127:0,127,0,0	0/0:125:0,125,0,0	0/0:83:0,83,0,0	0/0:111:0,111,0,0	./.:0:0,0,0,0	0/0:12:0,12,0,0	0/0:14:0,14,0,0	0/0:10:0,10,0,0	0/0:12:0,12,0,0	0/0:10:0,10,0,0	0/0:53:0,53,0,0	0/0:15:0,15,0,0	0/0:53:0,53,0,0	1/0:45:0,20,25,0	0/0:53:0,53,0,0	0/0:58:0,58,0,0	0/0:8:0,8,0,0	0/0:10:0,10,0,0	./.:0:0,0,0,0	./.:0:0,0,0,0
locus_8199	160	.	T	C	13	PASS	.	GT:DP:CATG	0/0:47:0,0,47,0	0/0:243:0,0,243,0	0/0:100:0,0,100,0	1/1:27:26,0,1,0	0/0:269:0,0,269,0	0/0:81:0,0,81,0	0/0:125:0,0,125,0	0/0:302:0,0,301,1	0/0:282:0,0,282,0	0/0:208:0,0,208,0	0/0:167:0,0,167,0	0/0:108:0,0,108,0	0/0:257:0,0,257,0	0/0:242:1,0,241,0	0/0:230:0,0,230,0	0/0:14:0,0,14,0	0/0:332:0,0,332,0	0/0:157:0,0,157,0	0/0:74:0,0,74,0	0/0:71:0,0,71,0	0/0:226:0,0,226,0	0/0:180:0,0,180,0	0/0:196:0,0,196,0	0/0:353:0,0,353,0	0/0:140:0,0,140,0	0/0:450:0,0,450,0	0/0:320:0,0,319,1	0/0:298:0,0,298,0	0/0:123:0,0,123,0	0/0:161:0,0,161,0
locus_83215	47	.	T	G	13	PASS	.	GT:DP:CATG	0/0:11:0,0,11,0	./.:0:0,0,0,0	0/0:74:0,0,72,2	./.:0:0,0,0,0	0/0:62:0,0,62,0	0/0:11:0,0,11,0	1/0:32:0,0,11,21	0/0:9:0,0,9,0	0/0:209:0,0,208,1	1/0:70:0,0,26,44	1/0:105:0,0,80,25	0/0:108:0,0,108,0	0/0:131:0,0,131,0	0/0:109:1,0,108,0	0/0:68:1,0,64,3	0/0:34:0,0,34,0	1/1:68:0,0,0,68	0/0:19:0,0,19,0	0/0:58:0,0,58,0	./.:0:0,0,0,0	./.:0:0,0,0,0	./.:0:0,0,0,0	0/0:141:0,0,141,0	./.:0:0,0,0,0	0/0:99:0,1,97,1	0/0:82:0,0,81,1	0/0:53:0,0,53,0	./.:0:0,0,0,0	./.:0:0,0,0,0	1/1:10:0,0,0,10
locus_8406	60	.	A	G	13	PASS	.	GT:DP:CATG	./.:0:0,0,0,0	0/0:32:0,32,0,0	0/0:114:0,114,0,0	./.:0:0,0,0,0	0/0:126:0,126,0,0	1/1:14:0,1,0,13	./.:0:0,0,0,0	0/0:19:0,19,0,0	0/0:49:0,49,0,0	0/0:56:0,56,0,0	0/0:146:0,146,0,0	0/0:105:0,105,0,0	0/0:64:0,64,0,0	./.:0:0,0,0,0	./.:0:0,0,0,0	./.:0:0,0,0,0	0/0:103:0,103,0,0	0/0:34:0,34,0,0	0/0:20:0,20,0,0	0/0:23:0,23,0,0	0/0:72:0,72,0,0	0/0:67:0,67,0,0	1/0:147:0,84,0,63	0/0:123:0,123,0,0	0/0:93:0,93,0,0	0/0:69:0,69,0,0	0/0:127:0,127,0,0	./.:0:0,0,0,0	0/0:31:0,31,0,0	0/0:34:0,34,0,0
locus_8427	10	.	A	T	13	PASS	.	GT:DP:CATG	0/0:11:0,11,0,0	0/0:63:0,63,0,0	0/0:33:0,33,0,0	./.:0:0,0,0,0	0/0:49:0,49,0,0	0/0:29:0,29,0,0	0/0:21:0,21,0,0	0/0:14:0,14,0,0	0/0:75:0,75,0,0	1/0:25:0,13,12,0	0/0:27:0,27,0,0	0/0:58:0,58,0,0	0/0:23:0,23,0,0	0/0:35:0,35,0,0	0/0:44:0,44,0,0	0/0:14:0,14,0,0	0/0:45:0,44,1,0	1/0:33:0,10,23,0	0/0:21:0,21,0,0	0/0:45:0,45,0,0	0/0:50:0,50,0,0	1/0:31:0,19,12,0	0/0:93:0,93,0,0	0/0:40:0,40,0,0	0/0:43:0,43,0,0	0/0:81:0,81,0,0	0/0:34:0,34,0,0	0/0:33:0,33,0,0	0/0:24:0,24,0,0	./.:0:0,0,0,0
locus_8433	64	.	T	G	13	PASS	.	GT:DP:CATG	0/0:61:0,0,61,0	0/0:81:0,0,81,0	0/0:40:0,0,40,0	0/0:6:0,0,6,0	0/0:86:0,0,86,0	0/0:44:0,0,44,0	0/0:57:0,0,57,0	0/0:113:0,0,113,0	0/0:56:0,0,56,0	0/0:107:0,0,107,0	0/0:228:0,0,228,0	0/0:87:0,0,87,0	0/0:193:0,0,193,0	0/0:149:0,0,149,0	0/0:333:0,0,333,0	0/0:48:0,0,48,0	0/0:33:0,0,33,0	0/0:46:0,0,46,0	0/0:37:0,0,37,0	0/0:100:0,0,100,0	0/0:63:0,0,63,0	0/0:49:0,0,49,0	1/1:77:0,0,0,77	0/0:98:0,0,98,0	0/0:90:0,0,90,0	0/0:178:0,0,178,0	0/0:128:0,0,128,0	0/0:111:0,0,111,0	0/0:59:0,0,59,0	0/0:88:0,0,88,0
locus_84793	50	.	G	C	13	PASS	.	GT:DP:CATG	0/0:6:0,0,0,6	0/1:80:42,0,0,38	./.:0:0,0,0,0	./.:0:0,0,0,0	0/1:37:18,0,0,19	0/0:40:2,0,0,38	0/0:34:0,0,0,34	0/0:55:0,0,0,55	0/0:44:0,0,0,44	0/0:39:0,0,0,39	0/0:42:0,0,0,42	./.:0:0,0,0,0	./.:0:0,0,0,0	0/0:42:0,0,0,42	0/0:54:0,0,0,54	0/0:40:0,0,0,40	0/1:51:29,0,0,22	0/0:26:0,0,0,26	0/1:36:15,0,0,21	0/1:72:31,0,0,41	1/1:28:27,0,0,1	1/1:37:37,0,0,0	0/0:129:1,0,0,128	1/1:36:35,0,0,1	0/1:102:50,0,0,52	0/1:90:57,0,0,33	0/0:28:0,0,0,28	0/0:36:0,0,0,36	0/0:47:0,0,0,47	0/0:16:0,0,0,16
locus_8570	108	.	A	C	13	PASS	.	GT:DP:CATG	0/0:29:0,29,0,0	./.:0:0,0,0,0	0/0:38:0,38,0,0	./.:0:0,0,0,0	0/0:17:0,17,0,0	./.:0:0,0,0,0	0/0:17:0,17,0,0	1/0:94:47,47,0,0	./.:0:0,0,0,0	1/0:32:27,5,0,0	1/0:71:35,36,0,0	0/0:50:0,50,0,0	0/0:30:0,30,0,0	0/0:16:0,16,0,0	0/0:91:0,91,0,0	0/0:33:0,33,0,0	./.:0:0,0,0,0	1/1:21:20,1,0,0	0/0:20:0,20,0,0	./.:0:0,0,0,0	0/0:57:0,57,0,0	1/0:83:50,33,0,0	1/1:33:33,0,0,0	./.:0:0,0,0,0	1/1:26:25,1,0,0	0/0:24:0,24,0,0	0/0:77:0,77,0,0	0/0:90:0,90,0,0	0/0:75:0,75,0,0	1/0:79:42,36,1,0
locus_86649	6	.	A	G	13	PASS	.	GT:DP:CATG	./.:0:0,0,0,0	0/0:24:0,23,0,1	0/0:26:0,26,0,0	0/0:8:0,8,0,0	0/0:15:0,15,0,0	./.:0:0,0,0,0	./.:0:0,0,0,0	0/0:60:0,60,0,0	0/0:55:0,55,0,0	0/0:26:0,26,0,0	0/0:36:0,36,0,0	0/0:19:0,19,0,0	1/1:28:0,1,0,27	./.:0:0,0,0,0	0/0:23:0,22,0,1	0/0:47:0,47,0,0	0/0:69:0,69,0,0	1/1:13:0,0,0,13	0/0:23:0,23,0,0	0/0:46:0,46,0,0	./.:0:0,0,0,0	0/0:62:0,62,0,0	0/0:41:0,41,0,0	0/0:23:0,23,0,0	./.:0:0,0,0,0	0/0:40:0,40,0,0	0/0:50:0,50,0,0	0/0:103:0,103,0,0	0/0:27:0,27,0,0	0/0:47:0,47,0,0
locus_86841	38	.	A	G	13	PASS	.	GT:DP:CATG	0/0:7:0,7,0,0	0/0:10:0,10,0,0	1/0:19:0,5,0,14	./.:0:0,0,0,0	0/0:20:0,20,0,0	./.:0:0,0,0,0	1/0:27:0,22,0,5	0/0:22:0,22,0,0	./.:20:0,3,0,17	1/0:11:0,5,0,6	0/0:26:0,26,0,0	0/0:22:0,22,0,0	1/0:26:0,15,0,11	./.:0:0,0,0,0	0/0:24:0,24,0,0	0/0:19:0,19,0,0	0/0:29:0,29,0,0	0/0:8:0,8,0,0	./.:0:0,0,0,0	0/0:17:0,17,0,0	0/0:35:0,35,0,0	0/0:18:0,18,0,0	0/0:17:0,17,0,0	1/0:23:0,6,0,17	1/0:16:0,4,0,12	0/0:38:0,38,0,0	1/0:19:0,5,0,14	0/0:16:0,15,0,1	1/1:16:0,0,0,16	./.:0:0,0,0,0
locus_87112	3	.	C	A	13	PASS	.	GT:DP:CATG	0/0:96:96,0,0,0	0/0:55:55,0,0,0	0/0:87:87,0,0,0	0/0:45:45,0,0,0	0/0:76:76,0,0,0	./.:0:0,0,0,0	0/0:70:70,0,0,0	0/0:60:60,0,0,0	./.:0:0,0,0,0	0/0:103:103,0,0,0	0/0:112:111,0,0,1	./.:0:0,0,0,0	./.:0:0,0,0,0	0/0:176:175,1,0,0	1/1:228:0,227,0,1	0/0:26:26,0,0,0	0/0:151:151,0,0,0	1/1:44:0,44,0,0	0/0:115:115,0,0,0	1/1:111:1,110,0,0	1/1:224:2,222,0,0	./.:0:0,0,0,0	./.:0:0,0,0,0	0/0:134:134,0,0,0	./.:0:0,0,0,0	./.:0:0,0,0,0	0/0:200:200,0,0,0	./.:0:0,0,0,0	0/0:132:132,0,0,0	0/0:95:95,0,0,0
locus_87152	11	.	C	A	13	PASS	.	GT:DP:CATG	0/0:21:21,0,0,0	0/0:18:18,0,0,0	0/0:13:13,0,0,0	./.:0:0,0,0,0	0/1:14:10,4,0,0	./.:0:0,0,0,0	./.:0:0,0,0,0	./.:0:0,0,0,0	0/0:10:10,0,0,0	0/0:17:17,0,0,0	0/0:33:33,0,0,0	0/1:23:9,14,0,0	./.:0:0,0,0,0	./.:15:13,2,0,0	0/1:14:3,11,0,0	0/1:36:24,12,0,0	0/0:92:92,0,0,0	0/0:26:26,0,0,0	0/1:54:20,34,0,0	0/0:22:22,0,0,0	./.:0:0,0,0,0	0/0:50:50,0,0,0	0/0:22:22,0,0,0	0/1:23:14,9,0,0	0/0:15:15,0,0,0	0/0:50:50,0,0,0	0/0:75:75,0,0,0	0/0:125:124,0,1,0	0/1:90:12,77,1,0	./.:0:0,0,0,0
locus_87661	28	.	G	C	13	PASS	.	GT:DP:CATG	0/0:20:0,0,0,20	0/0:25:1,0,0,24	0/0:18:0,0,0,18	./.:0:0,0,0,0	0/0:21:0,0,0,21	./.:0:0,0,0,0	0/0:37:0,0,0,37	0/0:6:0,0,0,6	0/0:23:0,0,0,23	1/1:13:13,0,0,0	0/0:50:0,0,0,50	0/0:30:2,0,0,28	1/1:71:71,0,0,0	0/0:25:0,0,0,25	./.:0:0,0,0,0	0/0:24:0,0,0,24	0/0:197:0,0,0,197	0/0:50:0,0,0,50	0/0:41:0,0,0,41	0/0:16:0,0,0,16	./.:0:0,0,0,0	0/0:51:0,0,0,51	0/0:97:0,0,0,97	./.:0:0,0,0,0	0/0:94:0,0,0,94	./.:0:0,0,0,0	./.:0:0,0,0,0	./.:0:0,0,0,0	./.:0:0,0,0,0	0/0:38:0,0,0,38
locus_87810	118	.	G	C	13	PASS	.	GT:DP:CATG	0/0:76:0,0,0,76	0/1:93:47,0,0,46	./.:0:0,0,0,0	./.:0:0,0,0,0	0/0:94:0,0,0,94	0/0:36:0,0,0,36	0/0:32:0,0,0,32	0/0:106:0,0,0,106	0/1:74:26,0,0,48	0/0:49:0,0,0,49	0/0:166:0,0,0,166	0/0:155:0,0,0,155	0/1:136:63,0,0,73	0/0:111:0,0,0,111	0/0:196:0,0,0,196	0/0:122:0,0,0,122	0/0:162:0,0,0,162	0/0:45:0,0,0,45	0/0:49:1,0,0,48	0/0:100:0,0,0,100	0/0:133:0,0,0,133	0/0:81:0,0,0,81	0/1:135:47,0,0,88	0/0:129:0,0,0,129	0/0:65:1,0,0,64	0/0:55:0,0,0,55	./.:0:0,0,0,0	1/1:79:77,0,0,2	0/0:109:0,0,0,109	0/0:111:0,0,0,111
locus_87920	36	.	G	C	13	PASS	.	GT:DP:CATG	0/0:86:0,0,0,86	0/0:161:0,0,0,161	0/0:140:1,0,0,139	./.:0:0,0,0,0	1/1:1:1,0,0,0	0/0:73:0,0,0,73	1/1:1:1,0,0,0	0/0:161:0,0,0,161	1/1:119:119,0,0,0	0/0:187:0,0,0,187	0/0:229:0,0,0,229	0/0:237:0,0,1,236	1/1:1:1,0,0,0	0/0:203:1,0,0,202	1/1:341:340,0,0,1	0/0:137:0,0,0,137	0/0:205:0,0,0,205	0/0:90:0,0,0,90	0/0:87:0,0,0,87	1/1:60:59,0,0,1	0/0:278:1,0,0,277	1/1:63:62,0,0,1	0/0:270:0,0,0,270	0/0:204:0,0,0,204	0/0:224:6,0,0,218	0/0:400:0,0,0,400	0/0:202:0,0,0,202	1/1:72:72,0,0,0	1/1:70:70,0,0,0	0/0:92:0,0,0,92
locus_87953	2	.	T	A	13	PASS	.	GT:DP:CATG	0/0:8:0,0,8,0	0/0:52:0,0,52,0	0/0:97:0,0,97,0	./.:0:0,0,0,0	0/1:94:0,45,49,0	1/1:33:0,32,1,0	0/0:13:0,0,13,0	0/0:51:0,0,51,0	0/0:183:0,0,182,1	0/0:141:0,0,141,0	0/0:226:0,0,225,1	0/0:121:0,0,121,0	0/0:169:0,0,169,0	0/0:83:0,1,82,0	1/1:111:0,111,0,0	0/0:25:0,0,25,0	0/0:123:0,0,123,0	0/0:35:0,0,35,0	1/1:28:0,26,2,0	0/0:56:0,0,56,0	0/0:97:0,0,97,0	0/0:66:0,0,66,0	0/0:150:0,0,150,0	0/0:73:0,0,73,0	0/0:109:0,0,109,0	0/0:180:1,0,179,0	0/0:55:0,0,55,0	0/0:148:0,0,148,0	0/0:73:0,0,73,0	1/1:6:0,6,0,0
locus_88104	184	.	G	A	13	PASS	.	GT:DP:CATG	0/0:24:0,0,0,24	0/0:87:0,0,0,87	0/0:176:0,0,0,176	./.:0:0,0,0,0	./.:0:0,0,0,0	0/0:89:0,1,0,88	1/1:28:0,27,0,1	0/1:122:0,93,0,29	0/0:94:0,0,0,94	./.:0:0,0,0,0	0/0:109:0,0,0,109	0/0:118:0,0,0,118	0/1:175:0,101,0,74	0/0:188:0,0,0,188	0/0:140:0,0,0,140	0/0:74:0,0,0,74	0/0:200:0,0,0,200	./.:0:0,0,0,0	0/0:84:0,0,0,84	0/0:84:0,0,0,84	0/0:101:0,0,0,101	./.:0:0,0,0,0	./.:0:0,0,0,0	0/0:87:0,0,0,87	0/0:206:0,0,0,206	0/0:105:0,0,0,105	0/0:193:0,0,0,193	./.:0:0,0,0,0	0/0:49:0,0,0,49	0/0:36:0,0,0,36
locus_88105	131	.	A	G	13	PASS	.	GT:DP:CATG	./.:0:0,0,0,0	./.:0:0,0,0,0	./.:0:0,0,0,0	./.:0:0,0,0,0	./.:0:0,0,0,0	./.:0:0,0,0,0	./.:0:0,0,0,0	./.:0:0,0,0,0	./.:0:0,0,0,0	./.:0:0,0,0,0	./.:0:0,0,0,0	./.:0:0,0,0,0	./.:0:0,0,0,0	./.:0:0,0,0,0	./.:0:0,0,0,0	./.:0:0,0,0,0	./.:0:0,0,0,0	./.:0:0,0,0,0	0/0:1:0,1,0,0	./.:0:0,0,0,0	./.:0:0,0,0,0	./.:0:0,0,0,0	./.:0:0,0,0,0	./.:0:0,0,0,0	./.:0:0,0,0,0	./.:0:0,0,0,0	./.:0:0,0,0,0	./.:0:0,0,0,0	./.:0:0,0,0,0	./.:0:0,0,0,0
locus_88219	21	.	T	A	13	PASS	.	GT:DP:CATG	./.:0:0,0,0,0	0/0:19:0,0,19,0	0/0:10:0,0,10,0	./.:0:0,0,0,0	./.:0:0,0,0,0	./.:0:0,0,0,0	0/0:7:0,0,7,0	0/0:6:0,0,6,0	0/0:20:0,0,20,0	./.:0:0,0,0,0	./.:0:0,0,0,0	./.:0:0,0,0,0	0/0:19:0,0,19,0	0/0:17:0,0,17,0	0/0:57:0,0,57,0	0/0:19:0,0,19,0	0/0:78:0,0,78,0	0/0:16:0,0,16,0	0/0:15:0,0,15,0	0/0:20:0,0,20,0	0/0:49:0,0,49,0	0/0:26:0,0,26,0	0/0:40:0,0,40,0	0/0:19:0,0,19,0	0/0:24:0,0,24,0	0/0:41:0,0,41,0	0/0:45:0,0,45,0	0/0:59:0,0,59,0	0/0:7:0,0,7,0	0/1:45:0,31,14,0
locus_88464	19	.	C	T	13	PASS	.	GT:DP:CATG	0/0:13:13,0,0,0	0/0:96:95,0,0,1	0/0:106:106,0,0,0	./.:0:0,0,0,0	0/0:29:29,0,0,0	0/0:36:36,0,0,0	0/0:23:23,0,0,0	0/0:34:34,0,0,0	0/0:37:37,0,0,0	0/0:81:81,0,0,0	0/0:127:127,0,0,0	0/0:60:60,0,0,0	0/0:93:93,0,0,0	0/0:77:77,0,0,0	./.:0:0,0,0,0	./.:0:0,0,0,0	0/0:86:86,0,0,0	0/0:23:23,0,0,0	0/0:64:64,0,0,0	1/0:66:35,0,31,0	1/1:76:0,0,76,0	1/0:107:52,0,55,0	0/0:69:69,0,0,0	0/0:51:50,0,1,0	0/0:34:34,0,0,0	0/0:56:54,0,2,0	0/0:46:46,0,0,0	0/0:84:84,0,0,0	./.:0:0,0,0,0	0/0:52:52,0,0,0
locus_88599	29	.	T	C	13	PASS	.	GT:DP:CATG	1/1:26:26,0,0,0	0/0:11:0,0,11,0	./.:0:0,0,0,0	./.:0:0,0,0,0	./.:0:0,0,0,0	0/0:11:0,0,11,0	0/0:19:0,0,19,0	0/0:6:0,0,6,0	./.:0:0,0,0,0	./.:0:0,0,0,0	./.:0:0,0,0,0	./.:0:0,0,0,0	./.:0:0,0,0,0	0/0:37:0,1,36,0	0/0:23:0,0,23,0	0/0:82:0,0,82,0	0/0:98:0,0,98,0	./.:0:0,0,0,0	0/0:53:0,0,53,0	0/0:32:0,0,32,0	0/0:117:0,0,117,0	./.:0:0,0,0,0	0/0:12:0,0,12,0	0/0:26:1,0,25,0	1/1:19:17,0,2,0	0/0:52:0,0,52,0	0/0:75:0,0,75,0	./.:0:0,0,0,0	./.:0:0,0,0,0	0/0:28:0,0,28,0
locus_887	24	.	C	A	13	PASS	.	GT:DP:CATG	0/0:18:18,0,0,0	0/0:8:8,0,0,0	0/0:19:19,0,0,0	./.:0:0,0,0,0	0/0:34:33,0,0,1	./.:0:0,0,0,0	0/0:13:13,0,0,0	0/0:35:35,0,0,0	./.:0:0,0,0,0	0/0:21:21,0,0,0	0/0:17:17,0,0,0	0/0:9:9,0,0,0	0/0:30:30,0,0,0	0/0:19:19,0,0,0	0/0:47:47,0,0,0	0/0:17:17,0,0,0	0/0:40:40,0,0,0	./.:0:0,0,0,0	0/0:13:13,0,0,0	1/1:39:0,39,0,0	0/0:25:25,0,0,0	0/0:52:52,0,0,0	0/0:24:24,0,0,0	0/0:60:60,0,0,0	0/0:44:44,0,0,0	0/0:34:34,0,0,0	0/0:65:65,0,0,0	0/0:106:106,0,0,0	0/0:65:65,0,0,0	0/0:81:81,0,0,0
locus_8886	7	.	A	G	13	PASS	.	GT:DP:CATG	0/0:32:0,32,0,0	0/0:30:0,30,0,0	0/0:7:0,7,0,0	./.:0:0,0,0,0	0/0:33:0,33,0,0	./.:0:0,0,0,0	0/0:9:0,9,0,0	0/0:36:0,36,0,0	./.:0:0,0,0,0	./.:0:0,0,0,0	0/0:23:0,23,0,0	0/0:30:0,30,0,0	0/0:22:0,22,0,0	1/0:72:0,24,0,48	./.:0:0,0,0,0	0/0:58:0,57,0,1	0/0:7:0,7,0,0	./.:0:0,0,0,0	0/0:10:0,10,0,0	./.:0:0,0,0,0	0/0:32:0,32,0,0	1/1:55:0,5,0,50	0/0:33:0,33,0,0	./.:0:0,0,0,0	0/0:50:0,50,0,0	0/0:14:0,14,0,0	0/0:21:0,21,0,0	0/0:17:0,17,0,0	0/0:67:0,67,0,0	0/0:35:0,34,0,1
locus_88985	24	.	C	T	13	PASS	.	GT:DP:CATG	./.:0:0,0,0,0	0/0:11:11,0,0,0	./.:0:0,0,0,0	./.:0:0,0,0,0	./.:0:0,0,0,0	./.:0:0,0,0,0	./.:0:0,0,0,0	0/0:59:59,0,0,0	0/0:20:20,0,0,0	0/0:27:27,0,0,0	1/0:111:37,0,74,0	1/1:33:1,0,32,0	0/0:52:52,0,0,0	0/0:49:49,0,0,0	0/0:35:35,0,0,0	0/0:37:37,0,0,0	1/0:120:58,0,62,0	0/0:55:55,0,0,0	0/0:45:45,0,0,0	0/0:44:44,0,0,0	0/0:134:133,0,1,0	0/0:65:65,0,0,0	0/0:29:29,0,0,0	0/0:15:15,0,0,0	0/0:36:36,0,0,0	./.:0:0,0,0,0	0/0:79:79,0,0,0	./.:0:0,0,0,0	0/0:29:29,0,0,0	./.:0:0,0,0,0
locus_89441	10	.	C	A	13	PASS	.	GT:DP:CATG	./.:0:0,0,0,0	0/0:79:79,0,0,0	0/1:114:56,58,0,0	./.:0:0,0,0,0	0/0:82:82,0,0,0	0/0:66:66,0,0,0	./.:6:5,1,0,0	./.:0:0,0,0,0	0/0:110:108,2,0,0	0/0:50:50,0,0,0	1/1:133:0,133,0,0	0/0:105:105,0,0,0	1/1:98:0,98,0,0	0/0:218:218,0,0,0	1/1:255:0,255,0,0	./.:0:0,0,0,0	0/0:73:72,1,0,0	0/0:16:16,0,0,0	0/1:41:18,23,0,0	0/0:68:68,0,0,0	0/0:133:132,0,0,1	1/1:75:1,74,0,0	0/0:68:68,0,0,0	0/1:82:35,47,0,0	0/0:36:36,0,0,0	0/1:200:87,113,0,0	1/1:21:1,20,0,0	./.:0:0,0,0,0	0/1:22:12,10,0,0	./.:0:0,0,0,0
locus_8946	18	.	G	A	13	PASS	.	GT:DP:CATG	0/0:9:0,0,0,9	0/0:59:0,0,0,59	0/0:92:0,0,0,92	./.:0:0,0,0,0	0/0:115:0,0,0,115	0/0:34:0,0,0,34	./.:0:0,0,0,0	./.:0:0,0,0,0	0/0:148:0,0,0,148	0/0:77:0,0,0,77	0/0:90:0,0,0,90	0/0:107:0,0,0,107	0/0:135:0,1,0,134	0/0:96:0,0,0,96	0/0:162:1,0,2,159	./.:0:0,0,0,0	0/0:84:0,0,0,84	0/0:32:0,0,0,32	0/0:34:0,0,0,34	0/0:43:0,0,0,43	0/0:117:0,0,0,117	0/1:53:0,25,0,28	0/0:115:0,0,0,115	0/0:88:0,0,0,88	0/0:75:0,0,0,75	0/0:129:0,0,0,129	0/0:52:0,1,0,51	0/0:89:0,0,0,89	./.:0:0,0,0,0	1/1:29:0,29,0,0
locus_89684	2	.	C	T	13	PASS	.	GT:DP:CATG	0/0:48:48,0,0,0	0/0:13:13,0,0,0	0/0:69:68,0,0,1	./.:0:0,0,0,0	0/0:16:16,0,0,0	0/0:12:12,0,0,0	./.:0:0,0,0,0	0/0:33:33,0,0,0	./.:0:0,0,0,0	0/0:25:25,0,0,0	0/0:38:36,0,2,0	0/0:60:54,0,6,0	0/0:66:66,0,0,0	0/0:56:56,0,0,0	./.:0:0,0,0,0	./.:0:0,0,0,0	0/0:59:59,0,0,0	0/0:33:33,0,0,0	0/0:12:12,0,0,0	0/0:35:35,0,0,0	0/0:75:75,0,0,0	0/0:73:70,0,3,0	./.:0:0,0,0,0	0/0:45:42,0,3,0	./.:0:0,0,0,0	./.:6:1,0,5,0	0/0:48:43,0,5,0	0/0:47:47,0,0,0	0/0:43:43,0,0,0	0/0:19:19,0,0,0
locus_89799	66	.	C	T	13	PASS	.	GT:DP:CATG	0/0:20:20,0,0,0	0/0:30:30,0,0,0	0/0:42:42,0,0,0	0/0:16:16,0,0,0	0/0:57:57,0,0,0	0/0:25:24,0,1,0	0/0:74:74,0,0,0	0/0:27:27,0,0,0	0/0:91:91,0,0,0	0/0:31:31,0,0,0	./.:0:0,0,0,0	0/0:68:68,0,0,0	1/1:52:1,0,51,0	0/0:41:41,0,0,0	0/0:74:74,0,0,0	0/0:49:49,0,0,0	0/0:137:137,0,0,0	0/0:18:18,0,0,0	0/0:16:16,0,0,0	0/0:75:75,0,0,0	0/0:113:113,0,0,0	0/0:89:89,0,0,0	0/0:98:98,0,0,0	0/0:48:48,0,0,0	0/0:65:65,0,0,0	0/0:39:39,0,0,0	0/0:86:86,0,0,0	0/0:109:109,0,0,0	0/0:31:31,0,0,0	0/0:77:77,0,0,0
locus_89953	48	.	C	A	13	PASS	.	GT:DP:CATG	0/0:27:27,0,0,0	1/1:1:0,1,0,0	0/0:70:70,0,0,0	0/0:29:29,0,0,0	0/0:92:92,0,0,0	0/0:30:30,0,0,0	0/0:25:25,0,0,0	0/0:70:70,0,0,0	0/0:87:87,0,0,0	0/0:62:62,0,0,0	0/0:54:54,0,0,0	0/0:79:79,0,0,0	0/0:56:56,0,0,0	0/0:86:86,0,0,0	0/0:203:203,0,0,0	0/0:28:28,0,0,0	0/0:51:51,0,0,0	0/0:40:40,0,0,0	0/0:62:62,0,0,0	./.:0:0,0,0,0	0/0:68:68,0,0,0	0/0:63:63,0,0,0	0/0:111:111,0,0,0	0/0:63:63,0,0,0	0/0:122:122,0,0,0	0/0:163:163,0,0,0	0/0:51:51,0,0,0	0/0:47:47,0,0,0	0/0:71:71,0,0,0	0/0:62:62,0,0,0
locus_90000	6	.	T	G	13	PASS	.	GT:DP:CATG	0/0:9:0,0,9,0	0/0:11:0,0,11,0	0/0:8:0,0,8,0	0/0:23:0,0,23,0	./.:0:0,0,0,0	./.:0:0,0,0,0	0/0:20:0,0,20,0	0/0:9:0,0,9,0	./.:0:0,0,0,0	0/0:13:0,0,13,0	0/0:8:0,0,8,0	0/0:18:0,0,18,0	0/0:7:0,0,7,0	0/0:7:0,0,7,0	./.:11:0,0,2,9	0/0:33:0,0,33,0	0/0:50:0,0,50,0	0/0:17:0,0,17,0	1/0:11:0,0,7,4	0/0:19:0,0,19,0	0/0:63:0,0,63,0	0/0:34:0,0,34,0	0/0:10:0,0,10,0	1/0:19:0,0,10,9	0/0:10:0,0,10,0	0/0:17:0,0,17,0	0/0:47:0,0,47,0	0/0:28:0,0,28,0	./.:0:0,0,0,0	./.:0:0,0,0,0
locus_90470	3	.	G	A	13	PASS	.	GT:DP:CATG	0/0:17:0,0,0,17	0/0:29:0,0,0,29	0/0:91:0,0,0,91	./.:0:0,0,0,0	0/0:66:0,0,0,66	./.:0:0,0,0,0	./.:0:0,0,0,0	0/0:35:0,0,1,34	0/0:119:0,0,0,119	0/0:98:0,0,0,98	0/0:37:0,0,0,37	0/0:53:0,0,0,53	0/0:104:0,0,0,104	./.:0:0,0,0,0	0/0:109:0,0,0,109	./.:0:0,0,0,0	0/0:115:0,0,0,115	0/0:76:0,0,0,76	0/0:39:0,0,0,39	0/0:23:0,0,0,23	0/0:158:1,0,0,157	0/0:47:0,0,0,47	0/0:134:0,0,0,134	0/0:68:0,0,0,68	0/0:45:0,0,0,45	0/0:67:0,0,0,67	0/0:29:0,1,0,28	0/0:58:0,0,0,58	0/0:57:0,0,0,57	0/1:69:0,47,0,22
locus_90763	2	.	C	T	13	PASS	.	GT:DP:CATG	0/0:13:13,0,0,0	1/0:9:6,0,3,0	1/0:14:8,0,6,0	1/1:12:0,0,12,0	./.:0:0,0,0,0	0/0:19:19,0,0,0	./.:0:0,0,0,0	./.:0:0,0,0,0	1/0:11:4,0,7,0	0/0:23:23,0,0,0	0/0:19:19,0,0,0	1/0:26:15,0,11,0	0/0:24:24,0,0,0	0/0:31:31,0,0,0	0/0:15:14,0,0,1	0/0:29:29,0,0,0	0/0:48:48,0,0,0	1/0:27:10,0,17,0	0/0:22:22,0,0,0	1/0:20:7,0,12,1	0/0:56:56,0,0,0	0/0:38:38,0,0,0	0/0:38:38,0,0,0	0/0:30:30,0,0,0	./.:0:0,0,0,0	1/0:16:3,0,13,0	0/0:60:60,0,0,0	0/0:51:51,0,0,0	0/0:39:39,0,0,0	1/0:41:17,0,24,0
locus_90780	17	.	A	G	13	PASS	.	GT:DP:CATG	1/1:39:0,1,0,38	0/0:85:0,85,0,0	1/1:92:0,3,0,89	0/0:37:0,37,0,0	0/0:68:0,68,0,0	./.:0:0,0,0,0	0/0:54:0,54,0,0	0/0:140:0,140,0,0	0/0:81:0,81,0,0	./.:0:0,0,0,0	0/0:152:0,152,0,0	0/0:258:0,257,0,1	0/0:299:0,298,1,0	0/0:154:1,151,1,1	0/0:408:0,408,0,0	1/1:85:1,1,1,82	./.:0:0,0,0,0	0/0:64:1,63,0,0	0/0:91:0,88,2,1	1/1:65:0,4,0,61	0/0:211:0,211,0,0	0/0:122:0,122,0,0	1/1:197:0,8,0,189	./.:0:0,0,0,0	0/0:91:0,90,0,1	0/0:362:0,362,0,0	1/1:9:0,1,0,8	./.:0:0,0,0,0	0/0:164:0,163,0,1	0/0:110:0,110,0,0
locus_90782	19	.	T	C	13	PASS	.	GT:DP:CATG	./.:0:0,0,0,0	0/0:18:0,0,18,0	./.:0:0,0,0,0	0/0:22:0,0,22,0	0/0:33:0,0,33,0	./.:0:0,0,0,0	0/1:30:21,0,9,0	0/0:45:0,0,45,0	0/1:47:10,0,37,0	0/0:49:0,0,49,0	0/0:41:0,0,41,0	0/0:39:0,0,39,0	0/0:33:0,0,33,0	0/0:6:0,0,6,0	0/0:64:0,0,64,0	1/1:33:33,0,0,0	0/0:30:0,0,30,0	0/0:24:0,0,24,0	0/1:66:26,0,40,0	0/0:53:0,0,53,0	0/0:63:0,0,63,0	0/0:29:0,0,29,0	0/0:28:0,0,28,0	0/0:20:1,0,19,0	0/0:102:0,0,102,0	0/0:106:1,0,105,0	0/0:68:0,0,68,0	0/0:40:0,0,40,0	0/0:17:0,0,17,0	0/0:47:0,0,47,0
locus_90898	48	.	G	T	13	PASS	.	GT:DP:CATG	./.:0:0,0,0,0	./.:0:0,0,0,0	./.:0:0,0,0,0	./.:0:0,0,0,0	./.:0:0,0,0,0	./.:0:0,0,0,0	./.:0:0,0,0,0	./.:0:0,0,0,0	./.:0:0,0,0,0	./.:0:0,0,0,0	./.:0:0,0,0,0	./.:0:0,0,0,0	./.:0:0,0,0,0	./.:0:0,0,0,0	./.:0:0,0,0,0	./.:0:0,0,0,0	./.:0:0,0,0,0	./.:0:0,0,0,0	./.:0:0,0,0,0	./.:0:0,0,0,0	./.:0:0,0,0,0	./.:0:0,0,0,0	1/1:1:0,0,1,0	./.:0:0,0,0,0	./.:0:0,0,0,0	./.:0:0,0,0,0	./.:0:0,0,0,0	./.:0:0,0,0,0	./.:0:0,0,0,0	./.:0:0,0,0,0
locus_9094	115	.	G	A	13	PASS	.	GT:DP:CATG	./.:0:0,0,0,0	0/0:26:0,0,0,26	./.:0:0,0,0,0	./.:0:0,0,0,0	./.:0:0,0,0,0	./.:0:0,0,0,0	0/0:7:0,0,0,7	0/0:31:0,0,0,31	0/0:10:0,0,0,10	0/0:19:0,0,0,19	1/1:16:0,16,0,0	1/1:18:0,18,0,0	0/0:27:0,0,0,27	0/0:31:0,0,0,31	0/0:50:0,0,0,50	./.:0:0,0,0,0	0/0:41:0,0,0,41	0/0:20:0,0,0,20	0/0:25:0,0,0,25	0/0:25:0,0,0,25	0/0:23:0,0,0,23	0/0:25:0,0,0,25	0/0:46:0,0,0,46	0/1:31:0,15,0,16	0/0:26:0,0,0,26	0/0:27:0,0,0,27	0/0:52:0,0,0,52	0/0:65:0,0,0,65	0/0:20:0,0,0,20	./.:0:0,0,0,0
locus_91147	24	.	G	T	13	PASS	.	GT:DP:CATG	0/0:22:0,0,0,22	0/0:118:0,0,0,118	0/0:56:0,0,0,56	0/1:11:0,0,8,3	0/0:42:0,0,0,42	0/0:31:0,0,2,29	0/0:11:0,0,0,11	./.:0:0,0,0,0	0/0:127:0,0,1,126	0/0:31:0,0,0,31	./.:0:0,0,0,0	0/0:32:0,0,0,32	0/0:52:0,0,0,52	0/0:64:0,0,0,64	1/1:64:0,0,62,2	0/0:34:0,0,0,34	0/1:154:0,0,73,81	0/0:72:0,0,0,72	0/0:35:0,0,2,33	0/1:74:0,0,29,45	0/0:101:0,0,0,101	0/0:74:0,0,0,74	0/1:129:0,0,74,55	./.:0:0,0,0,0	0/1:80:0,0,43,37	0/0:124:0,0,3,121	./.:0:0,0,0,0	./.:0:0,0,0,0	0/0:84:0,0,0,84	./.:9:0,0,7,2
locus_9168	12	.	A	T	13	PASS	.	GT:DP:CATG	0/0:48:0,48,0,0	0/0:106:0,106,0,0	1/0:99:0,44,55,0	./.:0:0,0,0,0	1/1:60:0,0,60,0	1/0:52:0,24,28,0	./.:0:0,0,0,0	0/0:47:0,47,0,0	1/1:115:0,7,108,0	./.:0:0,0,0,0	./.:0:0,0,0,0	1/1:130:0,4,126,0	0/0:92:0,92,0,0	./.:0:0,0,0,0	0/0:352:0,352,0,0	0/0:45:0,45,0,0	1/1:90:0,0,90,0	1/0:69:0,40,29,0	0/0:63:0,63,0,0	1/0:78:0,35,43,0	0/0:56:0,56,0,0	0/0:59:0,59,0,0	0/0:178:0,177,1,0	0/0:58:0,58,0,0	0/0:79:0,79,0,0	0/0:76:0,76,0,0	0/0:121:0,121,0,0	0/0:122:0,122,0,0	0/0:50:0,50,0,0	1/1:18:0,0,18,0
locus_9176	10	.	T	G	13	PASS	.	GT:DP:CATG	1/1:14:0,0,0,14	0/0:71:0,0,71,0	0/0:177:0,0,177,0	0/0:7:0,0,7,0	./.:0:0,0,0,0	1/1:53:0,0,0,53	1/1:24:0,0,0,24	./.:0:0,0,0,0	0/0:75:0,0,75,0	0/0:145:0,0,145,0	0/0:55:0,0,55,0	0/0:213:0,1,211,1	./.:0:0,0,0,0	0/0:102:0,0,102,0	0/0:178:0,0,178,0	1/1:34:0,0,0,34	1/1:68:0,0,0,68	1/0:44:0,0,17,27	1/0:32:0,0,21,11	1/1:57:0,0,3,54	0/0:96:0,0,96,0	0/0:102:0,0,101,1	0/0:210:1,0,207,2	1/1:87:0,0,0,87	0/0:71:0,0,71,0	1/1:115:0,0,0,115	./.:0:0,0,0,0	1/1:72:0,0,0,72	0/0:10:0,0,9,1	./.:0:0,0,0,0
locus_91823	42	.	A	C	13	PASS	.	GT:DP:CATG	1/1:8:8,0,0,0	0/0:112:0,112,0,0	1/1:26:26,0,0,0	./.:0:0,0,0,0	./.:0:0,0,0,0	1/1:24:24,0,0,0	./.:0:0,0,0,0	1/1:25:25,0,0,0	1/1:131:131,0,0,0	0/0:29:0,29,0,0	0/0:48:0,48,0,0	1/0:77:30,47,0,0	0/0:18:0,18,0,0	1/0:67:30,37,0,0	./.:0:0,0,0,0	0/0:27:0,27,0,0	1/1:55:54,1,0,0	0/0:24:0,24,0,0	./.:0:0,0,0,0	0/0:22:0,22,0,0	1/1:74:74,0,0,0	0/0:36:0,36,0,0	./.:0:0,0,0,0	0/0:53:0,52,0,1	0/0:31:0,31,0,0	1/0:138:65,73,0,0	0/0:113:0,113,0,0	0/0:92:1,91,0,0	0/0:33:0,33,0,0	1/0:8:3,5,0,0
locus_92057	87	.	G	T	13	PASS	.	GT:DP:CATG	0/0:11:0,0,0,11	0/0:232:0,0,0,232	0/0:7:0,0,0,7	./.:0:0,0,0,0	0/0:328:0,0,0,328	0/0:70:0,0,0,70	./.:0:0,0,0,0	0/0:20:0,0,0,20	0/0:378:0,0,0,378	0/0:155:0,0,0,155	./.:0:0,0,0,0	0/0:351:0,0,0,351	0/0:174:0,0,0,174	./.:0:0,0,0,0	0/0:279:0,0,0,279	0/0:53:0,0,0,53	0/0:75:0,0,0,75	0/0:89:0,0,0,89	0/0:47:0,0,0,47	0/0:135:0,0,0,135	0/0:178:0,0,0,178	0/0:89:1,0,0,88	0/0:297:0,0,0,297	0/0:181:0,0,0,181	0/0:98:0,0,0,98	./.:0:0,0,0,0	./.:0:0,0,0,0	0/0:97:0,0,0,97	0/0:34:0,0,0,34	./.:0:0,0,0,0
locus_92072	95	.	A	G	13	PASS	.	GT:DP:CATG	0/0:12:0,12,0,0	0/0:8:0,8,0,0	1/1:20:0,0,0,20	0/0:16:0,16,0,0	./.:0:0,0,0,0	./.:0:0,0,0,0	0/0:20:0,20,0,0	0/0:68:0,67,0,1	0/0:10:0,10,0,0	1/1:13:0,0,0,13	1/0:29:0,13,0,16	1/0:28:0,8,0,20	0/0:16:0,16,0,0	0/0:30:0,30,0,0	./.:0:0,0,0,0	1/0:52:0,26,0,26	0/0:54:0,54,0,0	0/0:45:0,45,0,0	1/0:31:0,15,0,16	0/0:36:0,36,0,0	./.:0:0,0,0,0	0/0:21:0,21,0,0	0/0:28:0,28,0,0	1/0:11:0,5,0,6	0/0:22:0,22,0,0	1/0:23:0,9,0,14	0/0:59:0,59,0,0	0/0:85:0,85,0,0	0/0:57:0,57,0,0	0/0:9:0,9,0,0
locus_92558	14	.	A	G	13	PASS	.	GT:DP:CATG	0/0:21:0,21,0,0	./.:0:0,0,0,0	./.:0:0,0,0,0	./.:0:0,0,0,0	1/1:10:0,0,0,10	0/0:8:0,8,0,0	./.:0:0,0,0,0	./.:0:0,0,0,0	./.:6:0,5,0,1	1/1:15:0,1,0,14	1/1:17:0,0,0,17	./.:0:0,0,0,0	./.:0:0,0,0,0	0/0:25:0,25,0,0	0/0:54:0,54,0,0	1/1:48:0,0,0,48	./.:0:0,0,0,0	0/0:25:0,24,0,1	0/0:23:0,23,0,0	./.:0:0,0,0,0	0/0:105:0,104,0,1	1/1:21:0,0,0,21	1/0:41:0,8,0,33	./.:0:0,0,0,0	0/0:31:0,31,0,0	./.:0:0,0,0,0	./.:0:0,0,0,0	0/0:81:0,81,0,0	1/1:11:0,0,0,11	0/0:17:0,17,0,0
locus_92614	87	.	C	T	13	PASS	.	GT:DP:CATG	0/0:37:37,0,0,0	0/0:24:24,0,0,0	0/0:42:42,0,0,0	./.:0:0,0,0,0	0/0:23:23,0,0,0	1/1:11:1,0,10,0	0/0:9:9,0,0,0	0/0:40:40,0,0,0	0/0:20:20,0,0,0	0/0:14:14,0,0,0	0/0:32:32,0,0,0	0/0:21:21,0,0,0	0/0:36:36,0,0,0	0/0:73:73,0,0,0	0/0:77:76,0,1,0	0/0:82:82,0,0,0	0/0:39:38,0,1,0	1/0:52:31,0,21,0	0/0:46:46,0,0,0	0/0:41:41,0,0,0	0/0:103:103,0,0,0	0/0:28:28,0,0,0	1/0:78:40,0,38,0	0/0:36:36,0,0,0	1/0:40:29,0,11,0	0/0:65:65,0,0,0	0/0:81:81,0,0,0	0/0:17:17,0,0,0	0/0:66:66,0,0,0	0/0:68:68,0,0,0
locus_92665	10	.	T	A	13	PASS	.	GT:DP:CATG	0/1:66:0,16,50,0	1/1:22:0,22,0,0	1/1:25:0,25,0,0	./.:0:0,0,0,0	./.:0:0,0,0,0	0/0:12:0,0,12,0	./.:0:0,0,0,0	./.:0:0,0,0,0	./.:0:0,0,0,0	1/1:26:0,26,0,0	./.:0:0,0,0,0	0/0:40:0,0,40,0	./.:0:0,0,0,0	./.:0:0,0,0,0	0/1:81:0,44,37,0	./.:0:0,0,0,0	1/1:82:0,82,0,0	0/1:66:0,29,37,0	0/0:108:0,0,108,0	1/1:52:0,51,1,0	0/0:138:0,0,138,0	0/1:118:0,51,67,0	0/1:175:0,75,100,0	0/0:153:0,0,152,1	0/0:53:0,0,53,0	0/0:75:0,6,69,0	0/1:194:0,86,108,0	./.:0:0,0,0,0	0/0:109:0,0,109,0	0/0:75:0,0,75,0
locus_92839	70	.	A	C	13	PASS	.	GT:DP:CATG	./.:0:0,0,0,0	0/0:14:0,14,0,0	0/0:28:0,28,0,0	1/1:15:15,0,0,0	./.:0:0,0,0,0	0/0:12:0,12,0,0	./.:0:0,0,0,0	0/0:116:0,116,0,0	0/0:9:0,9,0,0	1/0:36:20,16,0,0	1/0:17:5,12,0,0	0/0:37:3,34,0,0	1/1:25:25,0,0,0	0/0:20:0,20,0,0	0/0:51:0,51,0,0	0/0:14:0,14,0,0	0/0:16:0,16,0,0	0/0:14:0,14,0,0	0/0:34:0,34,0,0	0/0:26:0,26,0,0	0/0:72:0,72,0,0	0/0:26:0,26,0,0	0/0:42:0,42,0,0	0/0:12:0,12,0,0	0/0:33:0,33,0,0	0/0:30:0,30,0,0	1/1:20:19,1,0,0	1/1:8:8,0,0,0	./.:0:0,0,0,0	0/0:48:0,48,0,0
locus_92925	45	.	G	T	13	PASS	.	GT:DP:CATG	./.:0:0,0,0,0	./.:0:0,0,0,0	./.:0:0,0,0,0	./.:0:0,0,0,0	./.:0:0,0,0,0	./.:0:0,0,0,0	./.:0:0,0,0,0	1/1:2:0,0,2,0	./.:0:0,0,0,0	./.:0:0,0,0,0	./.:0:0,0,0,0	./.:0:0,0,0,0	./.:0:0,0,0,0	./.:0:0,0,0,0	./.:0:0,0,0,0	./.:0:0,0,0,0	./.:0:0,0,0,0	./.:0:0,0,0,0	./.:0:0,0,0,0	./.:0:0,0,0,0	./.:0:0,0,0,0	./.:0:0,0,0,0	./.:0:0,0,0,0	./.:0:0,0,0,0	./.:0:0,0,0,0	./.:0:0,0,0,0	./.:0:0,0,0,0	./.:0:0,0,0,0	./.:0:0,0,0,0	./.:0:0,0,0,0
locus_92947	56	.	T	A	13	PASS	.	GT:DP:CATG	./.:0:0,0,0,0	./.:37:0,5,32,0	0/0:43:0,0,43,0	./.:0:0,0,0,0	0/1:57:0,11,46,0	./.:0:0,0,0,0	1/1:9:0,9,0,0	0/1:26:0,13,13,0	0/0:23:0,0,23,0	0/1:32:0,7,25,0	1/1:25:0,25,0,0	0/1:40:0,11,29,0	./.:0:0,0,0,0	./.:30:0,26,4,0	0/0:125:0,0,125,0	0/1:51:0,17,34,0	0/0:59:0,0,59,0	0/0:79:0,0,79,0	0/0:18:0,0,18,0	0/0:39:0,2,37,0	0/0:52:0,2,50,0	0/0:75:0,0,75,0	0/0:58:0,2,56,0	0/0:34:0,2,32,0	0/0:31:0,2,29,0	0/0:52:0,3,49,0	0/0:32:0,0,32,0	0/0:28:0,0,28,0	0/0:117:0,0,117,0	1/1:13:0,13,0,0
locus_92956	27	.	T	A	13	PASS	.	GT:DP:CATG	0/0:44:0,0,44,0	0/0:37:0,2,35,0	0/0:23:0,0,23,0	./.:0:0,0,0,0	0/0:59:0,0,59,0	0/0:9:0,0,9,0	0/0:25:0,0,25,0	0/0:45:0,0,45,0	0/0:34:0,0,34,0	0/0:58:0,0,58,0	0/0:57:0,0,57,0	./.:0:0,0,0,0	./.:0:0,0,0,0	./.:0:0,0,0,0	0/0:67:0,0,67,0	0/0:91:0,0,91,0	0/0:98:0,1,97,0	0/0:58:0,0,57,1	0/0:31:0,0,31,0	0/0:37:0,0,37,0	0/0:80:0,2,78,0	0/0:57:0,0,57,0	0/0:71:0,0,71,0	0/0:64:0,0,64,0	0/0:57:0,0,57,0	0/1:78:0,33,44,1	0/0:122:0,3,119,0	0/0:94:0,0,94,0	0/1:60:0,39,21,0	1/1:78:0,78,0,0
locus_93162	15	.	C	T	13	PASS	.	GT:DP:CATG	0/0:71:71,0,0,0	0/0:137:137,0,0,0	0/0:81:81,0,0,0	0/0:55:55,0,0,0	0/0:114:113,0,1,0	0/0:28:27,0,1,0	0/0:75:75,0,0,0	./.:0:0,0,0,0	1/1:97:0,0,97,0	0/0:127:127,0,0,0	0/0:214:214,0,0,0	1/1:107:1,0,106,0	./.:0:0,0,0,0	./.:0:0,0,0,0	0/0:260:260,0,0,0	0/0:72:71,0,1,0	1/1:104:1,0,102,1	0/0:57:57,0,0,0	1/1:42:1,0,41,0	0/0:70:70,0,0,0	./.:0:0,0,0,0	0/0:66:66,0,0,0	0/0:101:101,0,0,0	0/0:89:89,0,0,0	./.:0:0,0,0,0	1/1:156:0,0,156,0	0/0:149:136,0,12,1	0/0:43:42,0,0,1	1/0:85:64,0,21,0	0/0:25:25,0,0,0
locus_93219	10	.	C	T	13	PASS	.	GT:DP:CATG	1/0:63:35,0,28,0	0/0:31:31,0,0,0	0/0:27:27,0,0,0	1/0:41:19,0,22,0	./.:0:0,0,0,0	1/0:12:4,0,8,0	1/1:24:0,0,24,0	1/1:55:0,0,55,0	0/0:40:40,0,0,0	0/0:31:31,0,0,0	0/0:37:37,0,0,0	0/0:66:66,0,0,0	1/1:56:0,0,56,0	1/1:59:0,0,59,0	1/1:54:2,0,52,0	./.:0:0,0,0,0	1/0:125:55,0,70,0	1/0:68:24,0,44,0	1/0:78:32,0,46,0	1/0:61:20,0,41,0	1/1:109:1,0,108,0	1/0:69:40,0,29,0	1/0:25:20,0,5,0	1/1:56:0,0,56,0	0/0:49:49,0,0,0	0/0:76:75,0,1,0	1/0:155:94,0,61,0	./.:0:0,0,0,0	0/0:84:84,0,0,0	0/0:62:62,0,0,0
locus_93293	48	.	T	C	13	PASS	.	GT:DP:CATG	./.:0:0,0,0,0	0/1:39:21,0,18,0	0/0:41:0,0,41,0	./.:0:0,0,0,0	1/1:12:12,0,0,0	1/1:30:30,0,0,0	1/1:9:9,0,0,0	0/0:41:0,0,41,0	0/0:13:0,0,13,0	0/0:17:0,0,17,0	0/0:61:0,0,61,0	1/1:13:12,0,1,0	1/1:20:20,0,0,0	0/0:24:0,0,24,0	0/0:35:0,0,35,0	./.:0:0,0,0,0	0/0:96:4,0,92,0	1/1:44:43,0,1,0	0/0:20:0,0,20,0	0/0:65:0,0,65,0	0/0:98:1,0,97,0	0/1:53:30,0,23,0	0/1:61:27,0,34,0	0/0:42:0,0,42,0	1/1:18:18,0,0,0	0/0:38:0,0,38,0	1/1:59:59,0,0,0	0/0:82:0,0,82,0	0/1:62:18,0,44,0	0/0:39:0,0,39,0
locus_9337	22	.	G	A	13	PASS	.	GT:DP:CATG	0/0:15:0,0,0,15	1/1:113:0,113,0,0	0/0:90:0,0,0,90	0/0:10:0,0,0,10	0/0:125:0,0,0,125	0/0:77:0,1,0,76	0/0:59:0,0,0,59	0/0:10:0,0,0,10	0/0:225:0,0,1,224	0/1:181:0,58,0,123	0/0:146:0,1,0,145	0/0:165:0,0,0,165	1/1:120:0,120,0,0	1/1:109:0,109,0,0	0/0:150:0,0,0,150	0/1:44:0,20,0,24	0/1:160:0,73,0,87	0/0:27:0,0,0,27	0/0:70:0,0,0,70	0/1:133:0,59,0,74	0/0:234:0,0,0,234	0/0:54:0,0,0,54	0/0:103:0,0,0,103	0/0:96:0,0,0,96	0/0:138:0,0,0,138	./.:0:0,0,0,0	0/0:69:0,1,0,68	0/0:116:0,0,0,116	0/0:31:0,0,0,31	0/0:106:0,1,0,105
locus_94333	19	.	G	T	13	PASS	.	GT:DP:CATG	0/0:117:0,0,0,117	0/0:27:0,0,0,27	./.:0:0,0,0,0	0/0:19:0,0,0,19	./.:0:0,0,0,0	0/0:26:0,0,0,26	0/1:56:0,0,28,28	1/1:95:0,0,95,0	0/0:18:0,0,0,18	1/1:53:0,0,51,2	0/0:65:0,0,0,65	./.:0:0,0,0,0	0/0:39:0,0,0,39	./.:0:0,0,0,0	./.:0:0,0,0,0	0/0:55:0,0,0,55	0/0:87:0,0,0,87	0/0:30:0,0,0,30	1/1:28:0,0,28,0	0/1:76:0,0,37,39	0/0:206:0,0,0,206	0/0:119:1,0,0,118	0/0:75:0,0,0,75	./.:0:0,0,0,0	0/0:49:0,0,0,49	0/0:78:0,0,0,78	0/0:141:0,0,0,141	1/1:59:0,0,58,1	0/0:59:0,0,0,59	0/0:73:0,0,0,73
locus_94669	33	.	T	G	13	PASS	.	GT:DP:CATG	0/0:118:0,0,118,0	0/0:161:0,0,161,0	1/0:188:0,1,96,91	1/1:50:0,0,1,49	0/0:146:0,0,146,0	./.:0:0,0,0,0	0/0:37:0,0,37,0	0/0:323:0,0,323,0	0/0:90:0,0,90,0	0/0:182:0,0,182,0	0/0:261:0,0,261,0	0/0:243:1,0,242,0	0/0:200:0,0,200,0	0/0:150:1,0,149,0	0/0:299:0,0,299,0	0/0:60:0,0,60,0	0/0:118:0,0,118,0	0/0:38:0,0,38,0	0/0:109:0,0,109,0	0/0:60:0,0,60,0	0/0:227:0,0,226,1	./.:0:0,0,0,0	0/0:133:0,0,133,0	0/0:167:0,0,167,0	0/0:165:0,0,165,0	0/0:125:0,0,125,0	0/0:183:0,0,183,0	0/0:189:0,0,189,0	./.:0:0,0,0,0	0/0:88:0,0,88,0
locus_94888	189	.	T	G	13	PASS	.	GT:DP:CATG	0/0:58:0,0,58,0	0/0:91:0,0,91,0	0/0:64:0,0,64,0	0/0:45:0,0,45,0	./.:0:0,0,0,0	./.:0:0,0,0,0	./.:0:0,0,0,0	0/0:35:0,0,35,0	0/0:98:0,0,98,0	0/0:138:0,0,137,1	./.:0:0,0,0,0	0/0:157:0,0,157,0	0/0:160:1,0,159,0	0/0:108:0,0,107,1	0/0:209:0,3,206,0	0/0:90:0,0,90,0	0/0:126:1,0,125,0	0/0:93:0,0,93,0	1/1:50:0,0,0,50	./.:0:0,0,0,0	0/0:132:0,0,132,0	0/0:142:0,0,142,0	0/0:160:0,0,160,0	./.:0:0,0,0,0	0/0:97:0,0,97,0	0/0:180:1,0,179,0	0/0:112:1,0,111,0	0/0:98:0,0,98,0	0/0:51:0,0,51,0	0/0:158:0,0,158,0
locus_95045	25	.	T	C	13	PASS	.	GT:DP:CATG	0/0:22:0,0,22,0	./.:0:0,0,0,0	0/0:18:0,0,18,0	0/0:9:0,0,9,0	0/0:15:0,0,15,0	./.:0:0,0,0,0	0/0:8:0,0,8,0	1/1:18:18,0,0,0	./.:0:0,0,0,0	0/0:21:0,0,21,0	0/0:15:0,0,15,0	0/0:19:0,0,19,0	0/0:44:0,0,44,0	0/0:28:0,0,28,0	0/0:42:0,0,42,0	0/0:41:0,0,41,0	./.:0:0,0,0,0	0/0:29:0,0,29,0	0/0:45:0,0,45,0	0/0:19:0,0,19,0	./.:0:0,0,0,0	./.:0:0,0,0,0	0/0:25:0,0,25,0	./.:0:0,0,0,0	0/0:39:0,0,39,0	0/0:71:0,0,71,0	0/0:52:0,1,51,0	./.:0:0,0,0,0	./.:0:0,0,0,0	1/1:78:78,0,0,0
locus_96073	31	.	G	A	13	PASS	.	GT:DP:CATG	0/0:64:0,0,0,64	0/0:101:0,0,0,101	0/1:82:0,41,0,41	./.:0:0,0,0,0	0/0:81:0,0,0,81	0/0:56:0,0,0,56	0/0:75:0,0,0,75	0/0:81:0,0,0,81	0/0:86:0,0,0,86	0/0:164:0,0,0,164	0/0:182:0,1,0,181	0/0:176:0,0,0,176	0/0:159:0,0,0,159	0/1:102:0,64,0,38	0/0:229:0,0,0,229	0/0:62:0,0,0,62	0/0:104:0,0,0,104	0/0:58:0,0,0,58	1/1:52:0,52,0,0	0/1:76:0,42,0,34	0/0:109:0,0,0,109	0/0:45:0,0,0,45	0/0:93:0,0,0,93	0/1:84:0,45,0,39	0/0:83:0,0,0,83	0/0:113:0,0,0,113	0/1:108:0,40,0,68	0/0:96:0,0,0,96	0/0:48:0,0,0,48	0/0:91:0,0,0,91
locus_96496	23	.	C	A	13	PASS	.	GT:DP:CATG	0/0:18:18,0,0,0	./.:0:0,0,0,0	0/0:23:23,0,0,0	./.:0:0,0,0,0	./.:0:0,0,0,0	0/0:14:14,0,0,0	0/0:29:29,0,0,0	0/0:19:18,1,0,0	./.:0:0,0,0,0	0/0:16:16,0,0,0	./.:0:0,0,0,0	0/0:30:30,0,0,0	1/1:21:0,21,0,0	0/0:12:12,0,0,0	0/0:31:30,1,0,0	./.:0:0,0,0,0	0/0:58:58,0,0,0	0/0:34:34,0,0,0	0/1:25:14,11,0,0	0/0:48:48,0,0,0	./.:0:0,0,0,0	0/0:53:53,0,0,0	1/1:33:0,33,0,0	0/0:39:39,0,0,0	1/1:44:2,42,0,0	0/0:51:50,1,0,0	0/1:87:59,28,0,0	0/1:75:39,36,0,0	0/0:39:39,0,0,0	1/1:23:0,23,0,0
locus_96624	168	.	G	C	13	PASS	.	GT:DP:CATG	0/0:80:0,0,0,80	0/0:121:0,0,0,121	0/0:39:0,0,0,39	0/0:66:0,0,0,66	0/0:79:0,0,0,79	0/0:52:0,0,0,52	0/0:41:0,0,0,41	0/0:379:0,0,0,379	0/0:91:0,0,0,91	./.:0:0,0,0,0	0/0:653:0,0,0,653	0/0:146:0,0,0,146	0/0:407:0,0,0,407	0/0:191:0,0,0,191	0/0:505:0,0,0,505	0/0:98:0,0,0,98	0/0:384:0,0,0,384	0/0:124:0,0,0,124	0/0:40:0,0,0,40	0/0:362:0,0,0,362	0/0:247:0,0,1,246	0/0:129:0,0,0,129	0/0:210:0,0,0,210	0/0:156:0,0,0,156	0/0:167:0,0,0,167	0/0:263:0,0,0,263	0/0:238:0,0,0,238	0/0:394:0,1,0,393	0/0:173:0,0,0,173	0/0:70:0,0,0,70
locus_96999	25	.	G	T	13	PASS	.	GT:DP:CATG	0/0:53:0,0,0,53	0/0:36:0,0,0,36	0/0:14:0,0,1,13	0/0:9:0,0,0,9	0/0:67:0,0,0,67	0/0:44:0,0,0,44	1/1:14:0,0,14,0	0/0:20:0,0,0,20	./.:0:0,0,0,0	0/0:56:0,0,0,56	./.:0:0,0,0,0	0/0:29:0,0,0,29	./.:0:0,0,0,0	./.:0:0,0,0,0	./.:0:0,0,0,0	1/1:25:0,0,24,1	0/0:24:0,0,0,24	0/0:39:0,0,0,39	0/0:48:0,0,1,47	0/1:42:0,1,18,23	0/0:64:0,0,0,64	0/0:47:0,0,0,47	0/0:47:0,0,0,47	0/0:42:0,0,0,42	0/0:27:0,0,0,27	./.:0:0,0,0,0	0/0:37:0,1,0,36	./.:0:0,0,0,0	0/0:39:0,0,0,39	0/0:60:0,0,0,60
locus_97037	130	.	C	G	13	PASS	.	GT:DP:CATG	./.:0:0,0,0,0	./.:0:0,0,0,0	1/1:1:0,0,0,1	./.:0:0,0,0,0	./.:0:0,0,0,0	./.:0:0,0,0,0	./.:0:0,0,0,0	./.:0:0,0,0,0	./.:0:0,0,0,0	./.:0:0,0,0,0	./.:0:0,0,0,0	./.:0:0,0,0,0	./.:0:0,0,0,0	./.:0:0,0,0,0	./.:0:0,0,0,0	./.:0:0,0,0,0	./.:0:0,0,0,0	./.:0:0,0,0,0	./.:0:0,0,0,0	0/0:1:1,0,0,0	./.:0:0,0,0,0	./.:0:0,0,0,0	./.:0:0,0,0,0	./.:0:0,0,0,0	./.:0:0,0,0,0	./.:0:0,0,0,0	./.:0:0,0,0,0	./.:0:0,0,0,0	./.:0:0,0,0,0	./.:0:0,0,0,0
locus_97048	88	.	C	G	13	PASS	.	GT:DP:CATG	0/0:15:15,0,0,0	1/0:15:12,0,0,3	./.:18:15,0,0,3	0/0:10:10,0,0,0	1/0:15:6,0,0,9	./.:0:0,0,0,0	0/0:22:22,0,0,0	0/0:65:65,0,0,0	./.:0:0,0,0,0	1/0:22:16,0,0,6	0/0:22:21,0,0,1	0/0:30:30,0,0,0	0/0:39:39,0,0,0	./.:0:0,0,0,0	./.:0:0,0,0,0	./.:0:0,0,0,0	0/0:147:147,0,0,0	0/0:84:84,0,0,0	1/0:77:34,0,0,43	0/0:139:139,0,0,0	1/0:182:79,0,0,103	0/0:93:92,0,0,1	0/0:34:34,0,0,0	1/0:53:26,0,0,27	0/0:46:46,0,0,0	0/0:72:71,0,0,1	0/0:193:193,0,0,0	0/0:141:140,0,0,1	1/0:118:62,0,0,56	1/0:64:26,0,0,38
locus_97401	78	.	T	G	13	PASS	.	GT:DP:CATG	0/0:3:0,0,3,0	./.:0:0,0,0,0	0/0:2:0,0,2,0	./.:0:0,0,0,0	./.:0:0,0,0,0	./.:0:0,0,0,0	./.:0:0,0,0,0	1/1:10:0,0,0,10	./.:0:0,0,0,0	./.:0:0,0,0,0	./.:0:0,0,0,0	./.:0:0,0,0,0	./.:0:0,0,0,0	./.:0:0,0,0,0	./.:0:0,0,0,0	1/1:38:0,0,1,37	0/0:1:0,0,1,0	0/0:1:0,0,1,0	./.:0:0,0,0,0	./.:0:0,0,0,0	./.:0:0,0,0,0	./.:0:0,0,0,0	1/1:82:0,0,1,81	0/0:1:0,0,1,0	1/0:62:0,0,38,24	0/0:1:0,0,1,0	0/0:3:0,0,3,0	0/0:2:0,0,2,0	0/0:2:0,0,2,0	./.:0:0,0,0,0
locus_97435	20	.	G	A	13	PASS	.	GT:DP:CATG	./.:0:0,0,0,0	./.:0:0,0,0,0	0/0:10:0,0,0,10	1/1:9:0,8,0,1	./.:0:0,0,0,0	0/1:10:0,6,0,4	0/0:17:0,0,0,17	0/0:60:0,0,0,60	1/1:10:0,10,0,0	0/0:13:0,0,0,13	0/0:27:0,0,0,27	./.:0:0,0,0,0	0/0:46:0,0,0,46	0/0:32:0,0,0,32	./.:0:0,0,0,0	0/0:51:0,1,0,50	0/0:108:0,0,0,108	0/0:34:0,0,0,34	./.:0:0,0,0,0	0/0:46:0,0,0,46	0/0:107:0,1,0,106	./.:26:0,3,0,23	./.:0:0,0,0,0	0/1:57:0,34,0,23	1/1:30:0,30,0,0	1/1:55:0,55,0,0	0/0:56:0,1,0,55	0/1:127:0,73,0,54	0/0:57:0,0,0,57	1/1:17:0,17,0,0
locus_97602	81	.	G	T	13	PASS	.	GT:DP:CATG	0/0:36:0,0,0,36	0/0:27:0,0,0,27	0/0:6:0,0,0,6	./.:0:0,0,0,0	0/0:11:0,0,0,11	0/0:10:0,0,0,10	./.:0:0,0,0,0	0/0:42:0,0,0,42	0/0:8:0,0,0,8	0/0:20:0,0,0,20	0/0:46:0,0,0,46	0/0:13:0,0,0,13	0/0:26:0,0,0,26	0/0:18:0,0,0,18	0/0:25:0,0,0,25	0/0:24:0,0,0,24	0/0:55:0,0,0,55	0/0:48:0,0,0,48	0/0:42:0,0,0,42	0/0:53:0,0,0,53	0/0:80:0,0,0,80	0/0:55:0,0,0,55	0/0:81:0,0,0,81	./.:0:0,0,0,0	0/0:19:0,0,0,19	0/0:73:0,0,0,73	0/0:99:0,0,0,99	0/0:112:0,0,0,112	0/0:37:0,0,0,37	0/0:15:0,0,0,15
locus_97651	80	.	C	T	13	PASS	.	GT:DP:CATG	./.:0:0,0,0,0	0/0:12:12,0,0,0	0/0:12:12,0,0,0	./.:0:0,0,0,0	./.:0:0,0,0,0	./.:0:0,0,0,0	0/0:12:12,0,0,0	./.:0:0,0,0,0	./.:0:0,0,0,0	./.:0:0,0,0,0	1/0:8:5,0,3,0	0/0:13:13,0,0,0	0/0:18:18,0,0,0	0/0:7:7,0,0,0	0/0:9:9,0,0,0	0/0:16:16,0,0,0	0/0:32:32,0,0,0	0/0:20:20,0,0,0	0/0:17:17,0,0,0	0/0:18:18,0,0,0	0/0:47:47,0,0,0	0/0:22:22,0,0,0	0/0:14:14,0,0,0	0/0:30:30,0,0,0	0/0:8:8,0,0,0	0/0:29:29,0,0,0	0/0:30:30,0,0,0	0/0:41:41,0,0,0	1/1:9:0,0,9,0	./.:0:0,0,0,0
locus_97938	67	.	C	T	13	PASS	.	GT:DP:CATG	./.:0:0,0,0,0	./.:0:0,0,0,0	1/1:25:0,0,25,0	./.:0:0,0,0,0	./.:0:0,0,0,0	0/0:19:19,0,0,0	./.:0:0,0,0,0	1/1:34:0,0,34,0	1/0:171:103,0,68,0	1/1:28:0,0,28,0	0/0:76:76,0,0,0	0/0:58:58,0,0,0	0/0:60:60,0,0,0	./.:0:0,0,0,0	0/0:54:54,0,0,0	./.:0:0,0,0,0	1/0:59:30,0,29,0	0/0:20:20,0,0,0	./.:0:0,0,0,0	0/0:69:68,0,1,0	1/1:39:0,0,39,0	1/1:20:0,0,20,0	1/1:62:0,0,62,0	1/1:36:0,0,36,0	1/1:47:0,0,47,0	1/1:74:0,0,74,0	0/0:58:58,0,0,0	0/0:11:11,0,0,0	0/0:14:14,0,0,0	1/1:38:0,0,38,0
locus_98348	79	.	C	T	13	PASS	.	GT:DP:CATG	./.:0:0,0,0,0	0/0:22:22,0,0,0	0/0:9:9,0,0,0	./.:0:0,0,0,0	0/0:31:31,0,0,0	0/0:12:12,0,0,0	1/1:18:1,0,17,0	0/0:15:15,0,0,0	0/0:62:62,0,0,0	0/0:29:29,0,0,0	0/0:33:33,0,0,0	0/0:27:27,0,0,0	0/0:35:34,0,1,0	0/0:27:27,0,0,0	1/0:108:60,0,48,0	0/0:14:14,0,0,0	1/1:51:0,0,51,0	0/0:18:18,0,0,0	0/0:8:8,0,0,0	0/0:21:21,0,0,0	0/0:62:62,0,0,0	0/0:33:33,0,0,0	0/0:69:69,0,0,0	0/0:46:46,0,0,0	0/0:35:35,0,0,0	0/0:13:13,0,0,0	./.:38:5,0,33,0	1/0:13:5,0,8,0	0/0:23:23,0,0,0	./.:0:0,0,0,0
locus_9866	17	.	T	G	13	PASS	.	GT:DP:CATG	0/0:48:0,0,48,0	0/0:44:0,0,44,0	./.:0:0,0,0,0	0/0:21:0,0,21,0	1/0:40:1,0,19,20	0/0:25:0,0,25,0	0/0:26:0,0,26,0	0/0:28:0,0,28,0	1/1:15:0,0,0,15	0/0:108:0,0,108,0	0/0:102:0,0,102,0	0/0:66:0,0,66,0	./.:0:0,0,0,0	0/0:124:1,0,122,1	./.:0:0,0,0,0	0/0:141:0,1,140,0	1/1:52:0,0,3,49	0/0:25:0,1,24,0	0/0:21:0,0,20,1	0/0:25:0,1,24,0	0/0:49:0,0,49,0	0/0:103:0,0,103,0	0/0:55:0,0,55,0	0/0:88:0,0,88,0	0/0:68:0,0,68,0	0/0:79:1,0,78,0	0/0:159:0,0,159,0	0/0:121:0,0,121,0	0/0:36:0,0,36,0	0/0:51:0,0,51,0
locus_9870	63	.	T	A	13	PASS	.	GT:DP:CATG	0/0:19:0,0,19,0	./.:0:0,0,0,0	./.:0:0,0,0,0	./.:0:0,0,0,0	1/1:6:0,6,0,0	./.:0:0,0,0,0	1/1:37:0,37,0,0	1/1:54:0,53,1,0	./.:0:0,0,0,0	./.:0:0,0,0,0	1/1:9:0,9,0,0	0/1:9:0,5,4,0	0/0:27:0,0,27,0	0/1:7:0,2,5,0	0/0:7:0,0,7,0	./.:0:0,0,0,0	0/0:34:0,0,34,0	./.:0:0,0,0,0	0/0:21:0,0,21,0	0/1:14:0,4,10,0	0/0:32:0,0,32,0	0/0:29:0,2,27,0	0/0:22:0,0,22,0	0/1:16:0,8,8,0	0/0:13:0,0,13,0	1/1:39:0,39,0,0	0/1:75:0,23,52,0	1/1:68:0,68,0,0	0/1:65:0,34,31,0	1/1:25:0,25,0,0
locus_99064	38	.	C	T	13	PASS	.	GT:DP:CATG	./.:0:0,0,0,0	./.:6:5,0,1,0	0/0:16:16,0,0,0	./.:0:0,0,0,0	0/0:7:7,0,0,0	./.:0:0,0,0,0	0/0:23:23,0,0,0	0/0:40:40,0,0,0	./.:0:0,0,0,0	1/1:15:1,0,14,0	1/0:8:6,0,2,0	1/1:20:0,0,20,0	1/0:12:7,0,5,0	0/0:22:22,0,0,0	0/0:18:18,0,0,0	0/0:40:40,0,0,0	0/0:47:47,0,0,0	0/0:7:7,0,0,0	./.:0:0,0,0,0	0/0:12:12,0,0,0	0/0:6:6,0,0,0	0/0:16:16,0,0,0	./.:0:0,0,0,0	0/0:15:15,0,0,0	1/0:10:4,0,6,0	./.:0:0,0,0,0	0/0:100:100,0,0,0	0/0:55:54,0,1,0	0/0:108:108,0,0,0	./.:0:0,0,0,0
locus_99255	29	.	A	G	13	PASS	.	GT:DP:CATG	0/0:34:0,34,0,0	0/0:17:0,17,0,0	0/0:23:0,23,0,0	0/0:22:0,22,0,0	./.:0:0,0,0,0	./.:0:0,0,0,0	0/0:24:0,24,0,0	0/0:33:0,33,0,0	0/0:16:0,16,0,0	0/0:39:0,39,0,0	0/0:70:0,70,0,0	0/0:52:0,52,0,0	0/0:37:0,37,0,0	0/0:31:0,31,0,0	1/0:57:0,38,0,19	0/0:75:0,75,0,0	0/0:131:0,131,0,0	0/0:30:0,30,0,0	0/0:89:0,89,0,0	./.:0:0,0,0,0	0/0:141:0,141,0,0	0/0:80:0,80,0,0	./.:0:0,0,0,0	0/0:49:0,49,0,0	0/0:70:0,70,0,0	0/0:70:0,70,0,0	0/0:105:0,105,0,0	0/0:88:0,88,0,0	0/0:15:0,15,0,0	0/0:27:0,27,0,0
locus_9979	18	.	C	T	13	PASS	.	GT:DP:CATG	./.:0:0,0,0,0	1/1:181:0,0,181,0	0/0:115:115,0,0,0	1/1:24:1,0,23,0	0/0:132:132,0,0,0	1/0:65:36,0,29,0	./.:0:0,0,0,0	1/1:13:0,0,13,0	0/0:156:156,0,0,0	1/0:74:43,0,31,0	0/0:69:69,0,0,0	0/0:132:132,0,0,0	0/0:49:49,0,0,0	0/0:98:98,0,0,0	0/0:152:151,0,0,1	./.:0:0,0,0,0	0/0:84:84,0,0,0	1/0:41:19,0,22,0	1/0:26:16,0,10,0	1/0:42:20,0,22,0	1/1:163:0,0,163,0	0/0:17:17,0,0,0	0/0:119:119,0,0,0	0/0:80:80,0,0,0	0/0:81:81,0,0,0	./.:0:0,0,0,0	1/0:34:17,0,17,0	0/0:30:30,0,0,0	./.:0:0,0,0,0	0/0:7:7,0,0,0
locus_99814	18	.	G	A	13	PASS	.	GT:DP:CATG	./.:0:0,0,0,0	./.:0:0,0,0,0	0/0:65:0,0,0,65	./.:0:0,0,0,0	./.:0:0,0,0,0	0/0:32:0,0,0,32	0/0:87:0,0,0,87	0/0:196:0,0,0,196	0/0:49:0,0,0,49	0/0:66:0,0,0,66	0/0:92:0,0,0,92	0/0:78:0,0,0,78	0/0:89:0,0,0,89	./.:0:0,0,0,0	./.:0:0,0,0,0	./.:0:0,0,0,0	0/0:228:0,0,0,228	0/0:117:0,0,1,116	1/1:6:0,6,0,0	./.:0:0,0,0,0	0/0:183:0,0,0,183	0/0:77:0,0,1,76	0/0:337:0,0,0,337	0/0:75:0,0,0,75	0/0:191:0,0,1,190	0/0:180:0,0,0,180	0/0:138:0,0,0,138	./.:0:0,0,0,0	0/0:86:0,0,0,86	./.:0:0,0,0,0
